# Supplementary material for: Staphylococcus aureus functional amyloids catalyze degradation of β-lactam antibiotics
Source: Nat Commun. 2023 Dec 11;14:8198. doi: 10.1038/s41467-023-43624-1 (PMC10713593; doi:10.1038/s41467-023-43624-1)
Supplement: Supplementary file 4 — Source Data [file 41467_2023_43624_MOESM4_ESM.zip]

Archive with 17 entries (17 files):
- raw data/Raw data_1d_Amytracker fluorescence.xlsx
- raw data/Raw data_1e_CD.xlsx
- raw data/Raw data_2a_nitrocefin degradation.xlsx
- raw data/Raw data_2b_PSMa concentration-dependent nitrocefin degradation.xlsx
- raw data/Raw data_2c,d_nitrocefin titration.xlsx
- raw data/Raw data_3c_FTIR.xlsx
- raw data/Raw data_3d_CD.xlsx
- raw data/Raw data_3e_kinetics.xlsx
- raw data/Raw data_3f_kinetics.xlsx
- raw data/Raw data_4f_kinetics.xlsx
- raw data/Raw data_6a.xlsx
- raw data/Raw data_6b.xlsx
- raw data/Raw data_7a_bacterial growth.xlsx
- raw data/Raw data_7b_biofilm.xlsx
- raw data/Raw data_S4_dissolution.xlsx
- raw data/Raw data_S6.xlsx
- raw data/Raw data_S8f_kinetics.xlsx
