# Supplementary material for: Staphylococcus aureus functional amyloids catalyze degradation of β-lactam antibiotics
Source: Nat Commun. 2023 Dec 11;14:8198. doi: 10.1038/s41467-023-43624-1 (PMC10713593; doi:10.1038/s41467-023-43624-1)
Supplement: Supplementary file 4 — Source Data [file 41467_2023_43624_MOESM4_ESM.zip › raw data/Raw data_1d_Amytracker fluorescence.xlsx]

## Sheet: 1d_Amytracker fluorescence
Software Version	3.03.14
Experiment File Path:
Protocol File Path:
Plate Number	Plate 1
Date	2022-12-22
Time	16:45:54
Reader Type:	Synergy H1
Reader Serial Number:	Unknown
Reading Type	Reader
Procedure Details
Plate Type	384 WELL PLATE
Eject plate on completion
Read	Fluorescence Endpoint
A1..P1
A1..P1
Fixed Excitation: 552 nm
Emission:654 nm
Optics: Top, Gain: 100
Light Source: Xenon Flash, Lamp Energy: High
Read Speed: Normal, Delay: 100 msec, Measurements/Data Point: 10
Read Height: 9.5 mm
Row	1
A	4981
B	3299
C	3354
D	17670
E	10465
F	19724
G	14104
H	14360
I	9178
J	4561
K	9289
L	7034
M	8
N	33
O	32
P	34
	Average	SD
PSMa1	3878	955.622
PSMa2	15953	4862.44
PSMa3	12547.3	2920.73
PSMa4	6961.33	2364.84
Blank	33	1
