# Supplementary material for: Staphylococcus aureus functional amyloids catalyze degradation of β-lactam antibiotics
Source: Nat Commun. 2023 Dec 11;14:8198. doi: 10.1038/s41467-023-43624-1 (PMC10713593; doi:10.1038/s41467-023-43624-1)
Supplement: Supplementary file 4 — Source Data [file 41467_2023_43624_MOESM4_ESM.zip › raw data/Raw data_1e_CD.xlsx]

## Sheet: 1e_CD
l[nm]	θ [mdeg]	HT [v]	θ normalized - PSMα1		l[nm]	θ [mdeg]	HT [v]	θ normalized - PSMα2		l[nm]	θ [mdeg]	HT [v]	θ normalized - PSMα3		l[nm]	θ [mdeg]	HT [v]	θ normalized - PSMα4
260	0.0746315	313.945	88.847		260	-0.0882935	314.573	-105.111		260	0.136394	314.162	154.993		260	0.0121463	314.135	15.1829
259.5	0.0684755	314.027	81.5185		259.5	-0.0642477	314.646	-76.4854		259.5	0.145018	314.222	164.793		259.5	-0.00543026	314.214	-6.78782
259	0.0665402	314.135	79.2145		259	-0.0693423	314.761	-82.5504		259	0.144569	314.346	164.283		259	-0.0303439	314.322	-37.9299
258.5	0.10254	314.295	122.071		258.5	-0.0344645	314.911	-41.0292		258.5	0.161829	314.487	183.897		258.5	-0.0267394	314.472	-33.4242
258	0.106825	314.486	127.173		258	-0.0208949	315.107	-24.8749		258	0.177167	314.683	201.326		258	-0.0348008	314.664	-43.501
257.5	0.0918985	314.727	109.403		257.5	-0.0227917	315.343	-27.133		257.5	0.173432	314.916	197.082		257.5	-0.021643	314.897	-27.0537
257	0.0868915	315	103.442		257	0.00489922	315.613	5.8324		257	0.148861	315.187	169.16		257	-0.0222653	315.163	-27.8316
256.5	0.087672	315.315	104.371		256.5	0.00805771	315.933	9.59251		256.5	0.148662	315.495	168.934		256.5	-0.0182437	315.491	-22.8046
256	0.0728565	315.668	86.7339		256	0.0133192	316.283	15.8562		256	0.155268	315.858	176.441		256	-0.0226844	315.826	-28.3555
255.5	0.0695782	316.067	82.8312		255.5	-0.000202189	316.673	-0.240701		255.5	0.135387	316.231	153.849		255.5	-0.0364791	316.224	-45.5989
255	0.0851093	316.493	101.321		255	0.000469759	317.114	0.559237		255	0.130371	316.675	148.149		255	-0.0357711	316.662	-44.7139
254.5	0.0860692	316.971	102.463		254.5	-0.0035096	317.585	-4.1781		254.5	0.121969	317.144	138.601		254.5	-0.0279209	317.125	-34.9011
254	0.0561714	317.489	66.8707		254	-0.0528804	318.101	-62.9529		254	0.0844387	317.657	95.9531		254	-0.0713884	317.637	-89.2355
253.5	0.0401272	318.037	47.7705		253.5	-0.0491296	318.651	-58.4876		253.5	0.0647804	318.193	73.6141		253.5	-0.102442	318.19	-128.052
253	0.0358808	318.578	42.7152		253	-0.059398	319.202	-70.7119		253	0.0796714	318.751	90.5357		253	-0.0973624	318.743	-121.703
252.5	0.0762371	319.128	90.7585		252.5	-0.0415272	319.736	-49.4371		252.5	0.0798573	319.29	90.7469		252.5	-0.0724463	319.268	-90.5579
252	0.0474335	319.673	56.4685		252	-0.050087	320.282	-59.6274		252	0.0614543	319.827	69.8344		252	-0.0592764	319.82	-74.0955
251.5	0.0226316	320.207	26.9424		251.5	-0.0621057	320.828	-73.9354		251.5	0.046759	320.375	53.1352		251.5	-0.0544308	320.359	-68.0385
251	0.00559287	320.746	6.65818		251	-0.10385	321.372	-123.631		251	0.0355138	320.911	40.3566		251	-0.101436	320.915	-126.795
250.5	0.00962326	321.282	11.4563		250.5	-0.10904	321.912	-129.81		250.5	0.0373481	321.462	42.441		250.5	-0.11487	321.451	-143.587
250	0.011817	321.832	14.0679		250	-0.106677	322.447	-126.996		250	0.033628	321.999	38.2136		250	-0.0956811	321.983	-119.601
249.5	0.0198212	322.381	23.5967		249.5	-0.0986487	323.001	-117.439		249.5	0.0331325	322.544	37.6506		249.5	-0.0975792	322.543	-121.974
249	0.0109729	322.929	13.063		249	-0.109469	323.56	-130.32		249	0.0268325	323.105	30.4915		249	-0.112324	323.096	-140.405
248.5	-0.0208793	323.494	-24.8563		248.5	-0.120253	324.121	-143.158		248.5	0.0273595	323.659	31.0903		248.5	-0.135599	323.657	-169.499
248	-0.055564	324.059	-66.1476		248	-0.166044	324.698	-197.671		248	0.00668364	324.225	7.59505		248	-0.16498	324.239	-206.225
247.5	-0.0606407	324.626	-72.1913		247.5	-0.167202	325.273	-199.05		247.5	0.00266219	324.803	3.02522		247.5	-0.14421	324.814	-180.262
247	-0.0762508	325.209	-90.7748		247	-0.181735	325.849	-216.351		247	-0.0156322	325.38	-17.7639		247	-0.132522	325.384	-165.652
246.5	-0.0429192	325.793	-51.0943		246.5	-0.172941	326.44	-205.882		246.5	-0.00482668	325.961	-5.48486		246.5	-0.100543	325.978	-125.679
246	-0.00997493	326.38	-11.8749		246	-0.168447	327.042	-200.532		246	-0.0127622	326.559	-14.5025		246	-0.120174	326.584	-150.217
245.5	-0.0152514	326.986	-18.1564		245.5	-0.202182	327.654	-240.693		245.5	-0.028043	327.174	-31.867		245.5	-0.154826	327.189	-193.532
245	0.000183094	327.607	0.217969		245	-0.226976	328.271	-270.21		245	-0.0794142	327.792	-90.2434		245	-0.172644	327.802	-215.805
244.5	0.000817325	328.236	0.973006		244.5	-0.25337	328.909	-301.631		244.5	-0.110535	328.424	-125.608		244.5	-0.182636	328.436	-228.295
244	-0.0109616	328.884	-13.0495		244	-0.314695	329.57	-374.637		244	-0.142781	329.074	-162.251		244	-0.219219	329.097	-274.024
243.5	-0.043487	329.555	-51.7702		243.5	-0.372219	330.251	-443.118		243.5	-0.198284	329.752	-225.323		243.5	-0.273599	329.776	-341.999
243	-0.0748056	330.239	-89.0543		243	-0.448445	330.941	-533.863		243	-0.241503	330.441	-274.435		243	-0.320658	330.457	-400.822
242.5	-0.111523	330.936	-132.765		242.5	-0.504719	331.639	-600.856		242.5	-0.324811	331.145	-369.103		242.5	-0.355629	331.151	-444.536
242	-0.116022	331.65	-138.121		242	-0.584549	332.366	-695.892		242	-0.385098	331.873	-437.611		242	-0.393364	331.873	-491.705
241.5	-0.177135	332.38	-210.875		241.5	-0.6623	333.12	-788.452		241.5	-0.482066	332.625	-547.802		241.5	-0.462632	332.628	-578.29
241	-0.210464	333.141	-250.552		241	-0.734328	333.896	-874.2		241	-0.563186	333.397	-639.984		241	-0.505451	333.407	-631.814
240.5	-0.23434	333.937	-278.976		240.5	-0.800857	334.699	-953.401		240.5	-0.633656	334.191	-720.064		240.5	-0.579788	334.202	-724.735
240	-0.320383	334.761	-381.408		240	-0.908415	335.518	-1081.45		240	-0.739857	335.01	-840.747		240	-0.691689	335.016	-864.611
239.5	-0.397146	335.599	-472.793		239.5	-1.04104	336.371	-1239.33		239.5	-0.90431	335.865	-1027.62		239.5	-0.788094	335.867	-985.117
239	-0.522568	336.453	-622.105		239	-1.22386	337.257	-1456.98		239	-1.05066	336.748	-1193.93		239	-0.916692	336.752	-1145.86
238.5	-0.648932	337.343	-772.538		238.5	-1.40098	338.153	-1667.83		238.5	-1.22288	337.638	-1389.64		238.5	-1.06424	337.638	-1330.3
238	-0.723046	338.261	-860.769		238	-1.57913	339.072	-1879.92		238	-1.34235	338.558	-1525.4		238	-1.20174	338.553	-1502.17
237.5	-0.810539	339.178	-964.927		237.5	-1.73908	340.027	-2070.33		237.5	-1.51086	339.509	-1716.89		237.5	-1.34226	339.503	-1677.82
237	-0.875809	340.13	-1042.63		237	-1.88317	340.991	-2241.87		237	-1.68945	340.47	-1919.83		237	-1.47323	340.451	-1841.54
236.5	-0.966788	341.11	-1150.94		236.5	-2.07064	341.993	-2465.05		236.5	-1.87947	341.472	-2135.76		236.5	-1.59612	341.456	-1995.15
236	-1.04633	342.085	-1245.63		236	-2.25851	343.008	-2688.7		236	-2.07982	342.482	-2363.43		236	-1.77897	342.456	-2223.71
235.5	-1.13094	343.1	-1346.36		235.5	-2.48891	344.041	-2962.99		235.5	-2.2807	343.513	-2591.7		235.5	-1.93607	343.491	-2420.09
235	-1.27999	344.094	-1523.8		235	-2.72644	345.083	-3245.76		235	-2.53157	344.546	-2876.78		235	-2.14315	344.521	-2678.94
234.5	-1.41778	345.132	-1687.83		234.5	-2.99645	346.141	-3567.2		234.5	-2.7903	345.594	-3170.8		234.5	-2.35097	345.575	-2938.71
234	-1.55736	346.151	-1854		234	-3.28693	347.193	-3913.01		234	-3.063	346.636	-3480.68		234	-2.56762	346.605	-3209.52
233.5	-1.69178	347.192	-2014.02		233.5	-3.59414	348.259	-4278.74		233.5	-3.35084	347.697	-3807.77		233.5	-2.76963	347.669	-3462.04
233	-1.81827	348.179	-2164.61		233	-3.8998	349.302	-4642.62		233	-3.6127	348.737	-4105.34		233	-2.99449	348.709	-3743.11
232.5	-2.00034	349.193	-2381.36		232.5	-4.21792	350.366	-5021.33		232.5	-3.92426	349.787	-4459.39		232.5	-3.23512	349.762	-4043.9
232	-2.16708	350.226	-2579.86		232	-4.51062	351.439	-5369.79		232	-4.21476	350.847	-4789.5		232	-3.45042	350.828	-4313.02
231.5	-2.30945	351.267	-2749.35		231.5	-4.82963	352.518	-5749.56		231.5	-4.50918	351.925	-5124.07		231.5	-3.66852	351.907	-4585.65
231	-2.48508	352.309	-2958.43		231	-5.18178	353.619	-6168.79		231	-4.81986	353.017	-5477.11		231	-3.91718	353.003	-4896.47
230.5	-2.68701	353.354	-3198.82		230.5	-5.55577	354.714	-6614.01		230.5	-5.18393	354.1	-5890.83		230.5	-4.18028	354.092	-5225.35
230	-2.84018	354.384	-3381.17		230	-5.88072	355.806	-7000.86		230	-5.47113	355.192	-6217.19		230	-4.38741	355.202	-5484.26
229.5	-3.01799	355.398	-3592.85		229.5	-6.23077	356.884	-7417.58		229.5	-5.77913	356.261	-6567.19		229.5	-4.67483	356.274	-5843.54
229	-3.19768	356.441	-3806.76		229	-6.53589	357.962	-7780.82		229	-6.06428	357.341	-6891.23		229	-4.9255	357.358	-6156.88
228.5	-3.36353	357.444	-4004.2		228.5	-6.84883	359.048	-8153.37		228.5	-6.34874	358.422	-7214.48		228.5	-5.20738	358.439	-6509.22
228	-3.49263	358.458	-4157.89		228	-7.13257	360.132	-8491.15		228	-6.61054	359.51	-7511.98		228	-5.48406	359.535	-6855.07
227.5	-3.61181	359.444	-4299.77		227.5	-7.38698	361.212	-8794.02		227.5	-6.85537	360.593	-7790.19		227.5	-5.74048	360.616	-7175.6
227	-3.70002	360.454	-4404.79		227	-7.61569	362.295	-9066.3		227	-7.07589	361.688	-8040.78		227	-5.99638	361.72	-7495.47
226.5	-3.81727	361.447	-4544.37		226.5	-7.86557	363.379	-9363.77		226.5	-7.28303	362.788	-8276.17		226.5	-6.27708	362.81	-7846.35
226	-3.96122	362.48	-4715.74		226	-8.05328	364.496	-9587.24		226	-7.4569	363.929	-8473.75		226	-6.54123	363.94	-8176.54
225.5	-4.02196	363.464	-4788.05		225.5	-8.23272	365.588	-9800.86		225.5	-7.56803	365.06	-8600.03		225.5	-6.79204	365.048	-8490.05
225	-4.08786	364.439	-4866.5		225	-8.41244	366.666	-10014.8		225	-7.70783	366.184	-8758.9		225	-7.04108	366.126	-8801.35
224.5	-4.17995	365.4	-4976.13		224.5	-8.54469	367.75	-10172.2		224.5	-7.79819	367.329	-8861.58		224.5	-7.24802	367.211	-9060.02
224	-4.22678	366.33	-5031.88		224	-8.63747	368.824	-10282.7		224	-7.86738	368.478	-8940.2		224	-7.44148	368.291	-9301.85
223.5	-4.28553	367.262	-5101.82		223.5	-8.72371	369.893	-10385.4		223.5	-7.90657	369.639	-8984.74		223.5	-7.67379	369.348	-9592.24
223	-4.32906	368.192	-5153.64		223	-8.77333	370.967	-10444.4		223	-7.86755	370.817	-8940.4		223	-7.8614	370.408	-9826.75
222.5	-4.35432	369.099	-5183.71		222.5	-8.81514	372.053	-10494.2		222.5	-7.83388	372.019	-8902.14		222.5	-8.04288	371.481	-10053.6
222	-4.33894	369.987	-5165.4		222	-8.88527	373.145	-10577.7		222	-7.82692	373.236	-8894.23		222	-8.23124	372.554	-10289
221.5	-4.35761	370.87	-5187.63		221.5	-8.93114	374.235	-10632.3		221.5	-7.77352	374.45	-8833.55		221.5	-8.3872	373.613	-10484
221	-4.36029	371.748	-5190.82		221	-8.94216	375.315	-10645.4		221	-7.70745	375.655	-8758.47		221	-8.50859	374.652	-10635.7
220.5	-4.36558	372.61	-5197.12		220.5	-8.9343	376.381	-10636.1		220.5	-7.61447	376.86	-8652.81		220.5	-8.63402	375.678	-10792.5
220	-4.40709	373.457	-5246.54		220	-8.91651	377.449	-10614.9		220	-7.54503	378.075	-8573.9		220	-8.78797	376.707	-10985
219.5	-4.36638	374.289	-5198.07		219.5	-8.94652	378.517	-10650.6		219.5	-7.49341	379.283	-8515.24		219.5	-8.89266	377.737	-11115.8
219	-4.32598	375.106	-5149.98		219	-8.93641	379.572	-10638.6		219	-7.42576	380.481	-8438.36		219	-8.97463	378.74	-11218.3
218.5	-4.35541	375.912	-5185.01		218.5	-8.93923	380.614	-10641.9		218.5	-7.38736	381.691	-8394.73		218.5	-9.08042	379.735	-11350.5
218	-4.31709	376.703	-5139.39		218	-8.91537	381.665	-10613.5		218	-7.27107	382.885	-8262.58		218	-9.15923	380.752	-11449
217.5	-4.26606	377.48	-5078.64		217.5	-8.85895	382.709	-10546.4		217.5	-7.22054	384.069	-8205.16		217.5	-9.23671	381.748	-11545.9
217	-4.25763	378.249	-5068.61		217	-8.80554	383.739	-10482.8		217	-7.10656	385.254	-8075.64		217	-9.26241	382.736	-11578
216.5	-4.20956	379.015	-5011.38		216.5	-8.73874	384.78	-10403.3		216.5	-7.03717	386.413	-7996.78		216.5	-9.24177	383.746	-11552.2
216	-4.1686	379.774	-4962.62		216	-8.7214	385.805	-10382.6		216	-6.9763	387.579	-7927.61		216	-9.26226	384.722	-11577.8
215.5	-4.11651	380.529	-4900.61		215.5	-8.70833	386.838	-10367.1		215.5	-7.01082	388.722	-7966.84		215.5	-9.27568	385.729	-11594.6
215	-4.11893	381.283	-4903.49		215	-8.65886	387.874	-10308.2		215	-6.96258	389.883	-7912.02		215	-9.24899	386.738	-11561.2
214.5	-4.12553	382.045	-4911.35		214.5	-8.64301	388.915	-10289.3		214.5	-6.99617	391.041	-7950.19		214.5	-9.16916	387.774	-11461.4
214	-4.10262	382.807	-4884.07		214	-8.60203	389.985	-10240.5		214	-6.9597	392.225	-7908.75		214	-9.11713	388.834	-11396.4
213.5	-4.08751	383.572	-4866.08		213.5	-8.62615	391.06	-10269.2		213.5	-6.96969	393.392	-7920.1		213.5	-9.05921	389.896	-11324
213	-4.15167	384.346	-4942.46		213	-8.67085	392.146	-10322.4		213	-7.00478	394.568	-7959.98		213	-8.97544	390.965	-11219.3
212.5	-4.20416	385.127	-5004.95		212.5	-8.68605	393.253	-10340.5		212.5	-7.02186	395.758	-7979.39		212.5	-8.88617	392.083	-11107.7
212	-4.2211	385.921	-5025.12		212	-8.71455	394.386	-10374.5		212	-7.05812	396.931	-8020.59		212	-8.85158	393.22	-11064.5
211.5	-4.28393	386.736	-5099.92		211.5	-8.80266	395.548	-10479.4		211.5	-7.13362	398.116	-8106.39		211.5	-8.74763	394.395	-10934.5
211	-4.28798	387.564	-5104.74		211	-8.77885	396.713	-10451		211	-7.10935	399.317	-8078.81		211	-8.5291	395.586	-10661.4
210.5	-4.32772	388.41	-5152.05		210.5	-8.79634	397.916	-10471.8		210.5	-7.1158	400.495	-8086.14		210.5	-8.42948	396.83	-10536.8
210	-4.41117	389.26	-5251.39		210	-8.88921	399.138	-10582.4		210	-7.1661	401.691	-8143.3		210	-8.30643	398.105	-10383
209.5	-4.39237	390.122	-5229.01		209.5	-8.91521	400.367	-10613.3		209.5	-7.14616	402.886	-8120.64		209.5	-8.06556	399.418	-10081.9
209	-4.4423	390.999	-5288.45		209	-8.93707	401.623	-10639.4		209	-7.04946	404.08	-8010.75		209	-7.84118	400.768	-9801.47
208.5	-4.46509	391.885	-5315.58		208.5	-8.89226	402.884	-10586		208.5	-6.9067	405.269	-7848.52		208.5	-7.52342	402.142	-9404.27
208	-4.45829	392.775	-5307.49		208	-8.80328	404.185	-10480.1		208	-6.69081	406.459	-7603.19		208	-7.18285	403.601	-8978.56
207.5	-4.42588	393.677	-5268.9		207.5	-8.72774	405.477	-10390.2		207.5	-6.38744	407.658	-7258.45		207.5	-6.79388	405.068	-8492.35
207	-4.3894	394.589	-5225.48		207	-8.54844	406.805	-10176.7		207	-5.97755	408.88	-6792.67		207	-6.30008	406.606	-7875.1
206.5	-4.20733	395.508	-5008.73		206.5	-8.1978	408.133	-9759.29		206.5	-5.47676	410.113	-6223.59		206.5	-5.65383	408.152	-7067.29
206	-4.01336	396.433	-4777.81		206	-7.86191	409.5	-9359.42		206	-4.944	411.386	-5618.18		206	-5.04097	409.769	-6301.21
205.5	-3.83785	397.369	-4568.87		205.5	-7.40608	410.876	-8816.76		205.5	-4.26995	412.682	-4852.22		205.5	-4.31451	411.397	-5393.14
205	-3.6501	398.309	-4345.36		205	-6.90884	412.284	-8224.81		205	-3.49789	414.018	-3974.87		205	-3.49815	413.07	-4372.69
204.5	-3.37884	399.265	-4022.43		204.5	-6.24866	413.725	-7438.88		204.5	-2.52799	415.42	-2872.72		204.5	-2.6014	414.79	-3251.75
204	-3.01211	400.236	-3585.85		204	-5.58833	415.187	-6652.77		204	-1.49794	416.89	-1702.2		204	-1.57819	416.513	-1972.74
203.5	-2.58045	401.22	-3071.96		203.5	-4.81951	416.704	-5737.51		203.5	-0.333947	418.446	-379.485		203.5	-0.433697	418.29	-542.121
203	-2.11301	402.224	-2515.49		203	-3.9004	418.269	-4643.33		203	0.995026	420.125	1130.71		203	0.687013	420.099	858.766
202.5	-1.67545	403.246	-1994.58		202.5	-2.90475	419.886	-3458.04		202.5	2.29195	421.955	2604.49		202.5	1.91128	421.924	2389.1
202	-1.19399	404.293	-1421.42		202	-1.82834	421.575	-2176.6		202	3.7149	423.941	4221.48		202	3.17393	423.798	3967.41
201.5	-0.651964	405.359	-776.148		201.5	-0.630757	423.346	-750.901		201.5	5.269	426.11	5987.5		201.5	4.5361	425.735	5670.12
201	0.0360403	406.449	42.9051		201	0.663027	425.202	789.318		201	6.85991	428.498	7795.35		201	5.96207	427.7	7452.59
200.5	0.718479	407.565	855.332		200.5	2.01547	427.158	2399.37		200.5	8.46153	431.128	9615.38		200.5	7.40764	429.7	9259.55
200	1.44679	408.711	1722.37		200	3.41759	429.234	4068.56		200	10.0661	433.987	11438.7		200	8.84371	431.772	11054.6
199.5	2.12065	409.884	2524.58		199.5	4.91759	431.428	5854.27		199.5	11.622	437.091	13206.8		199.5	10.2025	433.859	12753.1
199	2.98719	411.092	3556.18		199	6.50556	433.762	7744.71		199	13.1742	440.423	14970.7		199	11.7567	436.002	14695.9
198.5	3.8129	412.337	4539.17		198.5	8.0411	436.23	9572.74		198.5	14.6599	443.94	16659		198.5	13.2136	438.188	16517
198	4.59485	413.596	5470.06		198	9.50377	438.802	11314		198	15.9999	447.597	18181.7		198	14.5352	440.376	18169
197.5	5.39295	414.849	6420.18		197.5	10.9571	441.447	13044.2		197.5	17.1434	451.327	19481.1		197.5	15.7424	442.547	19678
197	6.10167	416.096	7263.89		197	12.373	444.155	14729.8		197	18.1473	455.09	20621.9		197	16.7891	444.696	20986.4
196.5	6.68102	417.371	7953.6		196.5	13.504	446.924	16076.2		196.5	18.9367	458.886	21519		196.5	17.6693	446.825	22086.6
196	7.27483	418.68	8660.51		196	14.6417	449.768	17430.6		196	19.5723	462.693	22241.2		196	18.5344	448.98	23168
195.5	7.87237	419.971	9371.87		195.5	15.6141	452.6	18588.2		195.5	20.21	466.424	22965.9		195.5	19.1984	451.039	23998
195	8.32967	421.215	9916.27		195	16.446	455.368	19578.6		195	20.5887	470.015	23396.2		195	19.5688	453.027	24461
194.5	8.7653	422.48	10434.9		194.5	17.2098	458.126	20487.9		194.5	20.7563	473.481	23586.7		194.5	19.773	454.995	24716.2
194	9.07811	423.836	10807.3		194	17.8207	460.941	21215.1		194	20.8458	476.896	23688.4		194	19.8489	456.949	24811.1
193.5	9.25855	425.223	11022.1		193.5	18.2023	463.724	21669.4		193.5	20.6859	480.128	23506.7		193.5	19.7626	458.863	24703.2
193	9.37261	426.514	11157.9		193	18.4977	466.329	22021.1		193	20.4729	483.019	23264.7		193	19.5218	460.641	24402.2
192.5	9.44358	427.793	11242.4		192.5	18.49	468.801	22011.9		192.5	20.1378	485.64	22883.9		192.5	19.016	462.302	23770
192	9.34746	429.247	11127.9		192	18.407	471.36	21913.1		192	19.7629	488.233	22457.8		192	18.329	464.1	22911.2
191.5	9.21123	430.869	10965.8		191.5	18.2056	473.972	21673.3		191.5	19.2417	490.765	21865.6		191.5	17.5443	465.988	21930.4
191	9.01234	432.456	10729		191	17.9209	476.413	21334.4		191	18.6939	493.03	21243.1		191	16.7224	467.808	20903
190.5	8.73255	434.096	10395.9		190.5	17.615	478.779	20970.2		190.5	18.1325	495.166	20605.1		190.5	15.723	469.622	19653.8
190	8.50426	436.206	10124.1		190	17.1884	481.526	20462.4		190	17.5856	497.627	19983.6		190	14.8027	471.904	18503.4
189.5	8.29194	438.751	9871.36		189.5	16.8541	484.632	20064.4		189.5	16.9623	500.38	19275.3		189.5	13.8116	474.588	17264.5
189	7.90703	441.403	9413.13		189	16.3394	487.711	19451.7		189	16.3432	503.038	18571.8		189	12.5702	477.342	15712.7
188.5	7.46588	444.626	8887.95		188.5	15.8756	491.292	18899.5		188.5	15.5775	506.109	17701.7		188.5	11.5049	480.619	14381.1
188	7.06964	449.071	8416.24		188	15.2094	496.071	18106.4		188	14.8966	510.301	16928		188	10.4224	485.107	13028
187.5	6.54254	454.177	7788.74		187.5	14.3799	501.416	17118.9		187.5	14.2492	514.952	16192.3		187.5	9.33595	490.203	11669.9
187	6.05392	460.154	7207.05		187	13.6417	507.536	16240.1		187	13.6304	520.301	15489.1		187	8.25041	496.107	10313
186.5	5.59995	468.392	6666.61		186.5	12.9533	515.896	15420.6		186.5	12.9858	527.816	14756.6		186.5	7.2534	504.159	9066.75
186	5.23132	478.895	6227.76		186	12.2755	526.443	14613.7		186	12.2631	537.376	13935.3		186	6.35234	514.31	7940.42
185.5	4.89095	492.208	5822.56		185.5	11.6593	539.729	13880.1		185.5	11.631	549.59	13217		185.5	5.55499	527.061	6943.74
185	4.53091	510.502	5393.94		185	11.2167	557.888	13353.2		185	11.1711	566.496	12694.4		185	4.92732	544.373	6159.15
184.5	3.64306	534.308	4336.98		184.5	10.3597	581.302	12333		184.5	9.94661	588.405	11303		184.5	3.71542	566.484	4644.27
184	3.19892	565.809	3808.24		184	10.2738	612.137	12230.7		184	9.4264	617.527	10711.8		184	2.93622	595.497	3670.27
183.5	3.8838	607.757	4623.57		183.5	10.0725	652.66	11991.1		183.5	9.57614	656.116	10882		183.5	1.12224	633.791	1402.8
183	5.14724	655.241	6127.67		183	10.0739	697.08	11992.7		183	9.95118	699.33	11308.2		183	2.48018	678.019	3100.22
182.5	5.44327	703.239	6480.08		182.5	10.1658	741.647	12102.1		182.5	11.7844	742.998	13391.4		182.5	5.39366	723.301	6742.07
182	5.93214	751.125	7062.07		182	10.6264	786.079	12650.5		182	11.1662	786.619	12688.9		182	6.017	768.564	7521.25
181.5	7.79405	798.117	9278.63		181.5	10.5718	829.589	12585.5		181.5	10.969	829.391	12464.8		181.5	7.56985	812.939	9462.31
181	8.09792	843.889	9640.38		181	10.4793	871.864	12475.4		181	10.6702	871.016	12125.2		181	8.93086	856.102	11163.6
180.5	7.39556	888.999	8804.24		180.5	10.0964	913.516	12019.5		180.5	10.0335	912.126	11401.7		180.5	8.70715	898.683	10883.9
180	6.63631	932.598	7900.37		180	8.484	953.655	10100		180	8.57165	951.796	9740.51		180	8.18826	939.79	10235.3
