# Supplementary material for: Staphylococcus aureus functional amyloids catalyze degradation of β-lactam antibiotics
Source: Nat Commun. 2023 Dec 11;14:8198. doi: 10.1038/s41467-023-43624-1 (PMC10713593; doi:10.1038/s41467-023-43624-1)
Supplement: Supplementary file 4 — Source Data [file 41467_2023_43624_MOESM4_ESM.zip › raw data/Raw data_2a_nitrocefin degradation.xlsx]

## Sheet: 2a_nitrocefin degradation
Time [minutes]	PSMα1	PSMα2	PSMα3	PSMα4	Blank
0	2.21727	0.852941	0.323529	0.874332	0.872549
0.24998	1.98387	1.32353	0.647059	1.01872	1.05882
0.499987	1.76091	1.76471	0.823529	1.16578	0.990196
0.749984	1.51139	2.14706	1.05882	1.31818	1.04902
0.999984	1.23909	2.55882	1.32353	1.41444	1.12745
1.24998	1.01518	2.85294	1.35294	1.5508	1.14706
1.49998	0.843454	3.35294	1.70588	1.68182	1.29412
1.74999	0.699241	3.88235	2	1.79144	1.30392
1.99999	0.529412	4.35294	2.20588	1.90107	1.28431
2.24998	0.478178	4.76471	2.47059	1.99198	1.30392
2.49999	0.500949	5.26471	2.64706	2.13904	1.31373
2.74999	0.542694	5.58824	2.91176	2.22995	1.31373
2.99999	0.531309	5.97059	3.02941	2.32353	1.16667
3.24998	0.609108	6.44118	3.32353	2.42513	1.19608
3.49998	0.72296	6.82353	3.44118	2.49465	1.15686
3.74998	0.800759	7.47059	3.85294	2.57754	1.22549
3.99998	0.903226	7.76471	3.91176	2.62567	1.22549
4.24998	0.97723	8.26471	4.08824	2.68449	1.13725
4.49998	0.991461	8.58824	4.35294	2.77807	1.04902
4.74998	1.07495	9.11765	4.58824	2.86631	1.21569
4.99998	1.19165	9.64706	4.76471	2.93048	1.21569
5.24999	1.28937	9.91176	5	2.97059	1.19608
5.49998	1.40512	10.2353	5.26471	3.02674	1.19608
5.74998	1.55123	10.7059	5.44118	3.07487	1.31373
5.99998	1.6888	11.2353	5.73529	3.09626	1.15686
6.24998	1.87097	11.5588	5.88235	3.10963	1.2451
6.49998	2.05787	12.0294	6.17647	3.16043	1.33333
6.74998	2.2334	12.2647	6.35294	3.21123	1.26471
6.99998	2.3852	12.6471	6.55882	3.26738	1.47059
7.24998	2.55787	12.9412	6.64706	3.27807	1.34314
7.49998	2.72391	13.5882	7.05882	3.29412	1.46078
7.74999	2.90607	13.8529	7.20588	3.32086	1.31373
7.99999	3.07685	14.1765	7.32353	3.36364	1.30392
8.24998	3.27894	14.7353	7.5	3.37166	1.30392
8.49998	3.52182	14.9412	7.70588	3.41176	1.21569
8.74998	3.78937	15.2647	8.02941	3.48396	1.16667
8.99999	4.0389	15.5882	8.23529	3.53476	1.19608
9.24998	4.3112	15.9706	8.5	3.59091	1.19608
9.49998	4.58634	16.3529	8.76471	3.68984	1.09804
9.74998	4.88046	16.5294	8.82353	3.7754	1.02941
9.99999	5.19355	16.9412	9.08824	3.97059	1.06863
10.25	5.50949	17.4118	9.26471	4.10208	1.05882
10.5	5.80455	17.6176	9.41176	4.21453	0.95098
10.75	6.06831	18.0294	9.67647	4.32007	1.10784
11	6.31499	18.4118	9.70588	4.42561	1.04902
11.25	6.54459	18.4706	10.0588	4.5519	1.04902
11.5	6.77324	18.9118	10.2647	4.66955	1.10784
11.75	6.99146	19.2353	10.5	4.82353	1.09804
12	7.20114	19.7059	10.5588	5	1.12745
12.25	7.41935	20.0294	10.8235	5.13149	1.11765
12.5	7.60342	20.1765	11.0294	5.24048	1.09804
12.75	7.7666	20.6765	11.2941	5.35121	1.11765
13	7.92884	21.1471	11.2941	5.45156	1.16667
13.25	8.09298	21.2353	11.6471	5.5	1.12745
13.5	8.25237	21.6176	11.7059	5.53114	1.13725
13.75	8.40987	21.8824	11.9412	5.58824	1.19608
14	8.55882	22.1471	12.1176	5.64879	1.15686
14.25	8.74858	22.5	12.4118	5.71626	1.16667
14.5	8.98672	22.7941	12.4706	5.75433	1.10784
14.75	9.20778	23.0294	12.7353	5.8218	1.12745
15	9.35674	23.4706	13	5.89273	1.30392
15.25	9.51518	23.6176	13.0882	5.94637	1.20588
15.5	9.65844	24.0588	13.2647	5.99135	1.29412
15.75	9.79791	24.4118	13.5588	6.05017	1.2549
16	9.92125	24.5882	13.5882	6.10554	1.23529
16.25	10.0161	25.0294	13.9118	6.14879	1.19608
16.5	10.1243	25.3235	14.0882	6.22491	1.26471
16.75	10.2343	25.6176	14.2353	6.33391	1.29412
17	10.3463	25.7059	14.3824	6.40311	1.26471
17.25	10.4602	26.1176	14.6471	6.43253	1.29412
17.5	10.556	26.3824	14.7059	6.50865	1.28431
17.75	10.612	26.6176	15.0294	6.57612	1.23529
18	10.666	26.7941	15.1176	6.64014	1.32353
18.25	10.7239	26.7941	15.3529	6.63841	1.27451
18.5	10.8102	27.4706	15.5	6.64879	1.40196
18.75	10.9042	27.6765	15.7353	6.65052	1.38235
19	11.0095	27.8235	15.8529	6.59343	1.31373
19.25	11.1262	27.9706	16.0588	6.56401	1.27451
19.5	11.1243	28.4118	16.2353	6.55709	1.37255
19.75	11.1641	28.5882	16.3529	6.52595	1.2451
20	11.2287	28.7647	16.5882	6.48789	1.22549
20.25	11.3216	29.0588	16.7353	6.44118	1.31373
20.5	11.4345	29.2941	16.7353	6.37197	1.30392
20.75	11.5607	29.2647	16.9118	6.32526	1.15686
21	11.6755	29.6176	17.1765	6.29931	1.22549
21.25	11.7894	30.0294	17.3824	6.29066	1.32353
21.5	11.9013	30.2647	17.3824	6.32007	1.2451
21.75	12.0142	30.4706	17.6765	6.34602	1.29412
22	12.1006	30.8529	17.8235	6.38927	1.2549
22.25	12.1509	30.8824	17.9706	6.46194	1.27451
22.5	12.2211	31.1765	18.0882	6.55882	1.26471
22.75	12.3283	31.4118	18.0588	6.64706	1.22549
23	12.4184	31.5294	18.3235	6.75952	1.21569
23.25	12.5114	32.0294	18.5588	6.91522	1.19608
23.5	12.6034	32.2647	18.6471	7.06228	1.26471
23.75	12.7154	32.5294	18.9118	7.19204	1.29412
24	12.8397	32.7059	18.9118	7.34083	1.33333
24.25	12.9715	32.9706	19.2353	7.49827	1.31373
24.5	13.1233	33.0588	19.4412	7.67993	1.31373
24.75	13.259	33.3235	19.5	7.87716	1.33333
25	13.3899	33.5588	19.5882	8.15546	1.33333
25.25	13.4905	33.6471	19.7353	8.2605	1.23529
25.5	13.5854	33.9706	19.9118	8.37983	1.21569
25.75	13.6319	33.8529	20.0882	8.4958	1.2451
26	13.6537	34.1471	20.2941	8.58319	1.23529
26.25	13.667	34.3824	20.3529	8.66555	1.23529
26.5	13.6708	34.7353	20.5	8.74454	1.26471
26.75	13.6584	34.8235	20.5882	8.79748	1.27451
27	13.649	35	20.6471	8.84202	1.2451
27.25	13.7676	35.2647	20.8824	8.87395	1.29412
27.5	13.8577	35.3235	20.9412	8.88403	1.16667
27.75	13.9345	35.7059	21.2059	8.88571	1.2549
28	14.0114	35.9118	21.3529	8.88487	1.19608
28.25	14.0854	36.1471	21.6176	8.87647	1.2549
28.5	14.1423	36.2059	21.6765	8.8563	1.27451
28.75	14.1812	36.2941	21.6765	8.81008	1.30392
29	14.2002	36.5	22	8.7563	1.2451
29.25	14.2334	36.6471	22.1471	8.68739	1.30392
29.5	14.2533	36.8824	22.2647	8.62353	1.26471
29.75	14.278	37.0882	22.4412	8.54706	1.34314
30	14.278	37.2941	22.4706	8.47983	1.34314
30.25	14.2827	37.4412	22.7059	8.4437	1.38235
30.5	14.3197	37.4706	22.7941	8.42605	1.28431
30.75	14.3615	37.5882	22.8235	8.42353	1.2549
31	14.3994	38.0294	22.9412	8.37899	1.30392
31.25	14.444	38.0588	23.2059	8.37983	1.39216
31.5	14.4602	38.1471	23.2647	8.3605	1.27451
31.75	14.4867	38.4118	23.4412	8.35462	1.29412
32	14.4943	38.4706	23.4706	8.37815	1.2549
32.25	14.4782	38.7353	23.7941	8.40336	1.33333
32.5	14.4744	38.9412	23.8235	8.39832	1.30392
32.75	14.4744	39.0588	23.8824	8.43193	1.27451
33	14.5123	39.1176	23.9118	8.41933	1.29412
33.25	14.5769	39.1471	24.0882	8.42101	1.2451
33.5	14.6803	39.4118	24.2059	8.39076	1.28431
33.75	14.8074	39.7647	24.3529	8.33782	1.30392
34	14.9184	39.7647	24.3235	8.31261	1.21569
34.25	15.0171	40.0294	24.5	8.28235	1.27451
34.5	15.1243	40.3235	24.5882	8.24286	1.26471
34.75	15.2287	40.4118	24.6765	8.1916	1.28431
35	15.3311	40.4118	24.8824	8.16218	1.23529
35.25	15.4677	40.5882	25.1176	8.13361	1.32353
35.5	15.592	40.5	25.1765	8.11092	1.23529
35.75	15.6888	40.8529	25.2941	8.10672	1.27451
36	15.7751	40.9706	25.4412	8.0916	1.31373
36.25	15.8729	41	25.5588	8.0958	1.2451
36.5	15.9905	41.3824	25.6471	8.11261	1.29412
36.75	16.1044	41.4118	25.6765	8.10588	1.23529
37	16.2239	41.5588	25.8529	8.11176	1.30392
37.25	16.352	41.6471	25.8235	8.12857	1.21569
37.5	16.4744	41.7353	26.0294	8.12941	1.23529
37.75	16.5825	42.0294	26.1176	8.15966	1.29412
38	16.6879	42.1765	26.2647	8.19412	1.22549
38.25	16.7865	42.2941	26.3529	8.2042	1.34314
38.5	16.8956	42.3824	26.4706	8.23277	1.32353
38.75	16.9753	42.5	26.5	8.2479	1.18627
39	17.0484	42.5294	26.8235	8.22689	1.26471
39.25	17.1252	42.8824	27.0294	8.18655	1.31373
39.5	17.1992	42.9118	27.0294	8.11849	1.21569
39.75	17.278	42.9412	27.1176	8.08151	1.18627
40	17.3596	43.3235	27.1176	7.98235	1.27451
40.25	17.4222	43.4706	27.3529	7.90336	1.2549
40.5	17.4478	43.5588	27.4412	7.80756	1.22549
40.75	17.4829	43.7059	27.5	7.66891	1.26471
41	17.519	43.9118	27.5882	7.53445	1.20588
41.25	17.5588	44.2059	27.7353	7.41513	1.35294
41.5	17.6015	44.1471	27.7941	7.25294	1.27451
41.75	17.6233	44.2647	27.7941	7.13697	1.34314
42	17.6509	44.5	28	6.99076	1.30392
42.25	17.685	44.3529	28.1471	6.88824	1.22549
42.5	17.7078	44.5882	28.1176	6.81008	1.23529
42.75	17.7287	44.7647	28.3824	6.73529	1.28431
43	17.7135	44.8235	28.5588	6.64622	1.30392
43.25	17.7068	44.8824	28.6176	6.56471	1.40196
43.5	17.7486	44.9706	28.4412	6.51681	1.2451
43.75	17.8397	45	28.7647	6.45882	1.37255
44	17.9194	45.1471	28.7353	6.38739	1.20588
44.25	17.9867	45.1471	28.8529	6.34202	1.27451
44.5	18.0209	45.1176	28.9706	6.27899	1.26471
44.75	18.0617	45.7941	29.2059	6.23866	1.37255
45	18.1167	45.7353	29.3824	6.18992	1.39216
45.25	18.1717	45.7059	29.3824	6.13866	1.33333
45.5	18.2552	45.8824	29.4118	6.10924	1.33333
45.75	18.3207	45.8824	29.4412	6.07563	1.23529
46	18.3767	46.0294	29.6765	6.03361	1.32353
46.25	18.4269	46.0882	29.5294	6.00588	1.39216
46.5	18.4867	46.2941	29.6176	5.97227	1.2549
46.75	18.555	46.4706	29.9412	5.94874	1.39216
47	18.6347	46.4412	29.9706	5.92941	1.21569
47.25	18.7106	46.5882	30.0588	5.89076	1.29412
47.5	18.7581	46.5882	30.1176	5.86387	1.2451
47.75	18.8046	46.7941	30.3235	5.84034	1.34314
48	18.8653	46.7941	30.4118	5.81681	1.30392
48.25	18.9602	46.9706	30.3235	5.79832	1.32353
48.5	19.0503	47.2059	30.4706	5.77395	1.27451
48.75	19.1433	47.1765	30.6471	5.75126	1.28431
49	19.2249	47.2059	30.6471	5.72101	1.2549
49.25	19.2827	47.3824	30.8529	5.68739	1.30392
49.5	19.3748	47.2941	30.8824	5.6563	1.20588
49.75	19.462	47.4412	30.7941	5.62773	1.17647
50	19.4886	47.6176	30.9706	5.60504	1.32353
50.25	19.5142	47.7941	31.1765	5.5958	1.31373
50.5	19.5427	47.6765	31.1471	5.57143	1.31373
50.75	19.5769	47.8529	31.4706	5.55546	1.40196
51	19.6034	48.0882	31.6176	5.52353	1.43137
51.25	19.612	48.0882	31.5	5.50084	1.38235
51.5	19.593	48.1765	31.6176	5.46387	1.26471
51.75	19.5787	48.2353	31.7647	5.44958	1.29412
52	19.5721	48.5588	31.6765	5.43445	1.26471
52.25	19.6186	48.4706	31.8235	5.42773	1.2451
52.5	19.6518	48.4706	32.0588	5.41513	1.2451
52.75	19.6822	48.7353	31.9412	5.40504	1.27451
53	19.7135	48.8824	32.1176	5.39244	1.2549
53.25	19.7097	49.0294	32.2353	5.37899	1.2451
53.5	19.7211	48.9412	32.2353	5.36218	1.23529
53.75	19.7514	49.0294	32.1471	5.34034	1.14706
54	19.7903	49.4118	32.3529	5.31597	1.32353
54.25	19.8558	49.3235	32.4118	5.29748	1.28431
54.5	19.9203	49.2059	32.5588	5.27815	1.28431
54.75	19.9858	49.4706	32.7353	5.26975	1.31373
55	20.0417	49.4118	32.6471	5.25966	1.16667
55.25	20.0939	49.4118	32.7941	5.25126	1.18627
55.5	20.1385	49.6765	32.9412	5.23361	1.15686
55.75	20.2021	49.6765	32.9706	5.21765	1.30392
56	20.2486	49.9412	33.0588	5.21429	1.26471
56.25	20.2884	49.9706	33.1471	5.19916	1.29412
56.5	20.315	50.1176	33.1471	5.18739	1.23529
56.75	20.3406	50.1176	33.4118	5.17899	1.22549
57	20.3947	50.2647	33.3529	5.16975	1.30392
57.25	20.4592	50.2941	33.4412	5.1563	1.31373
57.5	20.5161	50.1765	33.5	5.14622	1.32353
57.75	20.6205	50.3824	33.5882	5.14706	1.34314
58	20.7296	50.2941	33.5588	5.14958	1.20588
58.25	20.8216	50.5294	33.7059	5.15378	1.31373
58.5	20.9175	50.2941	33.8235	5.15042	1.23529
58.75	21.0066	50.4412	33.8824	5.15042	1.26471
59	21.092	50.6176	33.9118	5.14538	1.20588
59.25	21.1698	50.9118	34.1471	5.14118	1.2451
59.5	21.2694	50.8235	34.0882	5.13866	1.2549
59.75	21.3805	51.0294	34.2353	5.14958	1.28431
60	21.4744	50.7941	34.2353	5.16218	1.22549
60.25	21.5427	50.9412	34.4118	5.17059	1.35294
60.5	21.6205	51.1176	34.2647	5.17647	1.2451
60.75	21.6879	51.2353	34.5588	5.19076	1.27451
61	21.796	51.2353	34.5294	5.19244	1.29412
61.25	21.9241	51.2647	34.5882	5.20588	1.22549
61.5	21.9953	51.3824	34.7941	5.22941	1.23529
61.75	22.0493	51.4118	34.7941	5.2479	1.2451
62	22.0977	51.4412	34.8529	5.27899	1.23529
62.25	22.1357	51.5882	34.9118	5.30504	1.21569
62.5	22.1727	51.5882	35	5.33866	1.30392
62.75	22.2713	51.5588	35.0588	5.36555	1.27451
63	22.4279	51.8235	35.0882	5.39412	1.32353
63.25	22.5266	51.8235	35.2059	5.42437	1.27451
63.5	22.5778	52.2941	35.3824	5.44202	1.32353
63.75	22.648	52.0882	35.3235	5.47647	1.27451
64	22.7296	52.2353	35.3529	5.50168	1.30392
64.25	22.8131	52.4412	35.4118	5.52689	1.27451
64.5	22.9042	52.5588	35.4412	5.56134	1.22549
64.75	22.9858	52.5	35.6765	5.58571	1.30392
65	23.0484	52.5588	35.7059	5.61597	1.27451
65.25	23.1233	52.5588	35.8529	5.64118	1.16667
65.5	23.1945	52.5294	36	5.65966	1.26471
65.75	23.2704	52.5882	36	5.67647	1.18627
66	23.3624	52.4412	35.9118	5.70504	1.23529
66.25	23.4469	52.6471	36.0588	5.74034	1.2451
66.5	23.5304	52.9118	36.1765	5.76891	1.39216
66.75	23.6205	52.8235	36.2059	5.79832	1.20588
67	23.7021	52.8824	36.2059	5.82521	1.13725
67.25	23.7628	52.9118	36.2647	5.85462	1.22549
67.5	23.8216	53.0588	36.2353	5.88571	1.2549
67.75	23.8909	53.1176	36.4118	5.91597	1.22549
68	23.9839	53.1471	36.3529	5.95294	1.2451
68.25	24.0607	53.3824	36.5294	5.99664	1.28431
68.5	24.148	53.4412	36.5	6.03782	1.26471
68.75	24.241	53.5	36.5294	6.07815	1.28431
69	24.3027	53.2941	36.6765	6.11849	1.2451
69.25	24.3994	53.4118	36.8529	6.16303	1.26471
69.5	24.4905	53.3824	36.9412	6.19496	1.17647
69.75	24.5939	53.4706	36.9706	6.23361	1.31373
70	24.6879	53.6176	37.0588	6.26218	1.2451
70.25	24.796	53.4412	37.0294	6.28739	1.20588
70.5	24.8529	53.4706	37.1471	6.32437	1.26471
70.75	24.852	53.7353	37	6.35042	1.23529
71	24.9089	53.7647	37.1176	6.37815	1.20588
71.25	24.9905	53.8529	37.3235	6.40588	1.2549
71.5	25.0664	53.9118	37.2647	6.43529	1.31373
71.75	25.1271	53.9118	37.3235	6.46807	1.21569
72	25.1784	53.9412	37.5294	6.49412	1.27451
72.25	25.2315	54.0882	37.5294	6.52437	1.26471
72.5	25.2913	54.2059	37.6471	6.5605	1.31373
72.75	25.3558	54	37.6176	6.58655	1.2451
73	25.426	54.1176	37.7059	6.62437	1.2549
73.25	25.5085	54.1471	37.6765	6.65882	1.13725
73.5	25.5702	54.3824	37.8529	6.69832	1.2549
73.75	25.6309	54.3824	37.9118	6.73613	1.23529
74	25.6992	54.4706	37.7941	6.77731	1.18627
74.25	25.7884	54.4706	37.9706	6.82185	1.2451
74.5	25.8662	54.6765	38.0882	6.86303	1.2451
74.75	25.9345	54.6176	38.0588	6.90084	1.17647
75	25.9915	54.9706	38.0588	6.9437	1.23529
75.25	26.056	54.6176	38.1471	6.97563	1.19608
75.5	26.1309	54.6471	38.3529	7.01681	1.22549
75.75	26.1831	54.9118	38.4706	7.06134	1.2451
76	26.2372	54.9706	38.5294	7.1042	1.29412
76.25	26.277	55	38.4706	7.15126	1.17647
76.5	26.314	55	38.5294	7.1916	1.21569
76.75	26.3805	55	38.6176	7.23613	1.21569
77	26.4526	54.9118	38.5588	7.26471	1.15686
77.25	26.5455	54.9412	38.6765	7.29664	1.21569
77.5	26.5806	55	38.6765	7.32605	1.16667
77.75	26.6281	55.2353	38.7647	7.37059	1.2549
78	26.6622	55.2059	38.9118	7.40588	1.26471
78.25	26.6736	55.2941	38.8824	7.44202	1.19608
78.5	26.704	55.2647	38.9706	7.46891	1.26471
78.75	26.7609	55.3824	39.0588	7.51008	1.27451
79	26.8169	55.6176	39.1471	7.5479	1.26471
79.25	26.8691	55.4706	39.0294	7.57395	1.20588
79.5	26.8795	55.3235	39.0882	7.60588	1.16667
79.75	26.9127	55.2647	39.2353	7.64118	1.26471
80	26.9535	55.5	39.3235	7.67311	1.31373
80.25	26.9991	55.7059	39.5294	7.70756	1.33333
80.5	27.0474	55.3824	39.4412	7.73866	1.2549
80.75	27.075	55.7647	39.4118	7.77395	1.30392
81	27.0797	55.7941	39.4412	7.80756	1.18627
81.25	27.1015	55.6471	39.5	7.84202	1.17647
81.5	27.1214	55.9706	39.6176	7.88487	1.19608
81.75	27.1528	56.0294	39.6176	7.91849	1.15686
82	27.1689	55.9412	39.7059	7.95714	1.19608
82.25	27.1736	56.0882	39.7941	7.99412	1.21569
82.5	27.204	56	39.7647	8.03361	1.19608
82.75	27.2438	56.1765	39.7941	8.07059	1.17647
83	27.26	56.0588	39.9118	8.11513	1.16667
83.25	27.2011	56.2647	40	8.15714	1.27451
83.5	27.1594	56.2059	39.9412	8.19076	1.15686
83.75	27.1233	56.2941	40.0588	8.23025	1.20588
84	27.1072	56.4412	40.1471	8.27311	1.29412
84.25	27.0778	56.5294	40.0294	8.32101	1.18627
84.5	27.0389	56.3824	40.2059	8.36134	1.16667
84.75	26.9877	56.3824	40.2353	8.40588	1.21569
85	26.9393	56.5294	40.2647	8.44874	1.23529
85.25	26.926	56.3235	40.3235	8.50252	1.21569
85.5	26.9051	56.4706	40.5	8.54706	1.29412
85.75	26.8947	56.5294	40.5294	8.60084	1.34314
86	26.9298	56.2941	40.5	8.6521	1.27451
86.25	26.9573	56.3529	40.7059	8.70168	1.27451
86.5	26.9677	56.3529	40.6471	8.7395	1.19608
86.75	27.0133	56.5	40.7647	8.78319	1.31373
87	27.075	56.5882	40.6471	8.83025	1.2451
87.25	27.1347	56.6176	40.7353	8.87899	1.23529
87.5	27.1717	56.6176	40.8235	8.91933	1.21569
87.75	27.1964	56.6176	40.9706	8.96723	1.22549
88	27.1917	56.6765	40.8529	9.01429	1.2549
88.25	27.1831	56.9118	41.0588	9.06975	1.29412
88.5	27.1831	56.8824	40.9706	9.12269	1.2451
88.75	27.1793	56.9118	41.1471	9.17983	1.29412
89	27.1708	56.8824	41.0588	9.23613	1.16667
89.25	27.1404	56.9706	41.1176	9.28908	1.32353
89.5	27.1063	56.9118	41.2353	9.34286	1.32353
89.75	27.0769	57.1765	41.2647	9.40336	1.29412
90	27.0512	57	41.3529	9.45126	1.23529
90.25	27.018	56.8529	41.4412	9.5042	1.26471
90.5	27.0123	57.3235	41.5588	9.56975	1.37255
