# Supplementary material for: Staphylococcus aureus functional amyloids catalyze degradation of β-lactam antibiotics
Source: Nat Commun. 2023 Dec 11;14:8198. doi: 10.1038/s41467-023-43624-1 (PMC10713593; doi:10.1038/s41467-023-43624-1)
Supplement: Supplementary file 4 — Source Data [file 41467_2023_43624_MOESM4_ESM.zip › raw data/Raw data_2b_PSMa concentration-dependent nitrocefin degradation.xlsx]

## Sheet: 2b_titration of PSMa
Concentration [uM]	PSMα1	PSMα2	PSMα3	PSMα4		Concentration [uM]	PSMα1	PSMα2	PSMα3	PSMα4		Concentration [uM]	PSMα1	PSMα2	PSMα3	PSMα4		Concentration [uM]	PSMα1	PSMα2	PSMα3	PSMα4		Concentration [uM]	PSMα1	PSMα2	PSMα3	PSMα4		Concentration [uM]	PSMα1	PSMα2	PSMα3	PSMα4
347.222	23.5768	127.436	105.316	58.4295		347.222	30.5584	106.738	71.2607	58.9056		347.222	17.3626	120.372	59.2823	1.16378		347.222	16.4657	113.245	69.6271	6.60792		347.222	39.3521	136.246	60.8742			347.222	36.3713	99.8494	52.1965	6.99472
231.481	19.575	93.579	87.8935	29.384		231.481	9.73492	90.6162	59.4321	11.2338		231.481	5.5022	78.1231	49.936	10.6237		231.481	21.1387	138.977	24.847	4.45694		231.481	29.9135	90.9285	15.6706	24.5756		231.481	38.0511	73.8398	39.6368	13.2685
154.321	21.5695	67.3862	57.1686	30.5425		154.321	13.2946	70.3303	50.6025	39.9614		154.321	7.06039	54.4438	36.1127	14.9145		154.321	6.34482	61.352	11.1747	2.38926		154.321	5.27222	52.219	34.1701	12.1412		154.321	10.0599	50.7355	3.44121	7.46944
102.881	13.1599	55.2357	47.9898	40.422		102.881	19.0842	60.2993	36.2141	22.8827		102.881	12.7722	46.1976	21.3418	11.6499		102.881	0.275793	1.41848	25.436	11.7205		102.881	4.87177	9.13844	30.0923	-5.77195		102.881	5.3524	43.9394	13.9112	9.63627
68.5871	5.55256	33.8523	30.4212	16.2673		68.5871	0	42.3514	6.05042	13.7532		68.5871	-4.58798	6.94981	2.79264	-0.279794		68.5871	0.210473	15.4589	9.44225	7.90271		68.5871	-2.47792	-13.2	2.83439	-46.181		68.5871	-3.43574	-16.8756	-0.388309	-2.40662
45.7247	5.22963	10.5954	25.8707	6.57076		45.7247	0	18.6786	0	0		45.7247	-1.31488	7.98183	-4.85124	-0.1378		45.7247	1.21819	-1.30053	5.80458	2.84053		45.7247	-1.13074	-10.4851	11.1149	11.1747		45.7247	-5.59533	-9.94394	-3.833	-0.569704
30.4832	0.883974	4.75274	1.30472	2.40113		30.4832	0	11.5394	0	0		30.4832	-1.46051	11.9573	-0.938451	-0.438461		30.4832	-1.3654	2.59508	-6.50113	1.01975		30.4832	0.24043	0.955656	-5.51674	7.72127		30.4832	0.424192	-23.5244	0.641157	0.0954544
20.3221	1.1429	2.42969	3.38898	3.31683		20.3221	0	4.96025	0	0		20.3221	-2.37195	5.32909	5.70974	-0.568416		20.3221	0.10335	-5.15917	1.49949	0.498225		20.3221	-0.361558	-2.10136	-6.34751	1.48778		20.3221	0.127188	2.64246	0.258292	0.0753681
13.5481	1.52999	1.18015	1.84975	1.36224		13.5481	0	0	0	0		13.5481	-1.37665	6.68998	5.31092	0.122268		13.5481	0.0386268	0.00783892	1.27178	0.440398		13.5481	-0.924042	-3.00815	-2.43258	6.14118		13.5481	-0.254515	-1.23672	0.168129	0.168512
9.03205	0.681741	1.77319	1.44984	0.665463		9.03205	0	7.10362	1.24805	0		9.03205	-0.13426	2.42289	-0.158982	-0.675557		9.03205	-0.0484195	0.38747	0.913802	0.488287		9.03205	-0.845051	-3.3448	0.108597	-1.40634		9.03205	-0.273414	-2.74956	0.117821	-0.373285
6.02136	1.6638	1.11407	0.823139	2.21587		6.02136	0	0	0	0		6.02136	-0.13132	-0.152623	-0.0499657	0.126217		6.02136	0.00833608	0.401655	0.487884	0.37807		6.02136	-1.39209	-2.66063	-2.55747	0.37466		6.02136	-0.219614	-1.1681	-0.189255	0.202818
4.01424	2.32388	3.73413	0.725057	2.33671		4.01424	0	0	0	0		4.01424	-0.296193	3.54486	5.40086	0.47607		4.01424	-0.0680049	0.162379	-0.0250102	0.148312		4.01424	-0.712481	-0.733032	-3.44253	0.168325		4.01424	-0.101392	0.237637	-0.11303	0.14096
0	1.27382	1.27382	1.27382	1.27382		0	0	0	0	0		0	0.260016	0.260016	0.260016	0.260016		0	-0.30023	-0.30023	-0.30023	-0.30023		0	0.097737	0.097737	0.097737	0.097737		0	-0.0393869	-0.0393869	-0.0393869	-0.0393869
						SEM
Concentration [uM]	PSMα1	PSMα2	PSMα3	PSMα4		PSMα1	PSMα2	PSMα3	PSMα4
347.222	27.2811	117.315	69.7594	26.4203		3.95033	5.48832	7.66742	13.2054
231.481	20.6526	94.344	46.236	15.5904		4.96185	9.49003	10.5806	3.84703
154.321	10.6002	59.4111	32.1116	17.903		2.49602	3.35789	8.66095	5.88216
102.881	9.2527	36.0382	29.1642	15.0899		2.8243	10.0746	4.87411	6.2997
68.5871	-0.789768	11.4228	8.52544	-1.82403		1.48466	9.83707	4.58657	9.37163
45.7247	-0.265521	2.58771	5.68433	3.31307		1.44597	4.81385	4.72894	1.92008
30.4832	-0.212885	1.3793	-1.83508	1.79986		0.397686	5.31775	1.36	1.25416
20.3221	-0.226678	1.35016	0.751498	0.801632		0.475453	1.69297	1.66637	0.575506
13.5481	-0.164432	0.605518	1.028	1.37243		0.408	1.34817	1.04642	0.974775
9.03205	-0.103234	0.932136	0.613187	-0.216904		0.200837	1.56163	0.276264	0.314774
6.02136	-0.0118156	-0.410939	-0.247611	0.549605		0.398783	0.543323	0.487397	0.338528
4.01424	0.190968	1.15766	0.424224	0.545063		0.439389	0.79768	1.1616	0.363982
0	0.215325	0.215325	0.215325	0.215325		0.224594	0.224594	0.224594	0.224594
