# Supplementary material for: Staphylococcus aureus functional amyloids catalyze degradation of β-lactam antibiotics
Source: Nat Commun. 2023 Dec 11;14:8198. doi: 10.1038/s41467-023-43624-1 (PMC10713593; doi:10.1038/s41467-023-43624-1)
Supplement: Supplementary file 4 — Source Data [file 41467_2023_43624_MOESM4_ESM.zip › raw data/Raw data_2c,d_nitrocefin titration.xlsx]

## Sheet: 2c,d_titration of nitrocefin
AVG	E [1/Ms]	0.251797	0.0390798				1.96471	0.19161				0.704439	0.0785688				0.0435843	0.00687934				0.128424	0.018968				2.0051	0.220999				1.10491	0.0488802				0.137608	0.0415932				0.579207	0.0845633				0.652985	0.0798982
	h	1					1					1					1.00121					2.04066					1					1					0.568107					1.90273					1.4984
	Kcat [1/s]	80241.6	36467.3				0.000431059	5.2255e-05				2593.26	699.675				372.241	178.495				211.495	100.394				0.0708622	0.0704798				0.00116382	0.000167752				101.449	101.449				3.97915e+06	2.70975e+06				3.36202e+06	2.19996e+06
	Km [uM]	4.91078e+10	2.2318e+10				229.531	51.843				1084.74	1.02729e+09				9.72828e+09	9.23361e+09				3.8485e+06	1.1547e+09				89.7169	119.336				772.188	170.046				4.17836e+09	5.96523e+08				2.92925e+08	4.68103e+12				1.31297e+10	5.28794e+12
	Vmax [uM/h]	8.45676e+12	5.8336e+12				239.298	246.88				473.533	8.99814e+08				3.62677e+08	1.09239e+08				1.33095e+10	6.20115e+08				104.375	176.165				487.621	102.664				175922	6.20868e+07				6.01824e+13	1.65837e+12				3.18971e+13	1.34637e+12
	SD	55182.6					6.63868					3.69304					5.51971					2.59797					8.0559					4.68823					4.57046					20.8438					10.954
		PSMa1					PSMa2					a2-cationic					a2-P10F					a2-(d)II					PSMa3					a3-cationic					a3-P10F					a3-(d)FF					a3-scrambled
	NC [uM]	V0	SEM	vo calculated			V0	SEM	vo calculated			V0	SEM	vo calculated			V0	SEM	vo calculated			V0	SEM	vo calculated			V0	SEM	vo calculated			V0	SEM	vo calculated			V0	SEM	vo calculated			V0	SEM	vo calculated			V0	SEM	vo calculated
	240	35.953	6.65842	41329.9	1.70519e+09		125.226	15.6033	122.317			85.9326	6.57455	85.7885	0.0207494		6.98449	2.60089	8.76034	3.15365		35.317	8.7982	34.9177	0.159465		74.1486	16.2909	75.9744	3.33357		116.207	7.94276	115.62	0.344924		14.1732	3.93836	13.5438	0.396208		158.543	27.6184	157.917	0.391921		83.8001	20.278	81.1059
	160	27.5003	3.66694	27553.3	7.57667e+08		93.5941	7.28743	98.2915			61.3405	4.03	60.8681	0.223106		10.4813	6.19653	5.83737	21.5659		13.9402	3.08465	15.2652	1.75578		65.5193	11.0288	66.8759	1.8404		83.4588	5.68199	83.6948	0.0557035		11.1818	3.57833	10.7574	0.180089		53.3385	10.9468	73.0086	386.91		38.1211	2.97278	44.1771
	106.667	18.3392	3.39676	18368.8	3.36741e+08		75.6106	5.53786	75.9228			40.7334	3.46503	42.3952	2.76176		1.85967	0.504373	3.88968	4.12095		6.92291	0.938549	6.67363	0.062141		61.8867	3.99908	56.6919	26.986		55.7583	3.79015	59.1826	11.7254		7.59948	1.2962	8.54426	0.892614		29.7771	3.40452	33.7536	15.8124		20.6674	3.11041	24.0625
	71.1111	18.2882	2.86164	12245.9	1.49514e+08		55.9347	3.87732	56.6012			28.6977	2.19379	29.1329	0.189455		1.34635	0.346159	2.59185	1.55127		3.6693	0.732251	2.91757	0.565102		48.2522	4.60092	46.1502	4.41862		44.1004	3.60675	41.1186	8.89161		4.53659	0.675728	6.78641	5.06171		14.0142	1.57922	15.6051	2.53096		17.5224	1.33589	13.1065
	47.4074	10.4816	1.93891	8163.93	6.64787e+07		42.8918	3.43029	40.9639			19.7712	2.18694	19.8286	0.00329142		1.45581	0.356649	1.72706	0.0735759		2.44004	0.513073	1.2755	1.35616		35.5852	2.49692	36.0852	0.250043		28.8125	1.50639	28.2052	0.368881		4.43398	0.535983	5.3902	0.914363		10.7778	0.855486	7.2146	12.6964		12.7515	0.918624	7.13889
	31.6049	8.79475	1.9168	5442.62	2.95264e+07		32.0091	3.12032	28.9618			16.6373	2.42416	13.4062	10.4402		1.19374	0.227246	1.15081	0.00184335		2.24605	13.611	0.557619	2.8508		21.8923	2.35573	27.1903	28.0689		19.9432	2.11092	19.1731	0.593029		7.94785	6.56083	4.28123	13.4441		7.35093	0.566686	3.33548	16.1238		7.56653	1.14727	3.88844
	0	0	0	0	0		0	0	0			0	0	0	0		0	0	0	0		0	0	0	0		0	0	0	0		0	0	0	0		0	0	0	0		0	0	0	0		0	0	0
18.9.22B	E [1/Ms]	0.026851					1.50655		19
	Kcat [1/s]	354157					0.000413483
	Km [uM]	2.16744e+11					253.052
	Vmax [uM/h]	1.31897e+13					2744.56
	SD
	NC [uM]
	240	48.0172					116.988
	160	10.336					95.6243
	106.667	20.5189					69.7936
	71.1111	13.2799					51.2873
	47.4074	2.45288					38.8777
	31.6049	9.65934					24.3289
	0
19.9.22A	E [1/Ms]	0.3155					1.72325																				1.0048
	Kcat [1/s]	90349.1					0.00045803																				0.000185381
	Km [uM]	5.52937e+10					280.314																				113.453
	Vmax [uM/h]	2.86368e+12					2657.95																				1844.95
	SD
	NC [uM]
	240	48.6321					136.81
	160	31.7268					98.4078																				53.5272
	106.667	13.7419					81.4212																				37.6382
	71.1111	14.1881					57.9011																				36.8244
	47.4074	9.22569					43.3929																				24.0265
	31.6049	6.48013					35.3744																				12.641
	0	0																									0
19.9.22B	E [1/Ms]	0.197692					1.30955																				1.19854
	Kcat [1/s]	106467					0.000138797																				2.4768e-05
	Km [uM]	6.51578e+10					84.944																				15.158
	Vmax [uM/h]	5.3855e+13					1059.89																				206.652
	SD
	NC [uM]
	240	16.0651					40.7792																				16.6146
	160	15.4195					42.8153
	106.667	25.0375					55.0449																				9.10359
	71.1111	28.1857					39.4249																				29.2493
	47.4074	18.743					17.6523																				10.326
	31.6049	17.7507					16.3138																				0
	0	0
20.9.22	E [1/Ms]	0.278734					1.68576																				1.22578
	Kcat [1/s]	84997.6					0.000226029																				0.000114507
	Km [uM]	5.20186e+10					138.329																				70.0786
	Vmax [uM/h]	3.04941e+12					1340.81																				934.158
	SD
	NC [uM]
	240	35.5726					83.54																				48.1402
	160	36.8375					83.2648																				19.3628
	106.667	14.8375					62.693																				42.0083
	71.1111	11.0515					44.9428																				32.1327
	47.4074	11.0847					34.6569																				21.3577
	31.6049	7.10373					25.2822																				14.2959
	0	0					0																				0
22.9.22A	E [1/Ms]	0.327415					2.01078																				0.880024
	Kcat [1/s]	19421.9					0.000263258																				0.000121969
	Km [uM]	1.18862e+10					161.114																				74.6449
	Vmax [uM/h]	5.93189e+11					1309.23																				1385.97
	SD
	NC [uM]
	240	52.8579					102.518																				47.2383
	160	29.1616					92.7943																				16.7326
	106.667	16.7359					71.3014																				32.3716
	71.1111	5.5588					54.1166																				26.258
	47.4074	15.8708					40.1528																				18.0964
	31.6049	10.455					35.9723																				13.8976
	0	0																									0
	E [1/Ms]	0.233883					2.95158																				4.58186
	Kcat [1/s]	16386.6					0.00100443																				6.61198e-05
	Km [uM]	1.00286e+10					614.711																				40.4653
	Vmax [uM/h]	7.00632e+11					3403.02																				144.308
	SD
	NC [uM]
	240	23.1811					253.443
	160	33.5519					195.156																				83.7316
	106.667	8.8848					155.592																				75.4636
	71.1111	23.7851					97.7857																				52.5958
	47.4074	15.2426					78.8947																				34.5306
	31.6049	13.6843					48.3266																				21.7145
	0	0																									0
	E [1/Ms]	0.38256					2.48847																				1.54472
	Kcat [1/s]	19995.9					0.00020683																				0.000252312
	Km [uM]	1.22375e+10					126.58																				154.415
	Vmax [uM/h]	5.22688e+11					831.153																				1633.38
	SD
	NC [uM]
	240						91.3716																				22.7907
	160	29.5927					87.0247																				72.6042
	106.667	41.6967					71.4561																				65.9673
	71.1111	15.6242					58.0879																				52.3435
	47.4074	6.48391					44.5892																				30.0614
	31.6049	0.0172967					34.7794																				20.7349
	0	0																									0
	E [1/Ms]											1.06376										0.186482
	Kcat [1/s]											0.000967321										129.629
	Km [uM]											592.001										7.93327e+07
	Vmax [uM/h]											9093.45										6.95126e+09
	SD											6.17543										6.55458
	NC [uM]
	240											124.864										29.4187
	160						106.349					86.8362										14.823
	106.667						79.0721					60.3123										9.16972
	71.1111						68.7663					41.7254										4.84182
	47.4074						55.5926					31.797										3.4923
	31.6049						40.9782					24.6417										5.5078
	0						0					0										0
	E [1/Ms]	0.132372					2.75376					0.678744										0.0329893					1.54472
	Kcat [1/s]	10647.1					0.000232612					7153.12										9.7567					0.000252312
	Km [uM]	6.51604e+09					142.358					4.37771e+09										5.9711e+06					154.415
	Vmax [uM/h]	8.04333e+11					84.4705					1.05388e+10										2.95753e+08					1633.38
	SD						7.4095					11.6872										8.28988
	NC [uM]
	240	6.20485					101.557					107.109										1.19427
	160	16.9939					99.2288					60.8913										9.84753
	106.667	15.3118					78.3521					39.4337										2.55799					61.2044
	71.1111	32.1379					65.1414					24.3613										0.412193					40.1313
	47.4074	12.7095					49.4431					17.8809															25.4144
	31.6049						37.9304					10.5774															20.1171
	0	0					0					0										0					0
	E [1/Ms]	0.371165					1.59659																				1.50084
	Kcat [1/s]	19752.3					0.000409538																				0.000150321
	Km [uM]	1.20884e+10					250.637																				91.9964
	Vmax [uM/h]	5.32172e+11					2565.08																				1001.58
	SD
	NC [uM]
	240	57.0933					119.601
	160	43.883					100.262																				53.4924
	106.667	8.288					72.0317																				45.3104
	71.1111	20.7823					52.0708																				51.3091
	47.4074	2.52127					39.1563																				31.9029
	31.6049	5.20745					29.1526																				8.73002
	0	0					0																				0
3.10.22 derivatives exp	E [1/Ms]	0.371165					2.37456
	Kcat [1/s]	19752.3					0.000509162
	Km [uM]	1.20884e+10					311.607
	Vmax [uM/h]	5.32172e+11					2144.24
	SD
	NC [uM]
	240	57.0933					166.135
	160	43.883					132.777
	106.667	8.288					99.842
	71.1111	20.7823					75.3815
	47.4074	2.52127					60.0182
	31.6049	5.20745					43.6089
	0	0					0
	E [1/Ms]						3.93419					1.24666					0.0633248					0.109545					2.41588					1.19654					0.384063					0.355462					0.504818
	Kcat [1/s]						0.000181761					0.000269555					3.00192e-05					0.0538228					0.00028062					0.0013726					1.21728e-05					1.39623e+07					1.64226e+07
	Km [uM]						46.2004					216.221					474.051					491329					116.156					1147.13					31.6948					3.92794e+13					3.25317e+13
	Vmax [uM/h]						111.238					164.968					18.3717					32939.6					171.739					840.029					7.44977					8.54496e+12					1.00506e+13
	SD						5.51674					22.7394					5.93828					5.12718					3.89018					7.18954					10.3935					9.35025					7.56892
							PSMa2					a2-cationic					a2-P10F					a2-(d)II					PSMa3					a3-cationic					a3-P10F					a3-(d)FF					a3-scrambled
	NC [uM]						V0	Calculated V	SD			V0	Calculated V	SD			V0	Calculated V	SD			V0	Calculated V	SD			V0	Calculated V	SD			V0	Calculated V	SD			V0	Calculated V	SD			V0	Calculated V	SD			V0	Calculated V	SD
	240							93.2809	8701.33			81.2681	86.7829	30.413			4.18717	6.17493	3.95121			42.2086	16.0822	682.587			57.376	115.728	3405.02			147.37	145.341	4.12015			3.34387	6.58071	10.4771			147.176	52.2103	9018.45			188.9	74.1477	13168
	160							86.3142	7450.14			84.8891	70.1576	217.018			9.58452	4.63603	24.4875			9.63334	10.7232	1.18779				99.5027	48592.6			99.0907	102.824	13.9366			3.44571	6.21802	7.68571			38.4992	34.8068	13.6334			53.1253	49.4318	13.6422
	106.667						75.0421	77.6187	6.63924			49.1723	54.4973	28.3554			1.76122	3.37453	2.60279			11.1797	7.14958	16.2421			81.542	82.2126	0.449737			69.0879	71.4651	5.6513			14.6366	5.74323	79.092			23.5452	23.2046	0.11605			27.595	32.9545	28.7247
	71.1111						71.9695	67.4293	20.6136			27.7034	40.8273	172.238			0.556615	2.39641	3.38486			2.16229	4.76673	6.78311			67.5568	65.2146	5.48618			50.4566	49.0339	2.02408			5.4392	5.15302	0.0818982			6.89491	15.4697	73.5272			19.847	21.9697	4.50572
	47.4074						55.8212	56.336	0.265016			33.6181	29.6655	15.6231			0.873285	1.67023	0.635123			1.7375	3.17797	2.07495			50.3422	49.777	0.319505			36.0844	33.338	7.54295			4.02534	4.46478	0.193106			9.9263	10.3131	0.149647			15.3195	14.6465	0.452938
	31.6049						43.4775	45.1853	2.91653			28.3478	21.0381	53.4326			1.5973	1.14829	0.201617				2.11872	881.122			33.754	36.7336	8.87811			26.8145	22.5233	18.4144			0.479889	3.71959	10.4957			6.90677	6.87543	0.00098223			12.9207	9.7643	9.96295
	0						0	0	0			0	0	0			0	0	0			0	0	0			0	0	0			0	0	0			0	0	0			0	0	0			0	0	0
	E [1/Ms]						2.81732					0.768527					0.0290034			0		0.225504			0		1.48246				0	1.3445					0.165652					1.04223			0		0.341725
	Kcat [1/s]						0.000293936					0.000253778					1223.69			0		3.30368			0		0.00313756				0	0.000775807					3.07297e-05					2.18228e+07			0		1.34286e+07
	Km [uM]						104.332					330.214					4.21914e+10			0		1.46502e+07			0		2116.46				0	577.024					185.507					2.09386e+13			0		3.92967e+13
	Vmax [uM/h]						179.889					155.312					7.48899e+08			0		2.02185e+06			0		1920.19				0	474.794					18.8066					1.33555e+13			0		8.21833e+12
	SD						37.1523					7.72783					28.5436			0		11.8023			0		73.9049				0	15.815					3.61174					62.1813			0		9.6469
							PSMa2					a2-cationic					a2-P10F			0		a2-(d)II			0		PSMa3				0	a3-cationic					a3-P10F					a3-(d)FF			0		a3-scrambled
	NC [uM]						V0	Calculated V	SD			V0	Calculated V	SD			V0	Calculated V	SD	0		V0	Calculated V	SD	0		V0	Calculated V	SD		0	V0	Calculated V	SD			V0	Calculated V	SD			V0	Calculated V	SD	0		V0	Calculated V	SD
	240						145.287	125.383	396.161			62.9799	65.3701	5.71336			20.8528	4.26001	275.321	0		105.002	33.1215	5166.82	0		180.227	195.567	235.321		0	135.169	139.47	18.496			9.87747	10.6075	0.532976			180.408	153.082	746.711	0		141.981	50.1925	8425.19
	160						79.149	108.887	884.326			53.5506	50.6921	8.17117				2.84001	521.655	0		29.6959	22.0811	57.9845	0		189.497	134.96	2974.35		0	115.666	103.073	158.585				8.70908	1093.01			108.465	102.055	41.0952	0		33.8112	33.4617	0.122154
	106.667						91.7379	90.9397	0.637059			42.4207	37.9203	20.2534			0.943036	1.89334	0.903076	0		8.5787	14.7208	37.7254	0		45.3278	92.1316	2190.59		0	65.677	74.0754	70.5324			8.54313	6.86589	2.81313			34.665	68.0365	1113.66	0		18.8021	22.3078	12.2897
	71.1111						73.5234	72.9131	0.372359			23.9794	27.5199	12.5354			1.28063	1.26223	0.000338773	0		4.55336	9.81389	27.6732	0		57.1165	62.4194	28.1207		0	50.7287	52.0927	1.86059			6.52662	5.21146	1.72966			8.50477	45.3576	1358.13	0		19.6008	14.8719	22.3627
	47.4074						60.7531	56.2021	20.7115			18.7867	19.4983	0.506268				0.841484	14.7731	0		2.55359	6.54261	15.9122	0		47.5906	42.0688	30.4902		0	35.5048	36.0468	0.293776			2.97698	3.82788	0.724034			9.77494	30.2384	418.754	0		13.8791	9.91458	15.7174
	31.6049						50.6603	41.8237	78.0851			10.0254	13.5666	12.5397				0.56099	2.08525	0			4.36174	22.7908	0		29.9986	28.2522	3.05005		0	25.2444	24.6551	0.347192			0.0460358	2.73766	7.24486			6.44152	20.1589	188.168	0		0.0850964	6.60972	42.5707
	0						0	0	0			0	0	0			0	0	0	0		0	0	0	0		0	0	0		0	0	0	0			0	0	0			0	0	0	0		0	0	0
	E [1/Ms]						2.85187	0	0			0.789862	0	0			0.0323933	0	0	0		0.162556	0	0	0		2.16274	0	0		0	1.01183	0	0			0.170067	0	0			0.969686	0	0	0		0.623559	0	0
	Kcat [1/s]						0.000324982	0	0			0.000728357	0	0			1290.32	0	0	0		2.20371e-05	0	0	0		0.000282307	0	0		0	0.00198046	0	0			913.041	0	0			3.31727e-05	0	0	0		0.000139744	0	0
	Km [uM]						113.954	0	0			922.132	0	0			3.98328e+10	0	0	0		135.566	0	0	0		130.532	0	0		0	1957.3	0	0			5.36871e+09	0	0			34.2098	0	0	0		224.106	0	0
	Vmax [uM/h]						198.889	0	0			445.755	0	0			7.89675e+08	0	0	0		13.4867	0	0	0		172.772	0	0		0	1212.04	0	0			5.58781e+08	0	0			20.3017	0	0	0		85.5231	0	0
	SD						3.05379	0	0			5.15441	0	0			3.61612	0	0	0		2.31215	0	0	0		8.36786	0	0		0	9.59797	0	0			7.2905	0	0			3.53622	0	0	0		1.25783	0	0
							PSMa2	0	0			a2-cationic	0	0			a2-P10F	0	0	0		a2-(d)II	0	0	0		PSMa3	0	0		0	a3-cationic	0	0			a3-P10F	0	0			a3-(d)FF	0	0	0		a3-scrambled	0	0
	NC [uM]						V0	Calculated V	SD			V0	Calculated V	SD			V0	Calculated V	SD	0		V0	Calculated V	SD	0		V0	Calculated V	SD		0	V0	Calculated V	SD			V0	Calculated V	SD			V0	Calculated V	SD	0		V0	Calculated V	SD
	240						329.15	134.858	37749.4			92.5766	92.0559	0.27115			6.66055	4.75793	3.61993	0		44.502	8.61848	1287.63	0		156.651	111.907	2001.97		0	134.939	132.385	6.51966			27.0844	24.9795	4.43076			161.91	17.7689	20776.7	0		89.2118	44.2259	2023.73
	160						117.124	116.159	0.931692			63.3638	65.9076	6.47099			0.606138	3.17196	6.58342	0		37.5017	7.30081	912.097	0		92.5745	95.1479	6.62222		0	86.449	91.5915	26.4461			12.3062	16.653	18.8944			13.1446	16.7256	12.8234	0		35.2641	35.6248	0.130049
	106.667						94.9819	96.1598	1.38744			50.1467	46.2162	15.449			1.40409	2.11464	0.504875	0		5.78377	5.93884	0.0240462	0		79.6964	77.6944	4.00799		0	60.0816	62.6389	6.53952			5.82841	11.102	27.8106			13.7417	15.3717	2.65707	0		28.2332	27.5792	0.427694
	71.1111						74.8243	76.423	2.55575			30.288	31.9137	2.64284			0.737968	1.40976	0.451302	0		4.37759	4.64035	0.0690443	0		66.242	60.9294	28.2241		0	44.6206	42.4912	4.53403			7.36922	7.40132	0.00103078			15.634	13.7074	3.71187	0		20.5536	20.6005	0.00220468
	47.4074						60.5426	58.4329	4.45076			22.1932	21.796	0.157807			2.216	0.939839	1.62858	0		5.21321	3.49433	2.95454	0		44.9414	46.0306	1.18637		0	31.5066	28.6624	8.08945			5.05906	4.93422	0.0155853			13.3016	11.7923	2.27796	0		15.3125	14.9327	0.144254
	31.6049						60.2587	43.1844	291.53			13.5159	14.7714	1.57622			1.16345	0.626559	0.288252	0		1.03371	2.54976	2.29841	0		28.2025	33.678	29.9804		0	25.5841	19.2601	39.9922			1.87561	3.28948	1.99902			7.78493	9.7491	3.85796	0		9.63334	10.5703	0.87794
	0						0	0	0			0	0	0			0	0	0	0		0	0	0	0		0	0	0		0	0	0	0			0	0	0			0	0	0	0		0	0	0
	E [1/Ms]						1.60662	0	0			0.676534	0	0			0.00392537	0	0	0		0.0917527	0	0	0		1.94145	0	0		0	1.15598	0	0			0.165652	0	0			0.311334	0	0	0		0.382111	0	0
	Kcat [1/s]						0.000709469	0	0			3919.09	0	0			297.454	0	0	0		1.87272	0	0	0		0.00030274	0	0		0	0.000276877	0	0			3.07297e-05	0	0			0.000222766	0	0	0		406977	0	0
	Km [uM]						441.592	0	0			5.7929e+09	0	0			7.57773e+10	0	0	0		2.04105e+07	0	0	0		155.936	0	0		0	239.517	0	0			185.507	0	0			715.522	0	0	0		1.06508e+12	0	0
	Vmax [uM/h]						434.195	0	0			2.39848e+09	0	0			1.82042e+08	0	0	0		1.14611e+06	0	0	0		185.277	0	0		0	169.449	0	0			18.8066	0	0			136.333	0	0	0		2.4907e+11	0	0
	SD						21.197	0	0			20.935	0	0			3.13402	0	0	0		4.21629	0	0	0		5.90719	0	0		0	6.28267	0	0			16.6397	0	0			3.489	0	0	0		3.45902	0	0
							PSMa2	0	0			a2-cationic	0	0			a2-P10F	0	0	0		a2-(d)II	0	0	0		PSMa3	0	0		0	a3-cationic	0	0			a3-P10F	0	0			a3-(d)FF	0	0	0		a3-scrambled	0	0
	NC [uM]						V0	Calculated V	SD			V0	Calculated V	SD			V0	Calculated V	SD	0		V0	Calculated V	SD	0		V0	Calculated V	SD		0	V0	Calculated V	SD			V0	Calculated V	SD			V0	Calculated V	SD	0		V0	Calculated V	SD
	240						160.68	152.887	60.7291			106.502	99.3693	50.87			1.94536	0.576559	1.87362	0		12.2616	13.4765	1.476	0		62.556	112.307	2475.2		0	83.5941	84.8098	1.47802				10.6075	260.477			106.556	34.2429	5229.2	0		5.22646	56.1244	2590.61
	160						99.6717	115.479	249.87			58.7449	66.2462	56.2692				0.384372	4.06366	0		12.0453	8.98435	9.36964	0		44.6379	93.8303	2419.89		0	70.8107	67.8615	8.69798				8.70908	348.526			23.9435	24.9146	0.94299	0		38.9937	37.4163	2.48828
	106.667						86.4569	84.475	3.92788			31.0669	44.1641	171.537				0.256248	1.05759	0		4.86933	5.98958	1.25496	0		73.9091	75.2579	1.81923		0	49.1293	52.2109	9.49627			5.47198	6.86589	1.94297			20.013	17.6872	5.40968	0		22.2325	24.9442	7.35327
	71.1111						58.8255	60.2222	1.95054			40.516	29.4428	122.616			1.66496	0.170832	2.23242	0		4.44594	3.99306	0.2051	0		59.8813	58.0289	3.43164		0	42.5434	38.7914	14.0772			2.495	5.21146	7.37913			12.6661	12.3244	0.116774	0		16.9886	16.6295	0.128984
	47.4074						48.6385	42.0942	42.827			17.8251	19.6285	3.25214				0.113888	0.215332	0		0.322948	2.66204	5.47137	0		46.294	43.1955	9.60058		0	25.9509	27.9974	4.18796				3.82788	46.8393			6.08928	8.47154	5.67516	0		10.4522	11.0863	0.402069
	31.6049						38.4873	29	90.0097			18.8933	13.0857	33.7286			0.691932	0.0759254	0.379464	0			1.7747	4.53576	0		26.7465	31.2235	20.0434		0	18.5141	19.7528	1.53452			0.0767264	2.73766	7.08059			5.59823	5.76715	0.0285325	0		6.12904	7.39087	1.59222
	0						0	0	0			0	0	0			0	0	0	0		0	0	0	0		0	0	0		0	0	0	0			0	0	0			0	0	0	0		0	0	0
	E [1/Ms]						1.89712	0	0			0.634918	0	0			0.0762092	0	0	0		0.111507	0	0	0		2.61991	0	0		0	0.844266	0	0			0.202566	0	0			0.506831	0	0	0		0.592009	0	0
	Kcat [1/s]						0.00035002	0	0			3854.1	0	0			538.701	0	0	0		2.05781	0	0	0		0.000243142	0	0		0	0.00125781	0	0			4.24877e-05	0	0			5442.06	0	0	0		0.00025951	0	0
	Km [uM]						184.5	0	0			6.07023e+09	0	0			7.06871e+09	0	0	0		1.84546e+07	0	0	0		92.8053	0	0		0	1489.83	0	0			209.747	0	0			1.07374e+10	0	0	0		438.355	0	0
	Vmax [uM/h]						214.212	0	0			2.35871e+09	0	0			3.29685e+08	0	0	0		1.25938e+06	0	0	0		148.803	0	0		0	769.782	0	0			26.0025	0	0			3.33054e+09	0	0	0		158.82	0	0
	SD						7.95025	0	0			10.6884	0	0			1.42886	0	0	0		6.52006	0	0	0		10.3791	0	0		0	5.94966	0	0			1.67275	0	0			10.6718	0	0	0		3.42363	0	0
							PSMa2	0	0			a2-cationic	0	0			a2-P10F	0	0	0		a2-(d)II	0	0	0		PSMa3	0	0		0	a3-cationic	0	0			a3-P10F	0	0			a3-(d)FF	0	0	0		a3-scrambled	0	0
	NC [uM]						V0	Calculated V	SD			V0	Calculated V	SD			V0	Calculated V	SD	0		V0	Calculated V	SD	0		V0	Calculated V	SD		0	V0	Calculated V	SD			V0	Calculated V	SD			V0	Calculated V	SD	0		V0	Calculated V	SD
	240						57.1694	121.109	4088.29			87.8843	93.2568	28.8636			10.7103	11.1936	0.233591	0		26.1769	16.3779	96.0211	0		48.9435	107.308	3406.4		0	107.82	106.801	1.03848			13.6468	13.8758	0.0524228			157.017	74.4434	6818.4	0		129.319	56.1901	5347.79
	160						97.3242	99.4888	4.68544			62.6912	62.1712	0.270417			8.21042	7.46241	0.559515	0		7.25552	10.9186	13.4185	0		65.0619	94.1769	847.68		0	73.5443	74.6532	1.22959			24.212	11.252	167.963			56.525	49.6289	47.5558	0		42.9528	42.4685	0.234549
	106.667						84.5691	78.4748	37.1399			50.1069	41.4475	74.9862			4.61614	4.97494	0.12874	0		12.4101	7.27912	26.3273	0		75.4473	79.5715	17.0084		0	48.4115	51.4314	9.11943			9.97721	8.76573	1.46769			38.7356	33.0859	31.9191	0		29.1637	31.0828	3.6832
	71.1111						55.0903	59.5938	20.2813			29.7143	27.6317	4.33757			3.82446	3.31663	0.257895	0		5.5801	4.85275	0.529027	0		73.1968	64.5544	74.6915		0	34.8149	35.0686	0.0643461			5.45315	6.58363	1.27798			18.5308	22.0573	12.4361	0		24.0949	22.1681	3.7125
	47.4074						43.2628	43.79	0.277872			20.1252	18.4211	2.90408			2.70356	2.21108	0.24253	0		3.86561	3.23517	0.397452	0		48.3793	50.3117	3.73417		0	27.293	23.7396	12.6266				4.79366	44599			11.3381	14.7049	11.3354	0		16.485	15.4999	0.970479
	31.6049						32.2347	31.328	0.821999			13.9775	12.2807	2.87915			0.68705	1.47406	0.619379	0		0.800744	2.15678	1.83885	0		34.2956	37.8015	12.2918		0	19.3553	15.9908	11.3199				3.40501	18.9602			6.54127	9.80324	10.6405	0		8.91421	10.6807	3.12052
	0						0	0	0			0	0	0			0	0	0	0		0	0	0	0		0	0	0		0	0	0	0			0	0	0			0	0	0	0		0	0	0
	E [1/Ms]						0.900661	0	0			0.603749	0	0			0.0468506	0	0	0		0.22703	0	0	0		1.78381	0	0		0	0.955937	0	0			0.150472	0	0			0.506831	0	0	0		0.592009	0	0
	Kcat [1/s]						0.000448719	0	0			3794.39	0	0			0.000468085	0	0	0		1.40859e-05	0	0	0		0.000156867	0	0		0	0.000680538	0	0			9.26261e-05	0	0			5442.06	0	0	0		0.00025951	0	0
	Km [uM]						498.211	0	0			6.28471e+09	0	0			9991.01	0	0	0		62.0442	0	0	0		87.9393	0	0		0	711.907	0	0			615.57	0	0			1.07374e+10	0	0	0		438.355	0	0
	Vmax [uM/h]						274.616	0	0			2.32217e+09	0	0			286.468	0	0	0		8.62056	0	0	0		96.0025	0	0		0	416.489	0	0			56.6872	0	0			3.33054e+09	0	0	0		158.82	0	0
	SD						5.62363	0	0			5.82389	0	0			1.75606	0	0	0		3.836	0	0	0		34.2579	0	0		0	6.19598	0	0			3.30963	0	0			12.3885	0	0	0		21.1463	0	0
							PSMa2	0	0			a2-cationic	0	0			a2-P10F	0	0	0		a2-(d)II	0	0	0		PSMa3	0	0		0	a3-cationic	0	0			a3-P10F	0	0			a3-(d)FF	0	0	0		a3-scrambled	0	0
	NC [uM]						V0	Calculated V	SD			V0	Calculated V	SD			V0	Calculated V	SD	0		V0	Calculated V	SD	0		V0	Calculated V	SD		0	V0	Calculated V	SD			V0	Calculated V	SD			V0	Calculated V	SD	0		V0	Calculated V	SD
	240						90.4805	89.2805	1.43988			87.9959	88.6787	0.466278				6.72	50.9582	0		28.3009	6.84977	460.149	0		70.2896	70.2587	0.000951694		0	107.055	105.008	4.19148			16.9135	15.9016	1.02402			110.178	74.4434	1276.94	0		82.4383	56.1901	688.966
	160						65.1611	66.7545	2.53896			56.2305	59.1191	8.3444			40.5387	4.5153	1297.69	0		4.98163	6.21178	1.51326	0		60.0501	61.9522	3.61833		0	72.5608	76.4282	14.9568			9.48759	11.6946	4.87069			40.5415	49.6289	82.5811	0		25.8665	42.4685	275.625
	106.667						47.4253	48.427	1.00334			43.7892	39.4128	19.153			2.41967	3.0261	0.36776	0		5.81795	5.45031	0.13516	0		69.2498	52.6205	276.534		0	52.8582	54.2719	1.99854			8.75159	8.37209	0.144022			37.9774	33.0859	23.9268	0		21.3522	31.0828	94.6846
	71.1111						32.2924	34.3009	4.03402			28.6995	26.2752	5.87715			1.70123	2.02453	0.104522	0		7.71379	4.60378	9.67215	0		15.7028	42.9225	740.912		0	39.1758	37.8242	1.82681			5.94003	5.87039	0.0048493			18.1723	22.0573	15.0933	0		15.1025	22.1681	49.9219
	47.4074						25.75	23.8607	3.56936			17.2396	17.5168	0.0768346			2.31644	1.35287	0.928456	0		2.39665	3.73387	1.78816	0		36.7743	33.6264	9.90876		0	27.6557	26.0033	2.73031				4.05352	17.3789			9.95559	14.7049	22.5556	0		11.2795	15.4999	17.8118
	31.6049						20.745	16.3816	19.0397			31.0752	11.6779	376.258			2.20065	0.903338	1.68302	0		1.64194	2.90929	1.60616	0		37.3239	25.381	142.633		0	21.2658	17.704	12.6862			4.9842	2.76833	4.91009			6.75052	9.80324	9.3191	0		7.66008	10.6807	9.12419
	0						0	0	0			0	0	0			0	0	0	0		0	0	0	0		0	0	0		0	0	0	0			0	0	0			0	0	0	0		0	0	0
	E [1/Ms]						0.973629	0	0			0.428692	0	0			0.0468506	0	0	0		0.0884342	0	0	0		2.46421	0	0		0	1.14503	0	0			0	0	0			0.506831	0	0	0		0.946877	0	0
	Kcat [1/s]						0.000673022	0	0			3268.37	0	0			0.000468085	0	0	0		726.591	0	0	0		0.000191809	0	0		0	0.00137676	0	0			0	0	0			5442.06	0	0	0		3.55555e-05	0	0
	Km [uM]						691.251	0	0			7.62406e+09	0	0			9991.01	0	0	0		8.21618e+09	0	0	0		77.8378	0	0		0	1202.38	0	0			1097.71	0	0			1.07374e+10	0	0	0		37.5503	0	0
	Vmax [uM/h]						411.889	0	0			2.00025e+09	0	0			286.468	0	0	0		4.44674e+08	0	0	0		117.387	0	0		0	842.58	0	0			0	0	0			3.33054e+09	0	0	0		21.76	0	0
	SD						7.44434	0	0			18.3656	0	0			5.31354	0	0	0		6.6939	0	0	0		3.81758	0	0		0	24.5726	0	0			87.6806	0	0			291.321	0	0	0		3.56026	0	0
							PSMa2	0	0			a2-cationic	0	0			a2-P10F	0	0	0		a2-(d)II	0	0	0		PSMa3	0	0		0	a3-cationic	0	0			a3-P10F	0	0			a3-(d)FF	0	0	0		a3-scrambled	0	0
	NC [uM]						V0	Calculated V	SD			V0	Calculated V	SD			V0	Calculated V	SD	0		V0	Calculated V	SD	0		V0	Calculated V	SD		0	V0	Calculated V	SD			V0	Calculated V	SD			V0	Calculated V	SD	0		V0	Calculated V	SD
	240						107.454	106.151	1.69696			52.1535	62.9663	116.917				6.72	189.952	0		15.0837	12.9892	4.38689	0			88.6392	30870.2		0	139.968	140.198	0.0529587				0	1526.56			360.223	74.4434	81670.1	0		17.8354	18.816	0.961625
	160						75.3056	77.4182	4.46296			52.9299	41.9775	119.954				4.5153	25.2665	0		11.751	8.65948	9.55745	0		77.2575	78.9695	2.93107		0	96.8444	98.9539	4.44984				0	8.15282			104.676	49.6289	3030.22	0		43.4438	17.6238	666.673
	106.667						54.364	55.0619	0.48703			31.1535	27.985	10.0391				3.0261	23.2267	0		6.8984	5.77298	1.26655	0		71.0516	67.8644	10.1579		0	69.477	68.657	0.672399				0	6138.55			45.7163	33.0859	159.527	0		-1.7947	16.0942	320.014
	71.1111						37.2519	38.42	1.36425			25.164	18.6567	42.3453			0.329226	2.02453	2.87406	0		0.629156	3.84866	10.3652	0		55.4318	56.0429	0.37346		0	63.7583	47.0492	279.194			3.3506	0	11.2266			19.5415	22.0573	6.32922	0		17.2013	14.2403	8.76758
	47.4074						25.8646	26.4352	0.325634			9.22802	12.4378	10.3026			0.211346	1.35287	1.30309	0		1.14322	2.56577	2.02364	0		43.3787	44.433	1.11143		0	23.9134	31.9611	64.7654			2.94916	0	8.69753			15.1904	14.7049	0.235765	0		11.4901	12.1423	0.425365
	31.6049						24.8703	18.0088	47.0813			14.435	8.29186	37.7379				0.903338	0.82994	0			1.71051	17.2085	0			33.8991	1211.57		0	5.62156	21.5802	254.679				0	3.39347			8.58568	9.80324	1.48246	0		8.35689	9.94462	2.52087
	0						0	0	0			0	0	0			0	0	0	0		0	0	0	0		0	0	0		0	0	0	0			0	0	0			0	0	0	0		0	0	0
	E [1/Ms]						0.973629	0	0			0.428692	0	0			0.0468506	0	0	0		0.0884342	0	0	0		2.46421	0	0		0	1.14503	0	0			0	0	0			0.506831	0	0	0		0.946877	0	0
	Kcat [1/s]						0.000673022	0	0			3268.37	0	0			0.000468085	0	0	0		726.591	0	0	0		0.000191809	0	0		0	0.00137676	0	0			0	0	0			5442.06	0	0	0		3.55555e-05	0	0
	Km [uM]						691.251	0	0			7.62406e+09	0	0			9991.01	0	0	0		8.21618e+09	0	0	0		77.8378	0	0		0	1202.38	0	0			1097.71	0	0			1.07374e+10	0	0	0		37.5503	0	0
	Vmax [uM/h]						411.889	0	0			2.00025e+09	0	0			286.468	0	0	0		4.44674e+08	0	0	0		117.387	0	0		0	842.58	0	0			0	0	0			3.33054e+09	0	0	0		21.76	0	0
	SD						47.9764	0	0			9.68034	0	0			2.48336	0	0	0		384.699	0	0	0		38.08	0	0		0	75.5167	0	0			56.1768	0	0			16.58	0	0	0		41.6524	0	0
							PSMa2	0	0			a2-cationic	0	0			a2-P10F	0	0	0		a2-(d)II	0	0	0		PSMa3	0	0		0	a3-cationic	0	0			a3-P10F	0	0			a3-(d)FF	0	0	0		a3-scrambled	0	0
	NC [uM]						V0	Calculated V	SD			V0	Calculated V	SD			V0	Calculated V	SD	0		V0	Calculated V	SD	0		V0	Calculated V	SD		0	V0	Calculated V	SD			V0	Calculated V	SD			V0	Calculated V	SD	0		V0	Calculated V	SD
	240						64.5763	106.151	1728.47			61.5419	62.9663	2.02896			2.46919	6.72	18.0693	0		18.083	12.9892	25.9467	0			88.6392	7853.33		0	85.5739	140.198	2983.82				0	875.231			69.1388	74.4434	28.1386	0		59.9826	18.816	1694.68
	160						61.6739	77.4182	247.883			44.3292	41.9775	5.53027			2.31365	4.5153	4.84729	0		8.6059	8.65948	0.00287006	0		43.898	78.9695	1230.01		0	66.5273	98.9539	1051.49			6.45733	0	41.6972			46.026	49.6289	12.9808	0		25.8728	17.6238	68.0457
	106.667						41.3754	55.0619	187.32			27.4733	27.985	0.261849			0.860032	3.0261	4.69186	0		3.26226	5.77298	6.30372	0		69.3553	67.8644	2.22261		0	34.9783	68.657	1134.25			3.62037	0	13.1071			26.6457	33.0859	41.4773	0		22.1851	16.0942	37.0982
	71.1111						27.6563	38.42	115.855			27.492	18.6567	78.0634			0.98419	2.02453	1.08231	0			3.84866	7557.44	0		52.0821	56.0429	15.6876		0	25.3681	47.0492	470.073			2.33685	0	5.46087			9.6173	22.0573	154.754	0		11.0263	14.2403	10.3302
	47.4074						22.1578	26.4352	18.2964			14.2589	12.4378	3.31663			1.06998	1.35287	0.0800269	0			2.56577	108213	0		30.2144	44.433	202.167		0	24.4234	31.9611	56.816			5.89485	0	34.7492			9.67728	14.7049	25.2766	0		7.92095	12.1423	17.82
	31.6049						16.0329	18.0088	3.90406			10.415	8.29186	4.50781			1.46268	0.903338	0.312867	0			1.71051	32190.7	0		26.8604	33.8991	49.5436		0	19.0626	21.5802	6.33828			47.1205	0	2220.34			6.30063	9.80324	12.2683	0		6.46733	9.94462	12.0915
	0						0	0	0			0	0	0			0	0	0	0		0	0	0	0		0	0	0		0	0	0	0			0	0	0			0	0	0	0		0	0	0
	E [1/Ms]						0.973629					0.428692					0.0468506		0	0		0.0884342	0	0	0		2.46421	0	0		0	1.14503	0	0			0	0	0			0.506831	0	0	0		0.946877	0	0
	Kcat [1/s]						0.000673022					3268.37					0.000468085		0	0		726.591	0	0	0		0.000191809	0	0		0	0.00137676	0	0			0	0	0			5442.06	0	0	0		3.55555e-05	0	0
	Km [uM]						691.251					7.62406e+09					9991.01		0	0		8.21618e+09	0	0	0		77.8378	0	0		0	1202.38	0	0			1097.71	0	0			1.07374e+10	0	0	0		37.5503	0	0
	Vmax [uM/h]						411.889					2.00025e+09					286.468		0	0		4.44674e+08	0	0	0		117.387	0	0		0	842.58	0	0			0	0	0			3.33054e+09	0	0	0		21.76	0	0
	SD						7.43605					20.2494					2.33502		0	0		81.2219	0	0	0		22.3553	0	0		0	49.5603	0	0			58.908	0	0			60.5028	0	0	0		20.6172	0	0
							PSMa2					a2-cationic					a2-P10F		0	0		a2-(d)II	0	0	0		PSMa3	0	0		0	a3-cationic	0	0			a3-P10F	0	0			a3-(d)FF	0	0	0		a3-scrambled	0	0
	NC [uM]						V0	Calculated V	SD			V0	Calculated V	SD			V0	Calculated V	SD	0		V0	Calculated V	SD	0		V0	Calculated V	SD		0	V0	Calculated V	SD			V0	Calculated V	SD			V0	Calculated V	SD	0		V0	Calculated V	SD
	240						105.398	106.151	0.567635			80.3835	62.9663	303.36			2.06603	6.72	21.6594	0		66.2553	12.9892	2837.28	0		47.2747	88.6392	1711.03		0	104.374	140.198	1283.35				0	3269.16			134.277	74.4434	3580.02	0		39.3069	18.816	419.877
	160						76.4506	77.4182	0.936205			50.2882	41.9775	69.0682			1.63427	4.5153	8.30035	0		7.20112	8.65948	2.12682	0		93.7464	78.9695	218.358		0	69.6365	98.9539	859.51				0	180.481			48.2253	49.6289	1.97015	0		43.7598	17.6238	683.09
	106.667						49.9641	55.0619	25.9879			22.9918	27.985	24.9319			1.01349	3.0261	4.05063	0		5.62404	5.77298	0.0221842	0		64.6444	67.8644	10.3684		0	52.1241	68.657	273.335			3.96653	0	15.7333			26.954	33.0859	37.6012	0		18.2372	16.0942	4.59207
	71.1111						35.5278	38.42	8.36456			16.0309	18.6567	6.89476			1.0379	2.02453	0.973443	0		1.97675	3.84866	3.50404	0		72.3792	56.0429	266.874		0	45.4376	47.0492	2.59722			1.91861	0	3.68106			16.5659	22.0573	30.1553	0		13.2869	14.2403	0.909027
	47.4074						27.2332	26.4352	0.636704			14.5304	12.4378	4.37902			0.800047	1.35287	0.305618	0		1.23529	2.56577	1.77017	0		42.3936	44.433	4.15907		0	26.9806	31.9611	24.8046			5.69847	0	32.4726			11.7468	14.7049	8.75013	0		12.6243	12.1423	0.23228
	31.6049						22.3449	18.0088	18.8018			7.10598	8.29186	1.4063			0.553127	0.903338	0.122647	0		62.9665	1.71051	3752.3	0		10.6375	33.8991	541.103		0	18.0267	21.5802	12.6276			1.05199	0	1.10669			11.2488	9.80324	2.08957	0		7.93211	9.94462	4.05019
	0						0	0	0			0	0	0			0	0	0	0		0	0	0	0		0	0	0		0	0	0	0			0	0	0			0	0	0	0		0	0	0
[truncated: 19 more columns]
