# Supplementary material for: Staphylococcus aureus functional amyloids catalyze degradation of β-lactam antibiotics
Source: Nat Commun. 2023 Dec 11;14:8198. doi: 10.1038/s41467-023-43624-1 (PMC10713593; doi:10.1038/s41467-023-43624-1)
Supplement: Supplementary file 4 — Source Data [file 41467_2023_43624_MOESM4_ESM.zip › raw data/Raw data_3c_FTIR.xlsx]

## Sheet: 3c_FTIR
									a2-cationic			a2-(d)II			PSMa3			a3-F10P			a3-cationic			a3-(d)FF			a3-scrambled			a3-EG/K			PSMa4			a3-N.Ac.			a3-K6A			a3-K9A			a3-K12A			a3-K17A
wavenumber [cm-1]	PSMa1		wavenumber [cm-1]	PSMa2		wavenumber [cm-1]	a2-F10P		wavenumber [cm-1]			wavenumber [cm-1]			wavenumber [cm-1]			wavenumber [cm-1]			wavenumber [cm-1]			wavenumber [cm-1]			wavenumber [cm-1]			wavenumber [cm-1]			wavenumber [cm-1]			wavenumber [cm-1]			wavenumber [cm-1]			wavenumber [cm-1]			wavenumber [cm-1]			wavenumber [cm-1]
399.922	0		649.904	0.131326		399.922	0		399.922	0		399.922	0		649.904	0.104247		649.904	0.0932969		649.904	0.185719		649.904	0.166963		649.904	0.151457		399.922	0		649.904	0.174633		649.904	0.181696		649.904	0.121666		649.904	0.175868		649.904	0.0907936		649.904	0.268559
400.043	0		650.386	0.131078		400.043	0		400.043	0		400.043	0		650.386	0.10427		650.386	0.0932675		650.386	0.185548		650.386	0.166746		650.386	0.15141		400.043	0		650.386	0.174483		650.386	0.182036		650.386	0.121794		650.386	0.176108		650.386	0.0910417		650.386	0.269055
400.163	0		650.868	0.130924		400.163	0		400.163	0		400.163	0		650.868	0.104357		650.868	0.0933055		650.868	0.185501		650.868	0.166625		650.868	0.151423		400.163	0		650.868	0.174414		650.868	0.182633		650.868	0.12202		650.868	0.176509		650.868	0.0913935		650.868	0.269736
400.284	0		651.35	0.130871		400.284	0		400.284	0		400.284	0		651.35	0.104525		651.35	0.093414		651.35	0.185608		651.35	0.166639		651.35	0.151518		400.284	0		651.35	0.174464		651.35	0.183541		651.35	0.122385		651.35	0.177131		651.35	0.0918707		651.35	0.270651
400.404	0		651.832	0.130873		400.404	0		400.404	0		400.404	0		651.832	0.104753		651.832	0.0935562		651.832	0.185809		651.832	0.166754		651.832	0.151657		400.404	0		651.832	0.174597		651.832	0.18466		651.832	0.122846		651.832	0.177892		651.832	0.0924214		651.832	0.27169
400.525	0		652.314	0.130853		400.525	0		400.525	0		400.525	0		652.314	0.104991		652.314	0.093672		652.314	0.185992		652.314	0.166888		652.314	0.151759		400.525	0		652.314	0.174731		652.314	0.185796		652.314	0.123305		652.314	0.178624		652.314	0.0929483		652.314	0.272641
400.645	0		652.796	0.130744		400.645	0		400.645	0		400.645	0		652.796	0.10519		652.796	0.0937101		652.796	0.18605		652.796	0.16696		652.796	0.151752		400.645	0		652.796	0.174789		652.796	0.186762		652.796	0.123662		652.796	0.17917		652.796	0.0933666		652.796	0.273314
400.766	0		653.278	0.130526		400.766	0		400.766	0		400.766	0		653.278	0.105329		653.278	0.0936542		653.278	0.185952		653.278	0.166934		653.278	0.151613		400.766	0		653.278	0.174741		653.278	0.187481		653.278	0.123875		653.278	0.179478		653.278	0.0936502		653.278	0.273646
400.886	0		653.761	0.130236		400.886	0		400.886	0		400.886	0		653.761	0.105423		653.761	0.0935334		653.761	0.185757		653.761	0.16684		653.761	0.151389		400.886	0		653.761	0.174627		653.761	0.188025		653.761	0.123982		653.761	0.179634		653.761	0.0938471		653.761	0.273731
401.007	0		654.243	0.129949		401.007	0		401.007	0		401.007	0		654.243	0.10551		654.243	0.0934051		654.243	0.185581		654.243	0.16675		654.243	0.151171		401.007	0		654.243	0.174523		654.243	0.188555		654.243	0.124077		654.243	0.179805		654.243	0.0940475		654.243	0.273761
401.127	0		654.725	0.129737		401.127	0		401.127	0		401.127	0		654.725	0.105623		654.725	0.0933249		654.725	0.185533		654.725	0.166735		654.725	0.15105		401.127	0		654.725	0.174498		654.725	0.189221		654.725	0.124254		654.725	0.180147		654.725	0.0943309		654.725	0.273903
401.248	0		655.207	0.129628		401.248	0		401.248	0		401.248	0		655.207	0.105772		655.207	0.0933192		655.207	0.185653		655.207	0.166819		655.207	0.151069		401.248	0		655.207	0.174571		655.207	0.190073		655.207	0.124552		655.207	0.180709		655.207	0.0947198		655.207	0.274205
401.368	0		655.689	0.129603		401.368	0		401.368	0		401.368	0		655.689	0.10593		655.689	0.093375		655.689	0.185896		655.689	0.166972		655.689	0.151212		401.368	0		655.689	0.174703		655.689	0.191022		655.689	0.124937		655.689	0.181408		655.689	0.0951682		655.689	0.274562
401.489	0		656.171	0.129599		401.489	0		401.489	0		401.489	0		656.171	0.106057		656.171	0.0934504		656.171	0.186156		656.171	0.167124		656.171	0.151413		401.489	0		656.171	0.174818		656.171	0.191896		656.171	0.125323		656.171	0.182075		656.171	0.0955893		656.171	0.274785
401.609	0		656.653	0.129557		401.609	0		401.609	0		401.609	0		656.653	0.106122		656.653	0.0935009		656.653	0.186329		656.653	0.167212		656.653	0.151597		401.609	0		656.653	0.174854		656.653	0.192532		656.653	0.125619		656.653	0.182548		656.653	0.0959047		656.653	0.274704
401.73	0		657.135	0.129449		401.73	0		401.73	0		401.73	0		657.135	0.106122		657.135	0.0935026		657.135	0.186365		657.135	0.167213		657.135	0.15172		401.73	0		657.135	0.174798		657.135	0.192875		657.135	0.125787		657.135	0.182758		657.135	0.09609		657.135	0.274273
401.851	0		657.618	0.129292		401.851	0		401.851	0		401.851	0		657.618	0.106089		657.618	0.0934635		657.618	0.186291		657.618	0.167158		657.618	0.151787		401.851	0		657.618	0.174698		657.618	0.193		657.618	0.125851		657.618	0.182763		657.618	0.0961851		657.618	0.273588
401.971	0		658.1	0.129137		401.971	0		401.971	0		401.971	0		658.1	0.106065		658.1	0.0934136		658.1	0.186187		658.1	0.167108		658.1	0.15184		401.971	0		658.1	0.174629		658.1	0.193068		658.1	0.125883		658.1	0.182702		658.1	0.096267		658.1	0.272833
402.092	0		658.582	0.129035		402.092	0		402.092	0		402.092	0		658.582	0.106084		658.582	0.0933841		658.582	0.18613		658.582	0.167115		658.582	0.151927		402.092	0		658.582	0.174653		658.582	0.193232		658.582	0.12595		658.582	0.182711		658.582	0.096403		658.582	0.27217
402.212	0		659.064	0.129005		402.212	0		402.212	0		402.212	0		659.064	0.106146		659.064	0.0933864		659.064	0.186145		659.064	0.167189		659.064	0.152063		402.212	0		659.064	0.174779		659.064	0.193547		659.064	0.126074		659.064	0.182839		659.064	0.0966094		659.064	0.271652
402.333	0		659.546	0.129031		402.333	0		402.333	0		402.333	0		659.546	0.106216		659.546	0.0934056		659.546	0.186193		659.546	0.167291		659.546	0.152227		402.333	0		659.546	0.174959		659.546	0.193945		659.546	0.126214		659.546	0.183022		659.546	0.0968407		659.546	0.271197
402.453	0		660.028	0.129066		402.453	0		402.453	0		402.453	0		660.028	0.106241		660.028	0.0934099		660.028	0.186187		660.028	0.167359		660.028	0.152369		402.453	0		660.028	0.175112		660.028	0.194276		660.028	0.126295		660.028	0.183129		660.028	0.0970163		660.028	0.270645
402.574	0		660.51	0.129066		402.574	0		402.574	0		402.574	0		660.51	0.106182		660.51	0.0933702		660.51	0.186049		660.51	0.167345		660.51	0.152448		402.574	0		660.51	0.175172		660.51	0.194396		660.51	0.126249		660.51	0.183038		660.51	0.0970658		660.51	0.269853
402.694	0		660.992	0.129014		402.694	0		402.694	0		402.694	0		660.992	0.106031		660.992	0.0932777		660.992	0.185749		660.992	0.167244		660.992	0.152455		402.694	0		660.992	0.175121		660.992	0.194245		660.992	0.12606		660.992	0.182712		660.992	0.0969665		660.992	0.268776
402.815	0		661.475	0.128931		402.815	0		402.815	0		402.815	0		661.475	0.105814		661.475	0.0931498		661.475	0.185321		661.475	0.167098		661.475	0.152427		402.815	0		661.475	0.174998		661.475	0.193877		661.475	0.125775		661.475	0.182222		661.475	0.0967559		661.475	0.267491
402.935	0		661.957	0.12886		402.935	0		402.935	0		402.935	0		661.957	0.105582		661.957	0.0930195		661.957	0.18484		661.957	0.166974		661.957	0.152423		402.935	0		661.957	0.174877		661.957	0.193413		661.957	0.125478		661.957	0.181703		661.957	0.0965077		661.957	0.26615
403.056	0		662.439	0.128845		403.056	0		403.056	0		403.056	0		662.439	0.10538		662.439	0.09292		662.439	0.184382		662.439	0.166922		662.439	0.152491		403.056	0		662.439	0.174824		662.439	0.192973		662.439	0.125246		662.439	0.181279		662.439	0.0962923		662.439	0.264894
403.176	0		662.921	0.128897		403.176	0		403.176	0		403.176	0		662.921	0.105239		662.921	0.0928704		662.921	0.183995		662.921	0.166959		662.921	0.152643		403.176	0		662.921	0.174873		662.921	0.192599		662.921	0.125111		662.921	0.180997		662.921	0.0961448		662.921	0.263787
403.297	0		663.403	0.129		403.297	0		403.297	0		403.297	0		663.403	0.105172		663.403	0.0928757		663.403	0.183695		663.403	0.167063		663.403	0.152851		403.297	0		663.403	0.175026		663.403	0.192245		663.403	0.125047		663.403	0.180804		663.403	0.096054		663.403	0.262799
403.417	0		663.885	0.129114		403.417	0		403.417	0		403.417	0		663.885	0.105189		663.885	0.0929372		663.885	0.183492		663.885	0.16721		663.885	0.153061		403.417	0		663.885	0.175276		663.885	0.191805		663.885	0.124996		663.885	0.180584		663.885	0.095981		663.885	0.261843
403.538	0		664.367	0.129207		403.538	0		403.538	0		403.538	0		664.367	0.105318		664.367	0.0930678		664.367	0.183422		664.367	0.167405		664.367	0.153234		403.538	0		664.367	0.175645		664.367	0.191181		664.367	0.124907		664.367	0.180219		664.367	0.0958872		664.367	0.260838
403.658	0		664.849	0.129265		403.658	0		403.658	0		403.658	0		664.849	0.105614		664.849	0.0933018		664.849	0.18357		664.849	0.167704		664.849	0.153366		403.658	0		664.849	0.176203		664.849	0.19033		664.849	0.124768		664.849	0.179643		664.849	0.0957546		664.849	0.259753
403.779	0		665.332	0.129302		403.779	0		403.779	0		403.779	0		665.332	0.106153		665.332	0.093692		665.332	0.184061		665.332	0.168211		665.332	0.153494		403.779	0		665.332	0.177067		665.332	0.189275		665.332	0.124615		665.332	0.178862		665.332	0.0955855		665.332	0.258606
403.899	0		665.814	0.129347		403.899	0		403.899	0		403.899	0		665.814	0.107007		665.814	0.0942922		665.814	0.18502		665.814	0.169044		665.814	0.153684		403.899	0		665.814	0.178364		665.814	0.18808		665.814	0.124513		665.814	0.177929		665.814	0.0953847		665.814	0.257423
404.02	0		666.296	0.129419		404.02	0		404.02	0		404.02	0		666.296	0.108195		666.296	0.095122		666.296	0.186491		666.296	0.170271		666.296	0.153995		404.02	0		666.296	0.18016		666.296	0.186806		666.296	0.124523		666.296	0.176911		666.296	0.0951305		666.296	0.256184
404.141	0		666.778	0.129503		404.141	0		404.141	0		404.141	0		666.778	0.109616		666.778	0.0961188		666.778	0.188333		666.778	0.171821		666.778	0.154437		404.141	0		666.778	0.182368		666.778	0.185473		666.778	0.124651		666.778	0.175852		666.778	0.0947599		666.778	0.254783
404.261	0		667.26	0.129538		404.261	0		404.261	0		404.261	0		667.26	0.110987		667.26	0.0970966		667.26	0.190125		667.26	0.173406		667.26	0.154932		404.261	0		667.26	0.184648		667.26	0.184054		667.26	0.12481		667.26	0.174763		667.26	0.0941829		667.26	0.253045
404.382	0		667.742	0.129435		404.382	0		404.382	0		404.382	0		667.742	0.11188		667.742	0.0977694		667.742	0.191223		667.742	0.174548		667.742	0.155323		404.382	0		667.742	0.186437		667.742	0.182517		667.742	0.124827		667.742	0.173644		667.742	0.0933525		667.742	0.250859
404.502	0		668.224	0.129139		404.502	0		404.502	0		404.502	0		668.224	0.111926		668.224	0.0978876		668.224	0.19107		668.224	0.174801		668.224	0.155454		404.502	0		668.224	0.187204		668.224	0.180901		668.224	0.12454		668.224	0.172538		668.224	0.0923531		668.224	0.248355
404.623	0		668.706	0.128685		404.623	0		404.623	0		404.623	0		668.706	0.111061		668.706	0.0974061		668.706	0.189584		668.706	0.174051		668.706	0.155287		404.623	0		668.706	0.186805		668.706	0.179353		668.706	0.123923		668.706	0.171547		668.706	0.0913918		668.706	0.245912
404.743	0		669.188	0.128181		404.743	0		404.743	0		404.743	0		669.188	0.109566		669.188	0.0965126		669.188	0.187206		669.188	0.172586		669.188	0.154927		404.743	0		669.188	0.185564		669.188	0.178039		669.188	0.123113		669.188	0.170784		669.188	0.0906529		669.188	0.243879
404.864	0		669.671	0.127736		404.864	0		404.864	0		404.864	0		669.671	0.107853		669.671	0.0954837		669.671	0.18457		669.671	0.17086		669.671	0.154542		404.864	0		669.671	0.184014		669.671	0.17705		669.671	0.122296		669.671	0.170294		669.671	0.0901907		669.671	0.242366
404.984	0		670.153	0.1274		404.984	0		404.984	0		404.984	0		670.153	0.10625		670.153	0.0945381		670.153	0.18216		670.153	0.169248		670.153	0.154257		404.984	0		670.153	0.182593		670.153	0.176354		670.153	0.121596		670.153	0.170034		670.153	0.0899572		670.153	0.241296
405.105	0		670.635	0.127166		405.105	0		405.105	0		405.105	0		670.635	0.104922		670.635	0.093783		670.635	0.180206		670.635	0.167936		670.635	0.15412		405.105	0		670.635	0.181527		670.635	0.175833		670.635	0.121045		670.635	0.169888		670.635	0.0898615		670.635	0.240513
405.225	0		671.117	0.126983		405.225	0		405.225	0		405.225	0		671.117	0.103903		671.117	0.0932335		671.117	0.178732		671.117	0.166957		671.117	0.154106		405.225	0		671.117	0.18086		671.117	0.175325		671.117	0.120599		671.117	0.169712		671.117	0.0898018		671.117	0.239833
405.346	0		671.599	0.126786		405.346	0		405.346	0		405.346	0		671.599	0.103151		671.599	0.0928513		671.599	0.177644		671.599	0.16625		671.599	0.15415		405.346	0		671.599	0.180523		671.599	0.174682		671.599	0.120185		671.599	0.169373		671.599	0.0896863		671.599	0.239085
405.466	0		672.081	0.126528		405.466	0		405.466	0		405.466	0		672.081	0.102595		672.081	0.0925796		672.081	0.176806		672.081	0.165722		672.081	0.154183		405.466	0		672.081	0.180408		672.081	0.173807		672.081	0.119737		672.081	0.168791		672.081	0.0894559		672.081	0.238145
405.587	0		672.563	0.12619		405.587	0		405.587	0		405.587	0		672.563	0.102164		672.563	0.0923683		672.563	0.176102		672.563	0.165293		672.563	0.15416		405.587	0		672.563	0.180416		672.563	0.172695		672.563	0.119226		672.563	0.16797		672.563	0.0891013		672.563	0.236983
405.707	0		673.045	0.125792		405.707	0		405.707	0		405.707	0		673.045	0.101809		673.045	0.09219		673.045	0.175464		673.045	0.16492		673.045	0.154079		405.707	0		673.045	0.180493		673.045	0.171424		673.045	0.11867		673.045	0.166997		673.045	0.0886639		673.045	0.23566
405.828	0		673.528	0.125379		405.828	0		405.828	0		405.828	0		673.528	0.10151		673.528	0.0920405		673.528	0.17488		673.528	0.164595		673.528	0.153975		405.828	0		673.528	0.180625		673.528	0.170123		673.528	0.118122		673.528	0.166003		673.528	0.0882115		673.528	0.2343
405.949	0		674.01	0.124991		405.949	0		405.949	0		405.949	0		674.01	0.101258		674.01	0.0919282		674.01	0.174366		674.01	0.164331		674.01	0.153896		405.949	0		674.01	0.180823		674.01	0.168898		674.01	0.117635		674.01	0.165095		674.01	0.0878		674.01	0.233015
406.069	0		674.492	0.124644		406.069	0		406.069	0		406.069	0		674.492	0.101049		674.492	0.0918577		674.492	0.173934		674.492	0.164127		674.492	0.153873		406.069	0		674.492	0.181088		674.492	0.167786		674.492	0.117228		674.492	0.164305		674.492	0.0874435		674.492	0.231854
406.19	0		674.974	0.124318		406.19	0		406.19	0		406.19	0		674.974	0.100864		674.974	0.091819		674.974	0.173565		674.974	0.163956		674.974	0.1539		406.19	0		674.974	0.181385		674.974	0.166746		674.974	0.116875		674.974	0.163581		674.974	0.0871104		674.974	0.230781
406.31	0		675.456	0.123972		406.31	0		406.31	0		406.31	0		675.456	0.100672		675.456	0.091788		675.456	0.173215		675.456	0.16377		675.456	0.153943		406.31	0		675.456	0.181657		675.456	0.165689		675.456	0.116519		675.456	0.162825		675.456	0.0867439		675.456	0.229711
406.431	0		675.938	0.123568		406.431	0		406.431	0		406.431	0		675.938	0.100442		675.938	0.0917375		675.938	0.17283		675.938	0.163522		675.938	0.15396		406.431	0		675.938	0.181844		675.938	0.16454		675.938	0.116106		675.938	0.161952		675.938	0.0862991		675.938	0.228571
406.551	0		676.42	0.123092		406.551	0		406.551	0		406.551	0		676.42	0.100155		676.42	0.0916502		676.42	0.172383		676.42	0.163189		676.42	0.153925		406.551	0		676.42	0.181916		676.42	0.163284		676.42	0.11561		676.42	0.160941		676.42	0.0857706		676.42	0.227346
406.672	0		676.903	0.122564		406.672	0		406.672	0		406.672	0		676.903	0.099815		676.903	0.0915285		676.903	0.171888		676.903	0.162792		676.903	0.153848		406.672	0		676.903	0.181895		676.903	0.161971		676.903	0.115051		676.903	0.159844		676.903	0.0851976		676.903	0.226091
406.792	0		677.385	0.122022		406.792	0		406.792	0		406.792	0		677.385	0.0994457		677.385	0.0913907		677.385	0.171388		677.385	0.162379		677.385	0.153764		406.792	0		677.385	0.181838		677.385	0.160691		677.385	0.114479		677.385	0.158758		677.385	0.0846433		677.385	0.224905
406.913	0		677.867	0.121505		406.913	0		406.913	0		406.913	0		677.867	0.0990761		677.867	0.0912594		677.867	0.170937		677.867	0.162003		677.867	0.153713		406.913	0		677.867	0.181813		677.867	0.159512		677.867	0.113945		677.867	0.157768		677.867	0.0841584		677.867	0.223864
407.033	0		678.349	0.121031		407.033	0		407.033	0		407.033	0		678.349	0.0987264		678.349	0.091147		678.349	0.170559		678.349	0.161692		678.349	0.153714		407.033	0		678.349	0.181855		678.349	0.158451		678.349	0.113472		678.349	0.156901		678.349	0.0837563		678.349	0.22299
407.154	0		678.831	0.120591		407.154	0		407.154	0		407.154	0		678.831	0.0983998		678.831	0.09105		678.831	0.170241		678.831	0.161436		678.831	0.153755		407.154	0		678.831	0.181956		678.831	0.157461		678.831	0.113047		678.831	0.156121		678.831	0.083408		678.831	0.222233
407.274	0		679.313	0.12016		407.274	0		407.274	0		407.274	0		679.313	0.098086		679.313	0.0909513		679.313	0.169942		679.313	0.161196		679.313	0.153801		407.274	0		679.313	0.182071		679.313	0.156466		679.313	0.112633		679.313	0.155356		679.313	0.0830634		679.313	0.221505
407.395	0		679.795	0.119715		407.395	0		407.395	0		407.395	0		679.795	0.0977716		679.795	0.0908322		679.795	0.169613		679.795	0.160932		679.795	0.153814		407.395	0		679.795	0.182144		679.795	0.155414		679.795	0.112198		679.795	0.154549		679.795	0.082681		679.795	0.220739
407.515	0		680.277	0.119255		407.515	0		407.515	0		407.515	0		680.277	0.0974532		680.277	0.0906849		680.277	0.169233		680.277	0.160621		680.277	0.153778		407.515	0		680.277	0.18215		680.277	0.154309		680.277	0.111738		680.277	0.153696		680.277	0.0822553		680.277	0.219919
407.636	0		680.76	0.118802		407.636	0		407.636	0		407.636	0		680.76	0.0971411		680.76	0.0905171		680.76	0.16882		680.76	0.160278		680.76	0.153712		407.636	0		680.76	0.182104		680.76	0.153214		680.76	0.111281		680.76	0.152857		680.76	0.0818191		680.76	0.219099
407.757	0		681.242	0.118392		407.757	0		407.757	0		407.757	0		681.242	0.0968553		681.242	0.0903481		681.242	0.16842		681.242	0.159943		681.242	0.153657		407.757	0		681.242	0.182055		681.242	0.152223		681.242	0.110881		681.242	0.152117		681.242	0.0814261		681.242	0.218364
407.877	0		681.724	0.118053		407.877	0		407.877	0		407.877	0		681.724	0.0966121		681.724	0.0901958		681.724	0.168083		681.724	0.159657		681.724	0.153654		407.877	0		681.724	0.182056		681.724	0.151406		681.724	0.110577		681.724	0.151544		681.724	0.08112		681.724	0.217783
407.998	0		682.206	0.117793		407.998	0		407.998	0		407.998	0		682.206	0.0964138		682.206	0.0900657		682.206	0.167832		682.206	0.159438		682.206	0.15372		407.998	0		682.206	0.182134		682.206	0.150777		682.206	0.110383		682.206	0.151148		682.206	0.0809119		682.206	0.21737
408.118	0		682.688	0.117593		408.118	0		408.118	0		408.118	0		682.688	0.0962445		682.688	0.0899469		682.688	0.167652		682.688	0.159272		682.688	0.153837		408.118	0		682.688	0.182274		682.688	0.150287		682.688	0.110268		682.688	0.150877		682.688	0.0807759		682.688	0.217072
408.239	0		683.17	0.11742		408.239	0		408.239	0		408.239	0		683.17	0.0960789		683.17	0.0898189		683.17	0.167501		683.17	0.159122		683.17	0.153966		408.239	0		683.17	0.182432		683.17	0.149858		683.17	0.110183		683.17	0.150646		683.17	0.0806664		683.17	0.216806
408.359	0		683.652	0.117247		408.359	0		408.359	0		408.359	0		683.652	0.0958954		683.652	0.0896642		683.652	0.167334		683.652	0.15895		683.652	0.154062		408.359	0		683.652	0.182559		683.652	0.149426		683.652	0.110086		683.652	0.150388		683.652	0.080547		683.652	0.216504
408.48	0		684.134	0.117065		408.48	0		408.48	0		408.48	0		684.134	0.0956899		684.134	0.0894817		684.134	0.167132		684.134	0.158744		684.134	0.154108		408.48	0		684.134	0.182635		684.134	0.148979		684.134	0.109966		684.134	0.150089		684.134	0.0804113		684.134	0.216153
408.6	0		684.616	0.116894		408.6	0		408.6	0		408.6	0		684.616	0.0954813		684.616	0.089291		684.616	0.166917		684.616	0.158523		684.616	0.154119		408.6	0		684.616	0.182681		684.616	0.148566		684.616	0.109852		684.616	0.149801		684.616	0.0802899		684.616	0.215807
408.721	0		685.099	0.116766		408.721	0		408.721	0		408.721	0		685.099	0.0953036		685.099	0.0891249		685.099	0.166742		685.099	0.158333		685.099	0.154138		408.721	0		685.099	0.182751		685.099	0.14827		685.099	0.109802		685.099	0.149614		685.099	0.0802347		685.099	0.215563
408.841	0		685.581	0.116712		408.841	0		408.841	0		408.841	0		685.581	0.0951931		685.581	0.0890158		685.581	0.166667		685.581	0.158224		685.581	0.154212		408.841	0		685.581	0.182901		685.581	0.148169		685.581	0.109874		685.581	0.149612		685.581	0.0802928		685.581	0.215513
408.962	0		686.063	0.116746		408.962	0		408.962	0		408.962	0		686.063	0.0951733		686.063	0.0889823		686.063	0.166732		686.063	0.158224		686.063	0.154371		408.962	0		686.063	0.18316		686.063	0.148302		686.063	0.110099		686.063	0.149837		686.063	0.0804871		686.063	0.215704
409.082	0		686.545	0.116858		409.082	0		409.082	0		409.082	0		686.545	0.0952479		686.545	0.0890222		686.545	0.166945		686.545	0.158331		686.545	0.154615		409.082	0		686.545	0.183516		686.545	0.148662		686.545	0.110472		686.545	0.150275		686.545	0.080811		686.545	0.216128
409.203	0		687.027	0.117026		409.203	0		409.203	0		409.203	0		687.027	0.0954056		687.027	0.0891174		687.027	0.167288		687.027	0.15852		687.027	0.15492		409.203	0		687.027	0.183925		687.027	0.149218		687.027	0.110968		687.027	0.150883		687.027	0.0812427		687.027	0.216745
409.323	0		687.509	0.117231		409.323	0		409.323	0		409.323	0		687.509	0.0956315		687.509	0.0892453		687.509	0.167738		687.509	0.158762		687.509	0.155263		409.323	0		687.509	0.18434		687.509	0.149949		687.509	0.111558		687.509	0.151628		687.509	0.0817663		687.509	0.217517
409.444	0		687.991	0.117472		409.444	0		409.444	0		409.444	0		687.991	0.0959189		687.991	0.0893913		687.991	0.168287		687.991	0.159049		687.991	0.155634		409.444	0		687.991	0.184733		687.991	0.150875		687.991	0.11224		687.991	0.152516		687.991	0.0823904		687.991	0.218445
409.565	0		688.473	0.117768		409.565	0		409.565	0		409.565	0		688.473	0.0962776		688.473	0.0895568		688.473	0.168959		688.473	0.1594		688.473	0.156056		409.565	0		688.473	0.185119		688.473	0.152057		688.473	0.113044		688.473	0.153604		688.473	0.0831499		688.473	0.219576
409.685	0		688.956	0.118155		409.685	0		409.685	0		409.685	0		688.956	0.0967307		688.956	0.0897564		688.956	0.169798		688.956	0.159861		688.956	0.15657		409.685	0		688.956	0.185545		688.956	0.15358		688.956	0.114021		688.956	0.154978		688.956	0.0840913		688.956	0.220981
409.805	0		689.438	0.118665		409.805	0		409.805	0		409.805	0		689.438	0.0973034		689.438	0.0900089		689.438	0.170846		689.438	0.160478		689.438	0.157217		409.805	0		689.438	0.186059		689.438	0.155507		689.438	0.115223		689.438	0.156708		689.438	0.0852465		689.438	0.222717
409.926	0		689.92	0.119312		409.926	0		409.926	0		409.926	0		689.92	0.0980103		689.92	0.0903248		689.92	0.172123		689.92	0.161283		689.92	0.158018		409.926	0		689.92	0.186688		689.92	0.157851		689.92	0.116671		689.92	0.158813		689.92	0.0866135		689.92	0.224784
410.047	0		690.402	0.120088		410.047	0		410.047	0		410.047	0		690.402	0.0988475		690.402	0.0907023		690.402	0.173608		690.402	0.162281		690.402	0.15896		410.047	0		690.402	0.18742		690.402	0.160567		690.402	0.118347		690.402	0.161249		690.402	0.0881515		690.402	0.227123
410.167	0		690.884	0.120967		410.167	0		410.167	0		410.167	0		690.884	0.0997937		690.884	0.0911281		690.884	0.175253		690.884	0.163451		690.884	0.160008		410.167	0		690.884	0.188212		690.884	0.16357		690.884	0.120198		690.884	0.163924		690.884	0.0897948		690.884	0.22963
410.288	0		691.366	0.121919		410.288	0		410.288	0		410.288	0		691.366	0.100819		691.366	0.0915865		691.366	0.176996		691.366	0.164771		691.366	0.161122		410.288	0		691.366	0.189017		691.366	0.166767		691.366	0.122162		691.366	0.166744		691.366	0.0914777		691.366	0.2322
410.408	0		691.848	0.122924		410.408	0		410.408	0		410.408	0		691.848	0.101894		691.848	0.0920685		691.848	0.17879		691.848	0.16623		691.848	0.162282		410.408	0		691.848	0.189806		691.848	0.170097		691.848	0.12419		691.848	0.169642		691.848	0.0931569		691.848	0.234762
410.529	0		692.331	0.123977		410.529	0		410.529	0		410.529	0		692.331	0.103		692.331	0.0925761		692.331	0.180617		692.331	0.167837		692.331	0.163497		410.529	0		692.331	0.190588		692.331	0.173536		692.331	0.126262		692.331	0.172602		692.331	0.094822		692.331	0.2373
410.649	0		692.813	0.125086		410.649	0		410.649	0		410.649	0		692.813	0.10413		692.813	0.0931192		692.813	0.182483		692.813	0.16962		692.813	0.164796		410.649	0		692.813	0.191396		692.813	0.177086		692.813	0.128378		692.813	0.175642		692.813	0.0964847		692.813	0.239838
410.77	0		693.295	0.126255		410.77	0		410.77	0		410.77	0		693.295	0.105277		693.295	0.0937063		693.295	0.184397		693.295	0.171601		693.295	0.16621		410.77	0		693.295	0.192267		693.295	0.180737		693.295	0.130544		693.295	0.178776		693.295	0.0981574		693.295	0.242393
410.89	0		693.777	0.127471		410.89	0		410.89	0		410.89	0		693.777	0.106426		693.777	0.0943347		693.777	0.186348		693.777	0.173778		693.777	0.167743		410.89	0		693.777	0.193217		693.777	0.184431		693.777	0.132742		693.777	0.181975		693.777	0.0998292		693.777	0.244942
411.011	0		694.259	0.128702		411.011	0		411.011	0		411.011	0		694.259	0.10755		694.259	0.0949874		694.259	0.188287		694.259	0.176116		694.259	0.169358		411.011	0		694.259	0.194221		694.259	0.188045		694.259	0.134915		694.259	0.185144		694.259	0.101456		694.259	0.247396
411.131	0		694.741	0.129898		411.131	0		411.131	0		411.131	0		694.741	0.108608		694.741	0.0956353		694.741	0.190137		694.741	0.178543		694.741	0.170985		411.131	0		694.741	0.195231		694.741	0.191408		694.741	0.136977		694.741	0.188143		694.741	0.102969		694.741	0.24962
411.252	0		695.223	0.131012		411.252	0		411.252	0		411.252	0		695.223	0.109557		695.223	0.0962486		695.223	0.191813		695.223	0.180978		695.223	0.172538		411.252	0		695.223	0.196191		695.223	0.19435		695.223	0.138832		695.223	0.19082		695.223	0.104301		695.223	0.251475
411.373	0		695.705	0.132011		411.373	0		411.373	0		411.373	0		695.705	0.110365		695.705	0.0968063		695.705	0.19325		695.705	0.183345		695.705	0.173945		411.373	0		695.705	0.19707		695.705	0.196741		695.705	0.140408		695.705	0.193062		695.705	0.105405		695.705	0.252864
411.493	0		696.188	0.13289		411.493	0		411.493	0		411.493	0		696.188	0.111015		696.188	0.0973013		696.188	0.194424		696.188	0.185594		696.188	0.175165		411.493	0		696.188	0.197871		696.188	0.198525		696.188	0.141669		696.188	0.194819		696.188	0.106271		696.188	0.253754
411.613	0		696.67	0.13366		411.613	0		411.613	0		411.613	0		696.67	0.111507		696.67	0.0977354		696.67	0.195337		696.67	0.187692		696.67	0.176188		411.613	0		696.67	0.198626		696.67	0.199706		696.67	0.142617		696.67	0.196094		696.67	0.106912		696.67	0.254166
411.734	0		697.152	0.134334		411.734	0		411.734	0		411.734	0		697.152	0.111844		697.152	0.0981091		697.152	0.196001		697.152	0.189605		697.152	0.177013		411.734	0		697.152	0.199366		697.152	0.200303		697.152	0.143265		697.152	0.196904		697.152	0.107343		697.152	0.254133
411.855	0		697.634	0.134912		411.855	0		411.855	0		411.855	0		697.634	0.11202		697.634	0.0984106		697.634	0.196404		697.634	0.191276		697.634	0.177628		411.855	0		697.634	0.200097		697.634	0.200311		697.634	0.143607		697.634	0.197234		697.634	0.107556		697.634	0.253658
411.975	0		698.116	0.135373		411.975	0		411.975	0		411.975	0		698.116	0.112013		698.116	0.098613		698.116	0.196498		698.116	0.192616		698.116	0.177994		411.975	0		698.116	0.200787		698.116	0.199683		698.116	0.143609		698.116	0.197024		698.116	0.107513		698.116	0.252699
412.096	0		698.598	0.13568		412.096	0		412.096	0		412.096	0		698.598	0.111796		698.598	0.098681		698.598	0.196215		698.598	0.193519		698.598	0.178055		412.096	0		698.598	0.201376		698.598	0.198355		698.598	0.143217		698.598	0.196188		698.598	0.10716		698.598	0.251194
412.216	0		699.08	0.1358		412.216	0		412.216	0		412.216	0		699.08	0.111348		699.08	0.0985851		699.08	0.195497		699.08	0.193888		699.08	0.177759		412.216	0		699.08	0.201807		699.08	0.196291		699.08	0.142387		699.08	0.194668		699.08	0.106456		699.08	0.249106
412.337	0		699.562	0.135723		412.337	0		412.337	0		412.337	0		699.562	0.110669		699.562	0.0983153		699.562	0.19433		699.562	0.193676		699.562	0.177089		412.337	0		699.562	0.202054		699.562	0.193529		699.562	0.141118		699.562	0.192474		699.562	0.105396		699.562	0.246469
412.457	0		700.044	0.135463		412.457	0		412.457	0		412.457	0		700.044	0.109788		700.044	0.0978865		700.044	0.19276		700.044	0.192898		700.044	0.17607		412.457	0		700.044	0.202139		700.044	0.190191		700.044	0.13946		700.044	0.189699		700.044	0.104026		700.044	0.243389
412.578	0		700.527	0.135055		412.578	0		412.578	0		412.578	0		700.527	0.108754		700.527	0.0973316		700.527	0.190875		700.527	0.191624		700.527	0.174767		412.578	0		700.527	0.202115		700.527	0.186447		700.527	0.137501		700.527	0.186493		700.527	0.102418		700.527	0.240022
412.698	0		701.009	0.134537		412.698	0		412.698	0		412.698	0		701.009	0.107619		701.009	0.0966871		701.009	0.188774		701.009	0.189944		701.009	0.173251		412.698	0		701.009	0.202041		701.009	0.182467		701.009	0.135336		701.009	0.183005		701.009	0.100651		701.009	0.236514
412.819	0		701.491	0.133931		412.819	0		412.819	0		412.819	0		701.491	0.106424		701.491	0.0959784		701.491	0.186532		701.491	0.187935		701.491	0.171575		412.819	0		701.491	0.201948		701.491	0.178367		701.491	0.133034		701.491	0.179339		701.491	0.0987761		701.491	0.232964
412.939	0		701.973	0.13324		412.939	0		412.939	0		412.939	0		701.973	0.105191		701.973	0.0952149		701.973	0.184184		701.973	0.185645		701.973	0.169762		412.939	0		701.973	0.201832		701.973	0.174201		701.973	0.130621		701.973	0.175542		701.973	0.0968136		701.973	0.229409
413.06	0		702.455	0.132452		413.06	0		413.06	0		413.06	0		702.455	0.103927		702.455	0.094393		702.455	0.181736		702.455	0.183097		702.455	0.167813		413.06	0		702.455	0.201656		702.455	0.169987		702.455	0.1281		702.455	0.17162		702.455	0.0947643		702.455	0.225847
413.18	0		702.937	0.131563		413.18	0		413.18	0		413.18	0		702.937	0.102634		702.937	0.0935091		702.937	0.179189		702.937	0.180316		702.937	0.165723		413.18	0		702.937	0.201385		702.937	0.165741		702.937	0.125467		702.937	0.167586		702.937	0.092633		702.937	0.222276
413.301	0		703.419	0.130588		413.301	0		413.301	0		413.301	0		703.419	0.101321		703.419	0.0925692		703.419	0.176565		703.419	0.177349		703.419	0.163511		413.301	0		703.419	0.201009		703.419	0.161517		703.419	0.122746		703.419	0.163491		703.419	0.0904473		703.419	0.218733
413.421	0		703.902	0.129562		413.421	0		413.421	0		413.421	0		703.902	0.100009		703.902	0.0915944		703.902	0.17392		703.902	0.174275		703.902	0.161222		413.421	0		703.902	0.200559		703.902	0.157407		703.902	0.11999		703.902	0.15943		703.902	0.088262		703.902	0.215292
413.542	0		704.384	0.128536		413.542	0		413.542	0		413.542	0		704.384	0.0987266		704.384	0.0906146		704.384	0.171326		704.384	0.171184		704.384	0.158919		413.542	0		704.384	0.200096		704.384	0.153517		704.384	0.117276		704.384	0.15552		704.384	0.0861432		704.384	0.212048
413.663	0		704.866	0.127553		413.663	0		413.663	0		413.663	0		704.866	0.0974967		704.866	0.0896582		704.866	0.168853		704.866	0.168162		704.866	0.156662		413.663	0		704.866	0.199686		704.866	0.149932		704.866	0.114675		704.866	0.151856		704.866	0.0841457		704.866	0.209077
413.783	0		705.348	0.126637		413.783	0		413.783	0		413.783	0		705.348	0.0963309		705.348	0.0887417		705.348	0.166545		705.348	0.165259		705.348	0.15449		413.783	0		705.348	0.19937		705.348	0.146686		705.348	0.112232		705.348	0.148483		705.348	0.0822956		705.348	0.206407
413.904	0		705.83	0.125787		413.904	0		413.904	0		413.904	0		705.83	0.0952271		705.83	0.0878677		705.83	0.164408		705.83	0.162492		705.83	0.152415		413.904	0		705.83	0.199152		705.83	0.143761		705.83	0.10996		705.83	0.145391		705.83	0.0805883		705.83	0.204017
414.024	0		706.312	0.124992		414.024	0		414.024	0		414.024	0		706.312	0.0941765		706.312	0.08703		706.312	0.16243		706.312	0.15985		706.312	0.150429		414.024	0		706.312	0.199009		706.312	0.14111		706.312	0.107849		706.312	0.142543		706.312	0.0790019		706.312	0.20186
414.145	0		706.794	0.124237		414.145	0		414.145	0		414.145	0		706.794	0.093173		706.794	0.0862233		706.794	0.16059		706.794	0.157327		706.794	0.148527		414.145	0		706.794	0.198914		706.794	0.138691		706.794	0.105885		706.794	0.139902		706.794	0.0775186		706.794	0.199889
414.265	0		707.276	0.123527		414.265	0		414.265	0		414.265	0		707.276	0.092222		707.276	0.085451		707.276	0.158888		707.276	0.154929		707.276	0.146717		414.265	0		707.276	0.198863		707.276	0.136492		707.276	0.104068		707.276	0.137463		707.276	0.0761387		707.276	0.19809
414.386	0		707.759	0.122884		414.386	0		414.386	0		414.386	0		707.759	0.0913408		707.759	0.0847275		707.759	0.157344		707.759	0.152687		707.759	0.145027		414.386	0		707.759	0.198882		707.759	0.134534		707.759	0.102417		707.759	0.135256		707.759	0.0748822		707.759	0.196481
414.506	0		708.241	0.122338		414.506	0		414.506	0		414.506	0		708.241	0.0905519		708.241	0.0840712		708.241	0.155989		708.241	0.150641		708.241	0.143494		414.506	0		708.241	0.199019		708.241	0.132853		708.241	0.100959		708.241	0.133325		708.241	0.0737768		708.241	0.195096
414.627	0		708.723	0.121915		414.627	0		414.627	0		414.627	0		708.723	0.0898719		708.723	0.0834962		708.723	0.154852		708.723	0.148826		708.723	0.14215		414.627	0		708.723	0.199321		708.723	0.131473		708.723	0.0997155		708.723	0.131699		708.723	0.0728386		708.723	0.193959
414.747	0		709.205	0.121623		414.747	0		414.747	0		414.747	0		709.205	0.0893043		709.205	0.0830049		709.205	0.153937		709.205	0.147251		709.205	0.141001		414.747	0		709.205	0.199806		709.205	0.130384		709.205	0.0986869		709.205	0.130372		709.205	0.0720604		709.205	0.193058
414.868	0		709.687	0.121452		414.868	0		414.868	0		414.868	0		709.687	0.0888376		709.687	0.0825877		709.687	0.153224		709.687	0.145902		709.687	0.140036		414.868	0		709.687	0.200461		709.687	0.129547		709.687	0.0978509		709.687	0.129302		709.687	0.0714128		709.687	0.19235
414.988	0		710.169	0.12138		414.988	0		414.988	0		414.988	0		710.169	0.0884517		710.169	0.0822289		710.169	0.15268		710.169	0.144751		710.169	0.139225		414.988	0		710.169	0.201249		710.169	0.128904		710.169	0.0971737		710.169	0.128429		710.169	0.0708566		710.169	0.191773
415.109	0		710.651	0.121393		415.109	0		415.109	0		415.109	0		710.651	0.0881288		710.651	0.0819187		710.651	0.152276		710.651	0.143772		710.651	0.138548		415.109	0		710.651	0.202133		710.651	0.128414		710.651	0.0966286		710.651	0.127707		710.651	0.0703641		710.651	0.191281
415.229	0		711.133	0.121491		415.229	0		415.229	0		415.229	0		711.133	0.0878622		711.133	0.0816592		711.133	0.152006		711.133	0.142958		711.133	0.137999		415.229	0		711.133	0.203107		711.133	0.128072		711.133	0.0962105		711.133	0.127129		711.133	0.0699318		711.133	0.190864
415.35	0		711.615	0.1217		415.35	0		415.35	0		415.35	0		711.615	0.0876594		711.615	0.0814673		711.615	0.151891		711.615	0.142327		711.615	0.137596		415.35	0		711.615	0.204203		711.615	0.127908		711.615	0.0959398		711.615	0.126726		711.615	0.0695835		711.615	0.190551
415.471	0		712.098	0.122057		415.471	0		415.471	0		415.471	0		712.098	0.0875388		712.098	0.0813684		712.098	0.151976		712.098	0.141911		712.098	0.137372		415.471	0		712.098	0.205481		712.098	0.127976		712.098	0.0958544		712.098	0.126555		712.098	0.0693587		712.098	0.190392
415.591	0		712.58	0.122602		415.591	0		415.591	0		415.591	0		712.58	0.0875204		712.58	0.0813869		712.58	0.152307		712.58	0.141743		712.58	0.137359		415.591	0		712.58	0.207006		712.58	0.128327		712.58	0.0959928		712.58	0.12667		712.58	0.0692943		712.58	0.190437
415.712	0		713.062	0.123365		415.712	0		415.712	0		415.712	0		713.062	0.0876181		713.062	0.0815366		713.062	0.152918		713.062	0.141843		713.062	0.137574		415.712	0		713.062	0.20882		713.062	0.12899		713.062	0.0963801		713.062	0.127097		713.062	0.0694109		713.062	0.190707
415.832	0		713.544	0.124361		415.832	0		415.832	0		415.832	0		713.544	0.0878371		713.544	0.0818191		713.544	0.153822		713.544	0.142214		713.544	0.138017		415.832	0		713.544	0.210928		713.544	0.129965		713.544	0.0970221		713.544	0.127835		713.544	0.0697094		713.544	0.191196
415.953	0		714.026	0.125598		415.953	0		415.953	0		415.953	0		714.026	0.0881773		714.026	0.0822279		714.026	0.155016		714.026	0.142847		714.026	0.138674		415.953	0		714.026	0.213313		714.026	0.131244		714.026	0.0979137		714.026	0.128866		714.026	0.0701811		714.026	0.191884
416.073	0		714.508	0.12709		416.073	0		416.073	0		416.073	0		714.508	0.088642		714.508	0.0827565		714.508	0.156502		714.508	0.143737		714.508	0.139533		416.073	0		714.508	0.215957		714.508	0.13283		714.508	0.0990532		714.508	0.130181		714.508	0.0708225		714.508	0.192761
416.194	0		714.99	0.128868		416.194	0		416.194	0		416.194	0		714.99	0.0892449		714.99	0.0834078		714.99	0.158298		714.99	0.144898		714.99	0.140598		416.194	0		714.99	0.218876		714.99	0.134759		714.99	0.100456		714.99	0.131804		714.99	0.0716481		714.99	0.193851
416.314	0		715.472	0.130985		416.314	0		416.314	0		416.314	0		715.472	0.0900138		715.472	0.0841973		715.472	0.160449		715.472	0.146366		715.472	0.141899		416.314	0		715.472	0.222133		715.472	0.137106		715.472	0.10216		715.472	0.133796		715.472	0.0726937		715.472	0.195215
416.435	0		715.955	0.133506		416.435	0		416.435	0		416.435	0		715.955	0.090986		715.955	0.0851486		715.955	0.163019		715.955	0.148193		715.955	0.143477		416.435	0		715.955	0.225836		715.955	0.139968		715.955	0.104219		715.955	0.136242		715.955	0.0740056		715.955	0.196935
416.555	0		716.437	0.136497		416.555	0		416.555	0		416.555	0		716.437	0.0921979		716.437	0.0862835		716.437	0.166069		716.437	0.150433		716.437	0.145377		416.555	0		716.437	0.230108		716.437	0.14344		716.437	0.106681		716.437	0.139221		716.437	0.075625		716.437	0.199088
416.676	0		716.919	0.139999		416.676	0		416.676	0		416.676	0		716.919	0.0936735		716.919	0.08761		716.919	0.169625		716.919	0.153114		716.919	0.147623		416.676	0		716.919	0.235054		716.919	0.147581		716.919	0.109572		716.919	0.142777		716.919	0.0775698		716.919	0.201716
416.796	0		717.401	0.144018		416.796	0		416.796	0		416.796	0		717.401	0.0954136		717.401	0.089114		717.401	0.17366		717.401	0.156227		717.401	0.150205		416.796	0		717.401	0.24073		717.401	0.1524		717.401	0.112875		717.401	0.146897		717.401	0.0798258		717.401	0.204817
416.917	0		717.883	0.148515		416.917	0		416.917	0		416.917	0		717.883	0.0973906		717.883	0.0907553		717.883	0.178073		717.883	0.159711		717.883	0.153076		416.917	0		717.883	0.247134		717.883	0.157841		717.883	0.116524		717.883	0.151507		717.883	0.0823454		717.883	0.208343
417.037	0		718.365	0.153408		417.037	0		417.037	0		417.037	0		718.365	0.0995472		718.365	0.0924707		718.365	0.182692		718.365	0.163454		718.365	0.156154		417.037	0		718.365	0.254206		718.365	0.163792		718.365	0.120404		718.365	0.156473		718.365	0.085052		718.365	0.212212
417.158	0		718.847	0.158571		417.158	0		417.158	0		417.158	0		718.847	0.1018		718.847	0.0941804		718.847	0.187287		718.847	0.167304		718.847	0.159334		417.158	0		718.847	0.261842		718.847	0.17008		718.847	0.124362		718.847	0.161618		718.847	0.0878488		718.847	0.216317
417.279	0		719.33	0.163844		417.279	0		417.279	0		417.279	0		719.33	0.104046		719.33	0.0957963		719.33	0.191597		719.33	0.171076		719.33	0.162495		417.279	0		719.33	0.269891		719.33	0.176481		719.33	0.128213		719.33	0.166721		719.33	0.09062		719.33	0.220524
417.399	0		719.812	0.169026		417.399	0		417.399	0		417.399	0		719.812	0.106165		719.812	0.0972269		719.812	0.195343		719.812	0.174567		719.812	0.165505		417.399	0		719.812	0.278145		719.812	0.182704		719.812	0.131751		719.812	0.171524		719.812	0.0932312		719.812	0.22466
417.519	0		720.294	0.173877		417.519	0		417.519	0		417.519	0		720.294	0.108026		720.294	0.0983805		720.294	0.198256		720.294	0.177562		720.294	0.168213		417.519	0		720.294	0.286307		720.294	0.188394		720.294	0.134753		720.294	0.175729		720.294	0.0955248		720.294	0.228499
417.64	0		720.776	0.178122		417.64	0		417.64	0		417.64	0		720.776	0.109494		720.776	0.099168		720.776	0.200087		720.776	0.179843		720.776	0.170454		417.64	0		720.776	0.293972		720.776	0.193136		720.776	0.136988		720.776	0.179001		720.776	0.0973229		720.776	0.231754
417.761	0		721.258	0.181462		417.761	0		417.761	0		417.761	0		721.258	0.110439		721.258	0.0995089		721.258	0.200631		721.258	0.181208		721.258	0.172046		417.761	0		721.258	0.300619		721.258	0.196487		721.258	0.138235		721.258	0.181		721.258	0.0984436		721.258	0.234096
417.881	0		721.74	0.183616		417.881	0		417.881	0		417.881	0		721.74	0.110757		721.74	0.0993436		721.74	0.199758		721.74	0.181498		721.74	0.172823		417.881	0		721.74	0.30567		721.74	0.198048		721.74	0.138316		721.74	0.181438		721.74	0.0987298		721.74	0.235213
418.002	0		722.222	0.184367		418.002	0		418.002	0		418.002	0		722.222	0.110387		722.222	0.098647		722.222	0.197441		722.222	0.180629		722.222	0.172659		418.002	0		722.222	0.308585		722.222	0.197543		722.222	0.137135		722.222	0.180144		722.222	0.0980871		722.222	0.234879
418.122	0		722.704	0.183613		418.122	0		418.122	0		418.122	0		722.704	0.109328		722.704	0.0974385		722.704	0.193782		722.704	0.178617		722.704	0.171508		418.122	0		722.704	0.308974		722.704	0.19489		722.704	0.134703		722.704	0.177115		722.704	0.0965085		722.704	0.23301
418.243	0		723.187	0.181379		418.243	0		418.243	0		418.243	0		723.187	0.10764		723.187	0.0957817		723.187	0.188993		723.187	0.175581		723.187	0.169413		418.243	0		723.187	0.306679		723.187	0.190219		723.187	0.131145		723.187	0.17252		723.187	0.094078		723.187	0.229687
418.363	0		723.669	0.177807		418.363	0		418.363	0		418.363	0		723.669	0.105431		723.669	0.0937709		723.669	0.183363		723.669	0.171716		723.669	0.166496		418.363	0		723.669	0.301774		723.669	0.183834		723.669	0.126667		723.669	0.16666		723.669	0.0909481		723.669	0.225123
418.484	0		724.151	0.173104		418.484	0		418.484	0		418.484	0		724.151	0.102833		724.151	0.0915113		724.151	0.177199		724.151	0.167251		724.151	0.162928		418.484	0		724.151	0.294512		724.151	0.176132		724.151	0.121517		724.151	0.159893		724.151	0.0873019		724.151	0.219604
418.604	0		724.633	0.167504		418.604	0		418.604	0		418.604	0		724.633	0.0999774		724.633	0.0891025		724.633	0.17078		724.633	0.162414		724.633	0.158894		418.604	0		724.633	0.285238		724.633	0.167528		724.633	0.115939		724.633	0.152568		724.633	0.0833203		724.633	0.213429
418.725	0		725.115	0.161228		418.725	0		418.725	0		418.725	0		725.115	0.0969821		725.115	0.0866299		725.115	0.164342		725.115	0.157406		725.115	0.154568		418.725	0		725.115	0.274326		725.115	0.158408		725.115	0.110152		725.115	0.144991		725.115	0.0791643		725.115	0.206873
418.845	0		725.597	0.154491		418.845	0		418.845	0		418.845	0		725.597	0.0939488		725.597	0.0841645		725.597	0.158069		725.597	0.1524		725.597	0.150108		418.845	0		725.597	0.262167		725.597	0.14912		725.597	0.104347		725.597	0.137421		725.597	0.0749747		725.597	0.200184
418.966	0		726.079	0.147501		418.966	0		418.966	0		418.966	0		726.079	0.0909668		726.079	0.0817698		726.079	0.152115		726.079	0.147544		726.079	0.14566		418.966	0		726.079	0.24917		726.079	0.139976		726.079	0.0986953		726.079	0.130081		726.079	0.0708795		726.079	0.193587
419.087	0		726.561	0.140473		419.087	0		419.087	0		419.087	0		726.561	0.0881154		726.561	0.0795046		726.561	0.146605		726.561	0.142969		726.561	0.141358		419.087	0		726.561	0.235768		726.561	0.131257		726.561	0.0933505		726.561	0.123172		726.561	0.0669995		726.561	0.187294
419.207	0		727.043	0.133614		419.207	0		419.207	0		419.207	0		727.043	0.0854641		727.043	0.0774228		727.043	0.141643		727.043	0.138781		727.043	0.137325		419.207	0		727.043	0.222398		727.043	0.123203		727.043	0.088444		727.043	0.116863		727.043	0.0634418		727.043	0.181488
419.327	0		727.526	0.127109		419.327	0		419.327	0		419.327	0		727.526	0.0830666		727.526	0.0755668		727.526	0.137295		727.526	0.135058		727.526	0.133658		419.327	0		727.526	0.209455		727.526	0.115986		727.526	0.0840725		727.526	0.111276		727.526	0.0602878		727.526	0.176309
419.448	0		728.008	0.121097		419.448	0		419.448	0		419.448	0		728.008	0.0809543		728.008	0.0739602		728.008	0.133585		728.008	0.131836		728.008	0.13042		419.448	0		728.008	0.197251		728.008	0.109696		728.008	0.0802851		728.008	0.106469		728.008	0.0575797		728.008	0.17183
419.569	0		728.49	0.115657		419.569	0		419.569	0		419.569	0		728.49	0.0791353		728.49	0.0726051		728.49	0.130492		728.49	0.129109		728.49	0.127634		419.569	0		728.49	0.18599		728.49	0.10434		728.49	0.0770802		728.49	0.102432		728.49	0.0553155		728.49	0.16805
419.689	0		728.972	0.110818		419.689	0		419.689	0		419.689	0		728.972	0.0775962		728.972	0.071484		728.972	0.127955		728.972	0.126841		728.972	0.125283		419.689	0		728.972	0.175778		728.972	0.0998582		728.972	0.0744153		728.972	0.0990979		728.972	0.0534569		728.972	0.164913
419.81	0		729.454	0.106569		419.81	0		419.81	0		419.81	0		729.454	0.0763108		729.454	0.0705674		729.454	0.125895		729.454	0.124975		729.454	0.123329		419.81	0		729.454	0.166647		729.454	0.0961575		729.454	0.0722241		729.454	0.0963715		729.454	0.0519455		729.454	0.162329
419.93	0		729.936	0.102878		419.93	0		419.93	0		419.93	0		729.936	0.0752489		729.936	0.0698226		729.936	0.12423		729.936	0.123454		729.936	0.121722		419.93	0		729.936	0.158582		729.936	0.0931376		729.936	0.070437		729.936	0.0941553		729.936	0.0507216		729.936	0.160209
420.051	0		730.418	0.0997088		420.051	0		420.051	0		420.051	0		730.418	0.0743825		730.418	0.0692216		730.418	0.122891		730.418	0.122233		730.418	0.120415		420.051	0		730.418	0.15155		730.418	0.0907125		730.418	0.068995		730.418	0.0923704		730.418	0.0497375		730.418	0.158482
420.171	0		730.9	0.0970219		420.171	0		420.171	0		420.171	0		730.9	0.0736894		730.9	0.0687438		730.9	0.121829		730.9	0.121278		730.9	0.119369		420.171	0		730.9	0.145502		730.9	0.0888145		730.9	0.0678549		730.9	0.0909632		730.9	0.0489628		730.9	0.157107
420.292	0		731.383	0.0947765		420.292	0		420.292	0		420.292	0		731.383	0.0731508		731.383	0.068374		731.383	0.121011		731.383	0.120561		731.383	0.118552		420.292	0		731.383	0.140372		731.383	0.0873859		731.383	0.0669846		731.383	0.0898967		731.383	0.0483775		731.383	0.156055
420.412	0		731.865	0.0929258		420.412	0		420.412	0		420.412	0		731.865	0.0727482		731.865	0.0680987		731.865	0.120409		731.865	0.120057		731.865	0.117935		420.412	0		731.865	0.136078		731.865	0.0863675		731.865	0.0663541		731.865	0.0891364		731.865	0.0479638		731.865	0.155297
420.533	0		732.347	0.0914144		420.533	0		420.533	0		420.533	0		732.347	0.0724603		732.347	0.0679018		732.347	0.119991		732.347	0.119731		732.347	0.117486		420.533	0		732.347	0.132515		732.347	0.0856915		732.347	0.0659285		732.347	0.0886397		732.347	0.0476977		732.347	0.154792
420.653	0		732.829	0.0901819		420.653	0		420.653	0		420.653	0		732.829	0.0722627		732.829	0.0677645		732.829	0.119722		732.829	0.119541		732.829	0.117166		420.653	0		732.829	0.129571		732.829	0.0852836		732.829	0.0656662		732.829	0.0883543		732.829	0.0475482		732.829	0.154481
420.774	0		733.311	0.0891702		420.774	0		420.774	0		420.774	0		733.311	0.0721317		733.311	0.0676679		733.311	0.119566		733.311	0.119447		733.311	0.11694		420.774	0		733.311	0.127132		733.311	0.0850758		733.311	0.0655248		733.311	0.0882281		733.311	0.0474835		733.311	0.154307
420.894	0		733.793	0.0883316		420.894	0		420.894	0		420.894	0		733.793	0.072048		733.793	0.0675972		733.793	0.119491		733.793	0.119416		733.793	0.116778		420.894	0		733.793	0.1251		733.793	0.0850179		733.793	0.06547		733.793	0.088222		733.793	0.0474794		733.793	0.154222
421.015	0		734.275	0.0876335		421.015	0		421.015	0		421.015	0		734.275	0.0720008		734.275	0.0675461		734.275	0.119479		734.275	0.119435		734.275	0.116666		421.015	0		734.275	0.123398		734.275	0.085086		734.275	0.0654825		734.275	0.0883192		734.275	0.047526		734.275	0.154207
421.135	0		734.757	0.0870575		421.135	0		421.135	0		421.135	0		734.757	0.0719877		734.757	0.0675155		734.757	0.11953		734.757	0.119502		734.757	0.116598		421.135	0		734.757	0.121969		734.757	0.0852785		734.757	0.0655585		734.757	0.0885252		734.757	0.0476267		734.757	0.154268
421.256	0		735.24	0.0865941		421.256	0		421.256	0		421.256	0		735.24	0.072012		735.24	0.0675108		735.24	0.119648		735.24	0.119628		735.24	0.116577		421.256	0		735.24	0.120772		735.24	0.0856039		735.24	0.0657044		735.24	0.0888551		735.24	0.0477916		735.24	0.154424
421.377	0		735.722	0.0862341		421.377	0		421.377	0		421.377	0		735.722	0.0720768		735.722	0.0675353		735.722	0.119841		735.722	0.119818		735.722	0.116606		421.377	0		735.722	0.11977		735.722	0.0860639		735.722	0.0659255		735.722	0.0893184		735.722	0.0480271		735.722	0.154689
421.497	0		736.204	0.0859631		421.497	0		421.497	0		421.497	0		736.204	0.0721821		736.204	0.0675865		736.204	0.120107		736.204	0.120066		736.204	0.116677		421.497	0		736.204	0.118926		736.204	0.0866442		736.204	0.0662194		736.204	0.0899075		736.204	0.0483296		736.204	0.155059
421.618	0		736.686	0.085761		421.618	0		421.618	0		421.618	0		736.686	0.0723224		736.686	0.0676551		736.686	0.120434		736.686	0.120349		736.686	0.116773		421.618	0		736.686	0.118199		736.686	0.0873136		736.686	0.0665721		736.686	0.0905967		736.686	0.0486849		736.686	0.155507
421.738	0		737.168	0.0856063		421.738	0		421.738	0		421.738	0		737.168	0.07249		737.168	0.0677282		737.168	0.120803		737.168	0.12064		737.168	0.116874		421.738	0		737.168	0.117551		737.168	0.0880362		737.168	0.0669642		737.168	0.091352		737.168	0.0490749		737.168	0.155997
421.859	0		737.65	0.0854821		421.859	0		421.859	0		421.859	0		737.65	0.0726784		737.65	0.067795		737.65	0.1212		737.65	0.120911		737.65	0.116963		421.859	0		737.65	0.116957		737.65	0.0887855		737.65	0.0673784		737.65	0.0921467		737.65	0.0494873		737.65	0.1565
421.979	0		738.132	0.0853808		421.979	0		421.979	0		421.979	0		738.132	0.0728856		738.132	0.0678505		738.132	0.121621		738.132	0.121146		738.132	0.117034		421.979	0		738.132	0.116401		738.132	0.0895548		738.132	0.0678082		738.132	0.0929721		738.132	0.0499213		738.132	0.157007
422.1	0		738.614	0.0853043		422.1	0		422.1	0		422.1	0		738.614	0.0731151		738.614	0.0678974		738.614	0.122074		738.614	0.121346		738.614	0.117094		422.1	0		738.614	0.115884		738.614	0.0903559		738.614	0.0682576		738.614	0.0938386		738.614	0.0503875		738.614	0.157532
422.22	0		739.097	0.0852579		422.22	0		422.22	0		422.22	0		739.097	0.0733714		739.097	0.0679425		739.097	0.122573		739.097	0.121524		739.097	0.117154		422.22	0		739.097	0.11541		739.097	0.0912083		739.097	0.0687375		739.097	0.0947636		739.097	0.0508989		739.097	0.158099
422.341	0		739.579	0.0852446		422.341	0		422.341	0		422.341	0		739.579	0.0736559		739.579	0.0679914		739.579	0.123126		739.579	0.121692		739.579	0.117222		422.341	0		739.579	0.114981		739.579	0.0921217		739.579	0.0692545		739.579	0.0957557		739.579	0.0514609		739.579	0.158724
422.461	0		740.061	0.0852587		422.461	0		422.461	0		422.461	0		740.061	0.073962		740.061	0.0680446		740.061	0.123726		740.061	0.121855		740.061	0.117294		422.461	0		740.061	0.114588		740.061	0.0930843		740.061	0.0698034		740.061	0.0968004		740.061	0.0520632		740.061	0.159398
422.582	0		740.543	0.0852877		422.582	0		422.582	0		422.582	0		740.543	0.0742747		740.543	0.0680966		740.543	0.124351		740.543	0.122006		740.543	0.117353		422.582	0		740.543	0.114216		740.543	0.0940611		740.543	0.0703631		740.543	0.0978578		740.543	0.0526793		740.543	0.160086
422.702	0		741.025	0.0853162		422.702	0		422.702	0		422.702	0		741.025	0.0745744		741.025	0.0681384		741.025	0.124965		741.025	0.122131		741.025	0.117373		422.702	0		741.025	0.113846		741.025	0.0950036		741.025	0.0709035		741.025	0.0988731		741.025	0.0532748		741.025	0.160736
422.823	0		741.507	0.0853345		422.823	0		422.823	0		422.823	0		741.507	0.0748418		741.507	0.0681625		741.507	0.125533		741.507	0.122219		741.507	0.117331		422.823	0		741.507	0.113465		741.507	0.0958657		741.507	0.0713933		741.507	0.099794		741.507	0.0538181		741.507	0.161297
422.943	0		741.989	0.0853422		422.943	0		422.943	0		422.943	0		741.989	0.0750641		741.989	0.0681662		741.989	0.126032		741.989	0.122269		741.989	0.117219		422.943	0		741.989	0.113074		741.989	0.0966158		741.989	0.0718108		741.989	0.100585		741.989	0.0542895		741.989	0.161735
423.064	0		742.471	0.0853493		423.064	0		423.064	0		423.064	0		742.471	0.0752366		742.471	0.0681523		742.471	0.126451		742.471	0.122291		742.471	0.117044		423.064	0		742.471	0.112684		742.471	0.0972387		742.471	0.0721461		742.471	0.101233		742.471	0.0546829		742.471	0.16204
423.185	0		742.954	0.0853685		423.185	0		423.185	0		423.185	0		742.954	0.0753607		742.954	0.0681256		742.954	0.12679		742.954	0.122301		742.954	0.11682		423.185	0		742.954	0.112312		742.954	0.0977272		742.954	0.0723989		742.954	0.101738		742.954	0.0549992		742.954	0.162213
423.305	0		743.436	0.0854079		423.305	0		423.305	0		423.305	0		743.436	0.0754377		743.436	0.0680878		743.436	0.12705		743.436	0.122312		743.436	0.116565		423.305	0		743.436	0.111971		743.436	0.0980677		743.436	0.0725688		743.436	0.102097		743.436	0.055236		743.436	0.162254
423.426	0		743.918	0.0854637		423.426	0		423.426	0		423.426	0		743.918	0.0754651		743.918	0.0680346		743.918	0.127219		743.918	0.122322		743.918	0.116284		423.426	0		743.918	0.111662		743.918	0.0982313		743.918	0.0726487		743.918	0.102293		743.918	0.0553796		743.918	0.162148
423.546	0		744.4	0.0855199		423.546	0		423.546	0		423.546	0		744.4	0.0754332		744.4	0.0679564		744.4	0.127276		744.4	0.122311		744.4	0.115973		423.546	0		744.4	0.111375		744.4	0.0981743		744.4	0.0726217		744.4	0.102291		744.4	0.0554046		744.4	0.161863
423.667	0		744.882	0.0855527		423.667	0		423.667	0		423.667	0		744.882	0.0753293		744.882	0.0678423		744.882	0.127191		744.882	0.122249		744.882	0.115618		423.667	0		744.882	0.111095		744.882	0.0978527		744.882	0.0724663		744.882	0.102051		744.882	0.0552826		744.882	0.161364
423.787	0		745.364	0.0855395		423.787	0		423.787	0		423.787	0		745.364	0.0751416		745.364	0.0676858		745.364	0.126938		745.364	0.122106		745.364	0.115204		423.787	0		745.364	0.11081		745.364	0.09724		745.364	0.0721661		745.364	0.101544		745.364	0.0549936		745.364	0.160629
423.908	0		745.846	0.0854658		423.908	0		423.908	0		423.908	0		745.846	0.0748652		745.846	0.0674886		745.846	0.126512		745.846	0.121862		745.846	0.114725		423.908	0		745.846	0.110515		745.846	0.0963401		745.846	0.0717174		745.846	0.100768		745.846	0.0545347		745.846	0.15966
424.028	0		746.328	0.0853284		424.028	0		424.028	0		424.028	0		746.328	0.0745041		746.328	0.0672605		746.328	0.125924		746.328	0.12151		746.328	0.114188		424.028	0		746.328	0.110214		746.328	0.0951851		746.328	0.0711299		746.328	0.0997489		746.328	0.0539219		746.328	0.158489
424.149	0		746.811	0.0851311		424.149	0		424.149	0		424.149	0		746.811	0.0740687		746.811	0.0670132		746.811	0.125202		746.811	0.121058		746.811	0.113605		424.149	0		746.811	0.109919		746.811	0.0938227		746.811	0.0704225		746.811	0.098527		746.811	0.0531812		746.811	0.157159
424.269	0		747.293	0.0848794		424.269	0		424.269	0		424.269	0		747.293	0.0735707		747.293	0.0667551		747.293	0.124372		747.293	0.120517		747.293	0.112989		424.269	0		747.293	0.109634		747.293	0.092296		747.293	0.0696135		747.293	0.0971407		747.293	0.0523371		747.293	0.155712
424.39	0		747.775	0.0845743		424.39	0		424.39	0		424.39	0		747.775	0.0730198		747.775	0.0664859		747.775	0.123455		747.775	0.119895		747.775	0.112347		424.39	0		747.775	0.10936		747.775	0.0906311		747.775	0.0687134		747.775	0.0956119		747.775	0.0514042		747.775	0.154166
424.51	0		748.257	0.0842113		424.51	0		424.51	0		424.51	0		748.257	0.0724213		748.257	0.0661978		748.257	0.122454		748.257	0.119192		748.257	0.111676		424.51	0		748.257	0.109091		748.257	0.0888365		748.257	0.0677251		748.257	0.093946		748.257	0.0503871		748.257	0.152525
424.631	0		748.739	0.0837841		424.631	0		424.631	0		424.631	0		748.739	0.0717793		748.739	0.0658805		748.739	0.121366		748.739	0.118405		748.739	0.11097		424.631	0		748.739	0.108818		748.739	0.0869172		748.739	0.0666493		748.739	0.0921435		748.739	0.049288		748.739	0.150785
424.751	0		749.221	0.083291		424.751	0		424.751	0		424.751	0		749.221	0.071099		749.221	0.0655272		749.221	0.120191		749.221	0.117534		749.221	0.110225		424.751	0		749.221	0.108537		749.221	0.0848884		749.221	0.0654937		749.221	0.0902165		749.221	0.0481162		749.221	0.148956
424.872	0		749.703	0.0827392		424.872	0		424.872	0		424.872	0		749.703	0.0703912		749.703	0.0651403		749.703	0.118938		749.703	0.116587		749.703	0.109447		424.872	0		749.703	0.108255		749.703	0.0827858		749.703	0.0642772		749.703	0.0881984		749.703	0.0468943		749.703	0.147067
424.993	0		750.185	0.0821447		424.993	0		424.993	0		424.993	0		750.185	0.06967		750.185	0.0647309		750.185	0.117631		750.185	0.11558		750.185	0.108648		424.993	0		750.185	0.107983		750.185	0.0806616		750.185	0.0630288		750.185	0.0861416		750.185	0.0456562		750.185	0.14517
425.113	0		750.668	0.0815267		425.113	0		425.113	0		425.113	0		750.668	0.0689504		750.668	0.0643144		750.668	0.116299		750.668	0.114529		750.668	0.10784		425.113	0		750.668	0.107735		750.668	0.0785703		750.668	0.0617795		750.668	0.0841024		750.668	0.0444373		750.668	0.143316
425.233	0		751.15	0.0809019		425.233	0		425.233	0		425.233	0		751.15	0.0682434		751.15	0.0639035		751.15	0.114972		751.15	0.113449		751.15	0.107032		425.233	0		751.15	0.107516		751.15	0.0765521		751.15	0.0605512		751.15	0.0821235		751.15	0.0432632		751.15	0.141546
425.354	0		751.632	0.0802788		425.354	0		425.354	0		425.354	0		751.632	0.0675545		751.632	0.0635033		751.632	0.113665		751.632	0.112343		751.632	0.106222		425.354	0		751.632	0.107323		751.632	0.0746249		751.632	0.0593527		751.632	0.0802233		751.632	0.0421436		751.632	0.139874
425.475	0		752.114	0.0796582		425.475	0		425.475	0		425.475	0		752.114	0.0668835		752.114	0.0631102		752.114	0.112384		752.114	0.111207		752.114	0.105399		425.475	0		752.114	0.107139		752.114	0.0727867		752.114	0.0581802		752.114	0.0783977		752.114	0.0410747		752.114	0.13829
425.595	0		752.596	0.0790373		425.595	0		425.595	0		425.595	0		752.596	0.0662288		752.596	0.0627163		752.596	0.111128		752.596	0.110037		752.596	0.104551		425.595	0		752.596	0.106948		752.596	0.0710288		752.596	0.0570249		752.596	0.0766331		752.596	0.0400465		752.596	0.136774
425.716	0		753.078	0.0784157		425.716	0		425.716	0		425.716	0		753.078	0.0655916		753.078	0.0623146		753.078	0.109896		753.078	0.108839		753.078	0.103671		425.716	0		753.078	0.106739		753.078	0.0693487		753.078	0.0558827		753.078	0.0749219		753.078	0.0390544		753.078	0.135314
425.836	0		753.56	0.0777993		425.836	0		425.836	0		425.836	0		753.56	0.0649777		753.56	0.0619039		753.56	0.108694		753.56	0.107632		753.56	0.102767		425.836	0		753.56	0.106512		753.56	0.0677585		753.56	0.0547599		753.56	0.0732719		753.56	0.0381031		753.56	0.133913
425.957	0		754.042	0.0771996		425.957	0		425.957	0		425.957	0		754.042	0.064396		754.042	0.0614892		754.042	0.107536		754.042	0.106443		754.042	0.101857		425.957	0		754.042	0.106277		754.042	0.0662794		754.042	0.0536713		754.042	0.0717055		754.042	0.0372072		754.042	0.132591
426.077	0		754.524	0.076629		426.077	0		426.077	0		426.077	0		754.524	0.0638552		754.524	0.0610786		754.524	0.10644		754.524	0.105303		754.524	0.100962		426.077	0		754.524	0.106049		754.524	0.0649314		754.524	0.0526344		754.524	0.0702474		754.524	0.0363816		754.524	0.131369
426.198	0		755.007	0.0760952		426.198	0		426.198	0		426.198	0		755.007	0.0633588		755.007	0.0606782		755.007	0.105417		755.007	0.104229		755.007	0.100098		426.198	0		755.007	0.105841		755.007	0.0637207		755.007	0.0516599		755.007	0.0689121		755.007	0.0356344		755.007	0.130262
426.318	0		755.489	0.0755977		426.318	0		426.318	0		426.318	0		755.489	0.0629034		755.489	0.0602881		755.489	0.104466		755.489	0.103226		755.489	0.0992705		426.318	0		755.489	0.105653		755.489	0.0626345		755.489	0.0507485		755.489	0.067695		755.489	0.0349619		755.489	0.129265
426.439	0		755.971	0.0751291		426.439	0		426.439	0		426.439	0		755.971	0.0624799		755.971	0.0599027		755.971	0.10358		755.971	0.102283		755.971	0.0984743		426.439	0		755.971	0.10548		755.971	0.0616451		755.971	0.0498915		755.971	0.0665754		755.971	0.0343507		755.971	0.128354
426.559	0		756.453	0.0746798		426.559	0		426.559	0		426.559	0		756.453	0.0620775		756.453	0.0595142		756.453	0.102743		756.453	0.10138		756.453	0.0976992		426.559	0		756.453	0.105311		756.453	0.0607232		756.453	0.0490769		756.453	0.0655267		756.453	0.0337856		756.453	0.127502
426.68	0		756.935	0.0742434		426.68	0		426.68	0		426.68	0		756.935	0.0616887		756.935	0.0591178		756.935	0.101944		756.935	0.100502		756.935	0.0969381		426.68	0		756.935	0.105138		756.935	0.0598487		756.935	0.0482969		756.935	0.0645295		756.935	0.0332571		756.935	0.126688
426.8	0		757.417	0.07382		426.8	0		426.8	0		426.8	0		757.417	0.0613112		757.417	0.0587152		757.417	0.10118		757.417	0.0996439		757.417	0.0961923		426.8	0		757.417	0.104961		757.417	0.0590174		757.417	0.0475515		757.417	0.0635784		757.417	0.0327645		757.417	0.125906
426.921	0		757.899	0.073416		426.921	0		426.921	0		426.921	0		757.899	0.0609483		757.899	0.0583147		757.899	0.100456		757.899	0.098813		757.899	0.0954713		426.921	0		757.899	0.10479		757.899	0.0582368		757.899	0.0468456		757.899	0.0626804		757.899	0.0323143		757.899	0.125162
427.041	0		758.381	0.0730386		427.041	0		427.041	0		427.041	0		758.381	0.060605		758.381	0.057927		758.381	0.0997776		758.381	0.0980212		758.381	0.0947864		427.041	0		758.381	0.104635		758.381	0.057516		758.381	0.0461845		758.381	0.0618457		758.381	0.0319116		758.381	0.124466
427.162	0		758.864	0.0726912		427.162	0		427.162	0		427.162	0		758.864	0.0602838		758.864	0.05756		758.864	0.0991491		758.864	0.0972788		758.864	0.094144		427.162	0		758.864	0.104503		758.864	0.0568545		758.864	0.0455656		758.864	0.0610758		758.864	0.031553		758.864	0.123819
427.283	0		759.346	0.0723704		427.283	0		427.283	0		427.283	0		759.346	0.0599827		759.346	0.0572148		759.346	0.0985649		759.346	0.0965876		759.346	0.0935402		427.283	0		759.346	0.104393		759.346	0.0562372		759.346	0.0449773		759.346	0.060358		759.346	0.0312233		759.346	0.123208
427.403	0		759.828	0.0720675		427.403	0		427.403	0		427.403	0		759.828	0.059695		759.828	0.0568862		759.828	0.0980114		759.828	0.0959399		759.828	0.0929623		427.403	0		759.828	0.104297		759.828	0.0556379		759.828	0.0444006		759.828	0.0596675		759.828	0.0308986		759.828	0.122607
427.524	0		760.31	0.0717723		427.524	0		427.524	0		427.524	0		760.31	0.0594123		760.31	0.0565643		760.31	0.0974717		760.31	0.0953227		760.31	0.0923936		427.524	0		760.31	0.104201		760.31	0.0550314		760.31	0.0438173		760.31	0.0589778		760.31	0.0305545		760.31	0.121989
427.644	0		760.792	0.0714793		427.644	0		427.644	0		427.644	0		760.792	0.0591285		760.792	0.0562418		760.792	0.0969329		760.792	0.0947235		760.792	0.0918216		427.644	0		760.792	0.104098		760.792	0.0544038		760.792	0.0432168		760.792	0.0582716		760.792	0.0301798		760.792	0.121341
427.765	0		761.274	0.0711899		427.765	0		427.765	0		427.765	0		761.274	0.0588415		761.274	0.055916		761.274	0.0963907		761.274	0.094136		761.274	0.091243		427.765	0		761.274	0.103989		761.274	0.0537578		761.274	0.0426008		761.274	0.0575471		761.274	0.0297763		761.274	0.120667
427.885	0		761.756	0.0709116		427.885	0		427.885	0		427.885	0		761.756	0.0585536		761.756	0.055591		761.756	0.0958491		761.756	0.0935611		761.756	0.0906646		427.885	0		761.756	0.103883		761.756	0.0531094		761.756	0.04198		761.756	0.0568165		761.756	0.0293578		761.756	0.119986
428.006	0		762.239	0.0706536		428.006	0		428.006	0		428.006	0		762.239	0.0582685		762.239	0.0552738		762.239	0.0953165		762.239	0.0930041		762.239	0.0900981		428.006	0		762.239	0.10379		762.239	0.0524781		762.239	0.0413692		762.239	0.0560966		762.239	0.0289421		762.239	0.119318
428.126	0		762.721	0.070421		428.126	0		428.126	0		428.126	0		762.721	0.0579886		762.721	0.0549709		762.721	0.0947979		762.721	0.0924692		762.721	0.0895531		428.126	0		762.721	0.103716		762.721	0.0518761		762.721	0.0407783		762.721	0.0553987		762.721	0.0285424		762.721	0.118676
428.247	0		763.203	0.0702118		428.247	0		428.247	0		428.247	0		763.203	0.0577128		763.203	0.0546841		763.203	0.0942927		763.203	0.0919561		763.203	0.0890328		428.247	0		763.203	0.103657		763.203	0.0513034		763.203	0.0402093		763.203	0.0547234		763.203	0.028162		763.203	0.118058
428.367	0		763.685	0.070018		428.367	0		428.367	0		428.367	0		763.685	0.0574369		763.685	0.05441		763.685	0.0937927		763.685	0.0914596		763.685	0.088533		428.367	0		763.685	0.103604		763.685	0.0507503		763.685	0.039657		763.685	0.0540621		763.685	0.027796		763.685	0.117452
428.488	0		764.167	0.0698292		428.488	0		428.488	0		428.488	0		764.167	0.0571567		764.167	0.0541421		764.167	0.0932887		764.167	0.0909719		764.167	0.0880457		428.488	0		764.167	0.103542		764.167	0.0502061		764.167	0.0391144		764.167	0.0534053		764.167	0.0274358		764.167	0.116842
428.608	0		764.649	0.0696384		428.608	0		428.608	0		428.608	0		764.649	0.0568704		764.649	0.0538744		764.649	0.0927758		764.649	0.0904876		764.649	0.0875648		428.608	0		764.649	0.10346		764.649	0.0496672		764.649	0.038578		764.649	0.052751		764.649	0.0270768		764.649	0.116225
428.729	0		765.131	0.0694444		428.729	0		428.729	0		428.729	0		765.131	0.0565801		765.131	0.0536043		765.131	0.0922569		765.131	0.0900054		765.131	0.0870898		428.729	0		765.131	0.103357		765.131	0.0491412		765.131	0.0380515		765.131	0.0521077		765.131	0.0267213		765.131	0.115607
428.849	0		765.613	0.0692531		428.849	0		428.849	0		428.849	0		765.613	0.0562912		765.613	0.053334		765.613	0.0917431		765.613	0.0895291		765.613	0.0866258		428.849	0		765.613	0.10324		765.613	0.0486425		765.613	0.0375432		765.613	0.0514909		765.613	0.0263768		765.613	0.115008
428.97	0		766.096	0.0690722		428.97	0		428.97	0		428.97	0		766.096	0.0560101		766.096	0.053068		766.096	0.0912491		766.096	0.089063		766.096	0.08618		428.97	0		766.096	0.103119		766.096	0.048183		766.096	0.0370615		766.096	0.0509138		766.096	0.0260507		766.096	0.114445
429.091	0		766.578	0.0689074		429.091	0		429.091	0		429.091	0		766.578	0.0557412		766.578	0.0528106		766.578	0.090786		766.578	0.08861		766.578	0.0857576		429.091	0		766.578	0.103002		766.578	0.0477648		766.578	0.0366097		766.578	0.0503789		766.578	0.0257449		766.578	0.113926
429.211	0		767.06	0.06876		429.211	0		429.211	0		429.211	0		767.06	0.0554857		767.06	0.052564		767.06	0.0903585		767.06	0.0881685		767.06	0.0853576		429.211	0		767.06	0.10289		767.06	0.0473785		767.06	0.0361834		767.06	0.0498753		767.06	0.025454		767.06	0.113445
429.332	0		767.542	0.068626		429.332	0		429.332	0		429.332	0		767.542	0.0552418		767.542	0.0523273		767.542	0.0899635		767.542	0.0877343		767.542	0.0849749		429.332	0		767.542	0.102774		767.542	0.0470076		767.542	0.0357735		767.542	0.0493844		767.542	0.025169		767.542	0.112988
429.452	0		768.024	0.0684998		429.452	0		429.452	0		429.452	0		768.024	0.0550082		768.024	0.0520993		768.024	0.089595		768.024	0.0873035		768.024	0.0846033		429.452	0		768.024	0.102646		768.024	0.0466388		768.024	0.0353711		768.024	0.0488899		768.024	0.0248825		768.024	0.112539
429.573	0		768.506	0.0683786		429.573	0		429.573	0		429.573	0		768.506	0.0547849		768.506	0.05188		768.506	0.0892477		768.506	0.0868765		768.506	0.0842407		429.573	0		768.506	0.1025		768.506	0.0462701		768.506	0.0349729		768.506	0.0483876		768.506	0.024595		768.506	0.112093
429.693	0		768.988	0.0682634		429.693	0		429.693	0		429.693	0		768.988	0.054575		768.988	0.0516719		768.988	0.0889209		768.988	0.0864581		768.988	0.0838907		429.693	0		768.988	0.102337		768.988	0.0459127		768.988	0.0345831		768.988	0.0478888		768.988	0.0243157		768.988	0.111659
429.814	0		769.47	0.0681596		429.814	0		429.814	0		429.814	0		769.47	0.0543825		769.47	0.0514792		769.47	0.0886185		769.47	0.0860563		769.47	0.0835622		429.814	0		769.47	0.102169		769.47	0.0455855		769.47	0.0342111		769.47	0.047415		769.47	0.0240588		769.47	0.111252
429.934	0		769.952	0.0680731		429.934	0		429.934	0		429.934	0		769.952	0.0542105		769.952	0.0513052		769.952	0.0883449		769.952	0.0856774		769.952	0.0832636		429.934	0		769.952	0.102006		769.952	0.0453048		769.952	0.0338664		769.952	0.046988		769.952	0.0238363		769.952	0.110888
430.055	0		770.435	0.0680073		430.055	0		430.055	0		430.055	0		770.435	0.0540586		770.435	0.0511501		770.435	0.0881019		770.435	0.0853232		770.435	0.0829982		430.055	0		770.435	0.10186		770.435	0.0450748		770.435	0.0335533		770.435	0.0466185		770.435	0.0236516		770.435	0.110571
430.175	0		770.917	0.0679612		430.175	0		430.175	0		430.175	0		770.917	0.0539222		770.917	0.0510094		770.917	0.0878862		770.917	0.0849893		770.917	0.0827609		430.175	0		770.917	0.101733		770.917	0.0448845		770.917	0.0332688		770.917	0.0463021		770.917	0.0234968		770.917	0.11029
430.296	0		771.399	0.0679304		430.296	0		430.296	0		430.296	0		771.399	0.0537938		771.399	0.0508756		771.399	0.0876901		771.399	0.0846679		771.399	0.0825397		430.296	0		771.399	0.10162		771.399	0.044713		771.399	0.0330054		771.399	0.0460229		771.399	0.0233573		771.399	0.110026
430.416	0		771.881	0.0679109		430.416	0		430.416	0		430.416	0		771.881	0.0536671		771.881	0.0507408		771.881	0.0875061		771.881	0.0843523		771.881	0.0823204		430.416	0		771.881	0.101516		771.881	0.0445392		771.881	0.0327553		771.881	0.0457618		771.881	0.0232183		771.881	0.109756
430.537	0		772.363	0.067903		430.537	0		430.537	0		430.537	0		772.363	0.0535391		772.363	0.0506012		772.363	0.0873296		772.363	0.084041		772.363	0.0820931		430.537	0		772.363	0.101419		772.363	0.0443514		772.363	0.0325151		772.363	0.0455074		772.363	0.0230711		772.363	0.109471
430.657	0		772.845	0.0679127		430.657	0		430.657	0		430.657	0		772.845	0.0534109		772.845	0.0504578		772.845	0.0871621		772.845	0.083738		772.845	0.0818558		430.657	0		772.845	0.101333		772.845	0.0441505		772.845	0.0322873		772.845	0.0452598		772.845	0.0229166		772.845	0.109175
430.778	0		773.327	0.0679491		430.778	0		430.778	0		430.778	0		773.327	0.0532866		773.327	0.0503164		773.327	0.087008		773.327	0.0834508		773.327	0.0816146		430.778	0		773.327	0.101271		773.327	0.0439459		773.327	0.0320771		773.327	0.0450277		773.327	0.022762		773.327	0.108881
430.899	0		773.809	0.0680211		430.899	0		430.899	0		430.899	0		773.809	0.0531705		773.809	0.0501835		773.809	0.086871		773.809	0.083185		773.809	0.0813794		430.899	0		773.809	0.101243		773.809	0.043747		773.809	0.0318882		773.809	0.0448211		773.809	0.022615		773.809	0.108601
431.019	0		774.292	0.0681327		431.019	0		431.019	0		431.019	0		774.292	0.0530637		774.292	0.0500639		774.292	0.0867495		774.292	0.0829412		774.292	0.0811591		431.019	0		774.292	0.101257		774.292	0.0435551		774.292	0.0317184		774.292	0.044643		774.292	0.0224775		774.292	0.108341
431.14	0		774.774	0.0682807		431.14	0		431.14	0		431.14	0		774.774	0.0529635		774.774	0.0499581		774.774	0.0866351		774.774	0.0827134		774.774	0.0809571		431.14	0		774.774	0.101311		774.774	0.043361		774.774	0.0315584		774.774	0.0444855		774.774	0.0223438		774.774	0.108091
431.26	0		775.256	0.0684554		431.26	0		431.26	0		431.26	0		775.256	0.0528636		775.256	0.0498625		775.256	0.0865145		775.256	0.0824912		775.256	0.0807703		431.26	0		775.256	0.101395		775.256	0.0431482		775.256	0.0313954		775.256	0.0443336		775.256	0.0222031		775.256	0.107833
431.381	0		775.738	0.0686458		431.381	0		431.381	0		431.381	0		775.738	0.0527583		775.738	0.0497723		775.738	0.086375		775.738	0.0822659		775.738	0.0805927		431.381	0		775.738	0.101498		775.738	0.042903		775.738	0.0312179		775.738	0.0441725		775.738	0.0220455		775.738	0.107548
431.501	0		776.22	0.0688426		431.501	0		431.501	0		431.501	0		776.22	0.052644		776.22	0.0496837		776.22	0.0862098		776.22	0.0820338		776.22	0.080418		431.501	0		776.22	0.101611		776.22	0.0426219		776.22	0.0310208		776.22	0.0439954		776.22	0.0218676		776.22	0.107228
431.622	0		776.702	0.069042		431.622	0		431.622	0		431.622	0		776.702	0.0525212		776.702	0.0495964		776.702	0.0860209		776.702	0.0817984		776.702	0.0802444		431.622	0		776.702	0.101734		776.702	0.0423139		776.702	0.0308072		776.702	0.0438059		776.702	0.0216738		776.702	0.106881
431.742	0		777.184	0.069245		431.742	0		431.742	0		431.742	0		777.184	0.0523941		777.184	0.0495129		777.184	0.0858176		777.184	0.0815677		777.184	0.0800738		431.742	0		777.184	0.101872		777.184	0.041995		777.184	0.0305846		777.184	0.043614		777.184	0.0214739		777.184	0.106521
431.863	0		777.667	0.0694536		431.863	0		431.863	0		431.863	0		777.667	0.0522674		777.667	0.0494358		777.667	0.0856114		777.667	0.0813486		777.667	0.0799093		431.863	0		777.667	0.102034		777.667	0.04168		777.667	0.0303609		777.667	0.0434283		777.667	0.0212768		777.667	0.106165
431.983	0		778.149	0.0696672		431.983	0		431.983	0		431.983	0		778.149	0.0521439		778.149	0.0493651		778.149	0.0854101		778.149	0.0811438		778.149	0.0797526		431.983	0		778.149	0.102222		778.149	0.0413731		778.149	0.030139		778.149	0.043248		778.149	0.0210852		778.149	0.105819
432.104	0		778.631	0.06988		432.104	0		432.104	0		432.104	0		778.631	0.0520234		778.631	0.0492968		778.631	0.0852145		778.631	0.0809493		778.631	0.079601		432.104	0		778.631	0.102434		778.631	0.0410686		778.631	0.0299162		778.631	0.0430618		778.631	0.0208949		778.631	0.105478
432.224	0		779.113	0.0700812		432.224	0		432.224	0		432.224	0		779.113	0.0519029		779.113	0.049224		779.113	0.0850195		779.113	0.0807568		779.113	0.0794486		432.224	0		779.113	0.102656		779.113	0.0407535		779.113	0.0296862		779.113	0.0428527		779.113	0.0206978		779.113	0.105127
432.345	0		779.595	0.0702587		432.345	0		432.345	0		432.345	0		779.595	0.0517795		779.595	0.0491393		779.595	0.0848171		779.595	0.0805583		779.595	0.0792885		432.345	0		779.595	0.102873		779.595	0.0404194		779.595	0.0294448		779.595	0.0426069		779.595	0.020488		779.595	0.104753
432.465	0		780.077	0.0704045		432.465	0		432.465	0		432.465	0		780.077	0.0516527		780.077	0.0490388		780.077	0.0846034		780.077	0.0803518		780.077	0.0791181		432.465	0		780.077	0.103073		780.077	0.0400695		780.077	0.0291936		780.077	0.0423228		780.077	0.0202671		780.077	0.104353
432.586	0		780.559	0.0705166		432.586	0		432.586	0		432.586	0		780.559	0.0515252		780.559	0.0489235		780.559	0.0843807		780.559	0.080142		780.559	0.0789401		432.586	0		780.559	0.103253		780.559	0.0397203		780.559	0.0289413		780.559	0.0420122		780.559	0.0200451		780.559	0.103938
432.707	0		781.041	0.0705995		432.707	0		432.707	0		432.707	0		781.041	0.0514022		781.041	0.0487995		781.041	0.0841571		781.041	0.0799385		781.041	0.0787625		432.707	0		781.041	0.103416		781.041	0.0393963		781.041	0.0286999		781.041	0.0416963		781.041	0.0198361		781.041	0.10353
432.827	0		781.524	0.0706606		432.827	0		432.827	0		432.827	0		781.524	0.0512894		781.524	0.0486753		781.524	0.0839434		781.524	0.0797519		781.524	0.0785954		432.827	0		781.524	0.103571		781.524	0.0391189		781.524	0.0284803		781.524	0.0413948		781.524	0.0196516		781.524	0.103148
432.947	0		782.006	0.0707065		432.947	0		432.947	0		432.947	0		782.006	0.0511904		782.006	0.0485586		782.006	0.0837481		782.006	0.0795892		782.006	0.0784466		432.947	0		782.006	0.103724		782.006	0.0388977		782.006	0.0282863		782.006	0.0411169		782.006	0.0194955		782.006	0.102801
433.068	0		782.488	0.0707392		433.068	0		433.068	0		433.068	0		782.488	0.0511057		782.488	0.0484539		782.488	0.083575		782.488	0.079451		782.488	0.078319		433.068	0		782.488	0.103875		782.488	0.0387281		782.488	0.0281152		782.488	0.0408585		782.488	0.0193628		782.488	0.102486
433.189	0		782.97	0.0707567		433.189	0		433.189	0		433.189	0		782.97	0.0510335		782.97	0.0483627		782.97	0.083423		782.97	0.0793337		782.97	0.0782104		433.189	0		782.97	0.104018		782.97	0.0385951		782.97	0.0279591		782.97	0.0406063		782.97	0.0192441		782.97	0.102189
433.309	0		783.452	0.0707563		433.309	0		433.309	0		433.309	0		783.452	0.0509718		783.452	0.0482852		783.452	0.0832902		783.452	0.0792334		783.452	0.0781159		433.309	0		783.452	0.104146		783.452	0.038484		783.452	0.0278116		783.452	0.0403474		783.452	0.0191316		783.452	0.101895
433.43	0		783.934	0.0707382		433.43	0		433.43	0		433.43	0		783.934	0.05092		783.934	0.0482223		783.934	0.0831763		783.934	0.0791489		783.934	0.0780317		433.43	0		783.934	0.104257		783.934	0.0383884		783.934	0.0276709		783.934	0.0400785		783.934	0.0190252		783.934	0.101599
433.55	0		784.416	0.0707084		433.55	0		433.55	0		433.55	0		784.416	0.0508801		784.416	0.0481764		784.416	0.0830854		784.416	0.0790832		784.416	0.0779571		433.55	0		784.416	0.104355		784.416	0.0383135		784.416	0.0275422		784.416	0.0398089		784.416	0.0189325		784.416	0.101308
433.671	0		784.898	0.070679		433.671	0		433.671	0		433.671	0		784.898	0.0508553		784.898	0.0481516		784.898	0.0830246		784.898	0.0790422		784.898	0.0778952		433.671	0		784.898	0.104456		784.898	0.038273		784.898	0.0274342		784.898	0.0395573		784.898	0.0188656		784.898	0.101036
433.791	0		785.38	0.0706634		433.791	0		433.791	0		433.791	0		785.38	0.0508489		785.38	0.0481511		785.38	0.0830006		785.38	0.079031		785.38	0.0778503		433.791	0		785.38	0.104576		785.38	0.0382801		785.38	0.0273551		785.38	0.0393426		785.38	0.0188337		785.38	0.100799
433.912	0		785.863	0.0706741		433.912	0		433.912	0		433.912	0		785.863	0.0508617		785.863	0.0481757		785.863	0.0830165		785.863	0.0790501		785.863	0.0778264		433.912	0		785.863	0.10473		785.863	0.0383411		785.863	0.0273079		785.863	0.039175		785.863	0.0188377		785.863	0.100603
434.032	0		786.345	0.0707192		434.032	0		434.032	0		434.032	0		786.345	0.050893		786.345	0.0482228		786.345	0.083071		786.345	0.079095		786.345	0.0778246		434.032	0		786.345	0.104928		786.345	0.0384518		786.345	0.0272912		786.345	0.0390535		786.345	0.0188707		786.345	0.100445
434.153	0		786.827	0.0708033		434.153	0		434.153	0		434.153	0		786.827	0.0509406		786.827	0.0482879		786.827	0.08316		786.827	0.0791585		786.827	0.0778451		434.153	0		786.827	0.105173		786.827	0.0386024		786.827	0.0273007		786.827	0.0389695		786.827	0.0189216		786.827	0.100314
434.273	0		787.309	0.0709311		434.273	0		434.273	0		434.273	0		787.309	0.0510038		787.309	0.0483669		787.309	0.0832815		787.309	0.0792348		787.309	0.0778883		434.273	0		787.309	0.105471		787.309	0.0387853		787.309	0.0273352		787.309	0.0389152		787.309	0.0189831		787.309	0.100203
434.394	0		787.791	0.0711112		434.394	0		434.394	0		434.394	0		787.791	0.051085		787.791	0.0484592		787.791	0.0834393		787.791	0.0793244		787.791	0.0779585		434.394	0		787.791	0.105832		787.791	0.0390028		787.791	0.0274007		787.791	0.038893		787.791	0.0190581		787.791	0.100114
434.514	0		788.273	0.0713587		434.514	0		434.514	0		434.514	0		788.273	0.0511899		788.273	0.0485684		788.273	0.0836453		788.273	0.0794348		788.273	0.0780644		434.514	0		788.273	0.10628		788.273	0.0392698		788.273	0.0275109		788.273	0.0389179		788.273	0.0191603		788.273	0.100065
434.635	0		788.755	0.0716954		434.635	0		434.635	0		434.635	0		788.755	0.0513274		788.755	0.0487027		788.755	0.0839181		788.755	0.0795807		788.755	0.0782189		434.635	0		788.755	0.106853		788.755	0.0396106		788.755	0.027685		788.755	0.0390152		788.755	0.0193108		788.755	0.100079
434.755	0		789.237	0.0721472		434.755	0		434.755	0		434.755	0		789.237	0.0515064		789.237	0.0488719		789.237	0.0842789		789.237	0.0797788		789.237	0.0784362		434.755	0		789.237	0.107596		789.237	0.0400517		789.237	0.0279431		789.237	0.0392136		789.237	0.0195305		789.237	0.100182
434.876	0		789.72	0.0727412		434.876	0		434.876	0		434.876	0		789.72	0.0517354		789.72	0.0490856		789.72	0.0847482		789.72	0.0800463		789.72	0.0787301		434.876	0		789.72	0.108559		789.72	0.0406162		789.72	0.0283025		789.72	0.0395366		789.72	0.0198331		789.72	0.100391
434.997	0		790.202	0.0735059		434.997	0		434.997	0		434.997	0		790.202	0.0520224		790.202	0.0493529		790.202	0.085345		790.202	0.0803985		790.202	0.0791131		434.997	0		790.202	0.109796		790.202	0.0413232		790.202	0.0287784		790.202	0.0400019		790.202	0.0202247		790.202	0.100712
435.117	0		790.684	0.0744712		435.117	0		435.117	0		435.117	0		790.684	0.052376		790.684	0.0496829		790.684	0.0860883		790.684	0.0808515		790.684	0.0795977		435.117	0		790.684	0.111359		790.684	0.0421922		790.684	0.0293863		790.684	0.0406241		790.684	0.0207066		790.684	0.10115
435.238	0		791.166	0.0756739		435.238	0		435.238	0		435.238	0		791.166	0.0528095		791.166	0.0500876		791.166	0.0870036		791.166	0.0814264		791.166	0.0802003		435.238	0		791.166	0.113309		791.166	0.0432531		791.166	0.0301484		791.166	0.0414241		791.166	0.0212841		791.166	0.10171
435.358	0		791.648	0.0771597		435.358	0		435.358	0		435.358	0		791.648	0.0533417		791.648	0.0505842		791.648	0.0881266		791.648	0.0821524		791.648	0.0809437		435.358	0		791.648	0.115721		791.648	0.0445531		791.648	0.031098		791.648	0.0424376		791.648	0.0219737		791.648	0.102418
435.479	0		792.13	0.0789854		435.479	0		435.479	0		435.479	0		792.13	0.0539977		792.13	0.0511959		792.13	0.089507		792.13	0.0830682		792.13	0.0818589		435.479	0		792.13	0.118682		792.13	0.0461612		792.13	0.0322813		792.13	0.043718		792.13	0.0228071		792.13	0.103317
435.599	0		792.612	0.0812157		435.599	0		435.599	0		435.599	0		792.612	0.0548073		792.612	0.0519497		792.612	0.091206		792.612	0.0842195		792.612	0.0829833		435.599	0		792.612	0.122297		792.612	0.048162		792.612	0.0337532		792.612	0.0453346		792.612	0.0238287		792.612	0.104467
435.72	0		793.095	0.0839149		435.72	0		435.72	0		435.72	0		793.095	0.0558007		793.095	0.0528726		793.095	0.0932903		793.095	0.0856533		793.095	0.0843562		435.72	0		793.095	0.12667		793.095	0.0506477		793.095	0.035572		793.095	0.0473636		793.095	0.0250883		793.095	0.105937
435.84	0		793.577	0.087137		435.84	0		435.84	0		435.84	0		793.577	0.0570038		793.577	0.0539859		793.577	0.0958224		793.577	0.0874106		793.577	0.0860129		435.84	0		793.577	0.131892		793.577	0.0537034		793.577	0.0377898		793.577	0.0498765		793.577	0.0266319		793.577	0.107794
435.961	0		794.059	0.0909115		435.961	0		435.961	0		435.961	0		794.059	0.0584341		794.059	0.0553001		794.059	0.0988487		794.059	0.0895194		794.059	0.0879773		435.961	0		794.059	0.138021		794.059	0.0573964		794.059	0.0404444		794.059	0.052929		794.059	0.0284924		794.059	0.110089
436.081	0		794.541	0.0952316		436.081	0		436.081	0		436.081	0		794.541	0.0600957		794.541	0.0568113		794.541	0.102389		794.541	0.0919877		794.541	0.0902569		436.081	0		794.541	0.145057		794.541	0.0617632		794.541	0.0435501		794.541	0.0565515		794.541	0.0306841		794.541	0.112851
436.202	0		795.023	0.100044		436.202	0		436.202	0		436.202	0		795.023	0.0619778		795.023	0.0584993		795.023	0.106426		795.023	0.0947995		795.023	0.0928375		436.202	0		795.023	0.152925		795.023	0.066801		795.023	0.0470919		795.023	0.0607411		795.023	0.0331981		795.023	0.116086
436.322	0		795.505	0.105245		436.322	0		436.322	0		436.322	0		795.505	0.0640517		795.505	0.0603281		795.505	0.110898		795.505	0.0979112		795.505	0.0956807		436.322	0		795.505	0.161467		795.505	0.0724574		795.505	0.051018		795.505	0.0654547		795.505	0.0360003		795.505	0.119768
436.443	0		795.987	0.110683		436.443	0		436.443	0		436.443	0		795.987	0.0662705		795.987	0.0622458		795.987	0.1157		795.987	0.101249		795.987	0.0987218		436.443	0		795.987	0.17044		795.987	0.0786234		795.987	0.0552375		795.987	0.0706029		795.987	0.0390303		795.987	0.123834
436.563	0		796.469	0.116165		436.563	0		436.563	0		436.563	0		796.469	0.0685697		796.469	0.0641885		796.469	0.120679		796.469	0.104712		796.469	0.101872		436.563	0		796.469	0.179537		796.469	0.0851286		796.469	0.0596201		796.469	0.0760456		796.469	0.0421994		796.469	0.128183
436.684	0		796.952	0.121475		436.684	0		436.684	0		436.684	0		796.952	0.0708687		796.952	0.0660816		796.952	0.125644		796.952	0.108171		796.952	0.10502		436.684	0		796.952	0.188399		796.952	0.0917416		796.952	0.0640002		796.952	0.0815916		796.952	0.045392		796.952	0.132669
436.805	0		797.434	0.126382		436.805	0		436.805	0		436.805	0		797.434	0.073074		797.434	0.0678422		797.434	0.130375		797.434	0.111477		797.434	0.108035		436.805	0		797.434	0.196643		797.434	0.0981766		797.434	0.068184		797.434	0.0870025		797.434	0.0484679		797.434	0.137102
436.925	0		797.916	0.130655		436.925	0		436.925	0		436.925	0		797.916	0.0750833		797.916	0.0693831		797.916	0.134634		797.916	0.114465		797.916	0.110774		436.925	0		797.916	0.203887		797.916	0.10411		797.916	0.0719626		797.916	0.0920058		797.916	0.0512709		797.916	0.141257
437.046	0		798.398	0.134085		437.046	0		437.046	0		437.046	0		798.398	0.0767936		798.398	0.0706192		798.398	0.138185		798.398	0.116973		798.398	0.113091		437.046	0		798.398	0.209771		798.398	0.109206		798.398	0.0751283		798.398	0.0963173		798.398	0.0536418		798.398	0.144893
437.166	0		798.88	0.136501		437.166	0		437.166	0		437.166	0		798.88	0.0781118		798.88	0.0714765		798.88	0.14082		798.88	0.118853		798.88	0.114853		437.166	0		798.88	0.214003		798.88	0.113161		798.88	0.0774987		798.88	0.0996752		798.88	0.0554376		798.88	0.147782
437.287	0		799.362	0.137799		437.287	0		437.287	0		437.287	0		799.362	0.0789679		799.362	0.0719046		799.362	0.142391		799.362	0.119997		799.362	0.11596		437.287	0		799.362	0.216396		799.362	0.115745		799.362	0.0789424		799.362	0.101879		799.362	0.0565537		799.362	0.149741
437.407	0		799.844	0.137957		437.407	0		437.407	0		437.407	0		799.844	0.0793253		799.844	0.0718841		799.844	0.14283		799.844	0.120355		799.844	0.116358		437.407	0		799.844	0.216903		799.844	0.116841		799.844	0.0793983		799.844	0.102823		799.844	0.0569395		799.844	0.150662
437.528	0		800.326	0.137036		437.528	0		437.528	0		437.528	0		800.326	0.0791852		800.326	0.0714302		800.326	0.142162		800.326	0.119934		800.326	0.116048		437.528	0		800.326	0.21562		800.326	0.116456		800.326	0.0788814		800.326	0.102504		800.326	0.0566025		800.326	0.150523
437.648	0		800.808	0.135159		437.648	0		437.648	0		437.648	0		800.808	0.0785815		800.808	0.0705858		800.808	0.140486		800.808	0.118796		800.808	0.115077		437.648	0		800.808	0.212748		800.808	0.114703		800.808	0.0774703		800.808	0.10101		800.808	0.0555986		800.808	0.149374
437.769	0		801.291	0.132483		437.769	0		437.769	0		437.769	0		801.291	0.0775693		801.291	0.0694099		801.291	0.137947		801.291	0.117033		801.291	0.113522		437.769	0		801.291	0.208543		801.291	0.111764		801.291	0.0752836		801.291	0.0984855		801.291	0.0540128		801.291	0.147321
437.889	0		801.773	0.129161		437.889	0		437.889	0		437.889	0		801.773	0.0762123		801.773	0.067966		801.773	0.134707		801.773	0.114752		801.773	0.111473		437.889	0		801.773	0.203259		801.773	0.107842		801.773	0.0724549		801.773	0.0951008		801.773	0.0519413		801.773	0.144488
438.01	0		802.255	0.125331		438.01	0		438.01	0		438.01	0		802.255	0.0745747		802.255	0.0663144		802.255	0.13092		802.255	0.112055		802.255	0.109019		438.01	0		802.255	0.197118		802.255	0.103142		802.255	0.0691175		802.255	0.0910271		802.255	0.0494808		802.255	0.141014
438.13	0		802.737	0.121114		438.13	0		438.13	0		438.13	0		802.737	0.072719		802.737	0.0645116		802.737	0.126735		802.737	0.109043		802.737	0.106246		438.13	0		802.737	0.190308		802.737	0.0978584		802.737	0.0654005		802.737	0.0864324		802.737	0.0467267		802.737	0.137038
438.251	0		803.219	0.116621		438.251	0		438.251	0		438.251	0		803.219	0.0707079		803.219	0.0626118		803.219	0.122289		803.219	0.105815		803.219	0.103244		438.251	0		803.219	0.183004		803.219	0.092183		803.219	0.0614312		803.219	0.0814853		803.219	0.0437768		803.219	0.132711
438.371	0		803.701	0.111961		438.371	0		438.371	0		438.371	0		803.701	0.0686058		803.701	0.0606692		803.701	0.117722		803.701	0.102469		803.701	0.100101		438.371	0		803.701	0.175375		803.701	0.0863063		803.701	0.0573371		803.701	0.0763566		803.701	0.0407322		803.701	0.128189
438.492	0		804.183	0.107247		438.492	0		438.492	0		438.492	0		804.183	0.066476		804.183	0.0587369		804.183	0.113164		804.183	0.0991005		804.183	0.096908		438.492	0		804.183	0.167599		804.183	0.0804094		804.183	0.0532394		804.183	0.0712103		804.183	0.0376908		804.183	0.123627
438.613	0		804.665	0.102583		438.613	0		438.613	0		438.613	0		804.665	0.0643771		804.665	0.056862		804.665	0.10873		804.665	0.0957965		804.665	0.0937477		438.613	0		804.665	0.159839		804.665	0.074651		804.665	0.0492439		804.665	0.0661895		804.665	0.0347381		804.665	0.119161
438.733	0		805.148	0.0980565		438.733	0		438.733	0		438.733	0		805.148	0.0623557		805.148	0.0550813		805.148	0.104511		805.148	0.0926245		805.148	0.0906881		438.733	0		805.148	0.152235		805.148	0.0691518		805.148	0.0454315		805.148	0.0614027		805.148	0.0319374		805.148	0.114892
438.853	0		805.63	0.0937305		438.853	0		438.853	0		438.853	0		805.63	0.0604451		805.63	0.0534187		805.63	0.100564		805.63	0.0896313		805.63	0.0877786		438.853	0		805.63	0.144892		805.63	0.0639917		805.63	0.0418548		805.63	0.0569197		805.63	0.0293275		805.63	0.110885
438.974	0		806.112	0.0896479		438.974	0		438.974	0		438.974	0		806.112	0.0586644		806.112	0.0518868		806.112	0.0969216		806.112	0.0868448		806.112	0.0850504		438.974	0		806.112	0.13788		806.112	0.0592159		806.112	0.0385434		806.112	0.0527777		806.112	0.026927		806.112	0.107174
439.095	0		806.594	0.085838		439.095	0		439.095	0		439.095	0		806.594	0.0570241		806.594	0.0504906		806.594	0.0935969		806.594	0.0842812		806.594	0.0825228		439.095	0		806.594	0.131252		806.594	0.0548499		806.594	0.0355127		806.594	0.0489949		806.594	0.0247434		806.594	0.103775
439.215	0		807.076	0.0823237		439.215	0		439.215	0		439.215	0		807.076	0.0555288		807.076	0.0492315		807.076	0.0905951		807.076	0.0819505		807.076	0.0802076		439.215	0		807.076	0.12505		807.076	0.0509117		807.076	0.0327725		807.076	0.0455826		807.076	0.0227813		807.076	0.1007
439.336	0		807.558	0.0791269		439.336	0		439.336	0		439.336	0		807.558	0.0541815		807.558	0.0481099		807.558	0.0879193		807.558	0.0798599		807.558	0.0781133		439.336	0		807.558	0.119318		807.558	0.0474158		807.558	0.0303307		807.558	0.0425501		807.558	0.0210455		807.558	0.0979592
439.456	0		808.04	0.0762658		439.456	0		439.456	0		439.456	0		808.04	0.0529825		808.04	0.0471251		808.04	0.0855688		808.04	0.0780121		808.04	0.076244		439.456	0		808.04	0.114095		808.04	0.0443692		808.04	0.0281907		808.04	0.0399015		808.04	0.0195387		808.04	0.0955593
439.577	0		808.523	0.0737496		439.577	0		439.577	0		439.577	0		808.523	0.0519292		808.523	0.0462728		808.523	0.0835373		808.523	0.0764026		808.523	0.0745971		439.577	0		808.523	0.109407		808.523	0.0417638		808.523	0.0263476		808.523	0.0376287		808.523	0.0182568		808.523	0.0934952
439.697	0		809.005	0.0715741		439.697	0		439.697	0		439.697	0		809.005	0.0510144		809.005	0.045545		809.005	0.0818067		809.005	0.0750175		809.005	0.0731622		439.697	0		809.005	0.105259		809.005	0.0395709		809.005	0.024784		809.005	0.0357072		809.005	0.0171846		809.005	0.0917449
439.818	0		809.487	0.0697198		439.818	0		439.818	0		439.818	0		809.487	0.0502269		809.487	0.0449285		809.487	0.0803487		809.487	0.0738346		809.487	0.0719215		439.818	0		809.487	0.10163		809.487	0.0377442		809.487	0.0234729		809.487	0.0340973		809.487	0.0162976		809.487	0.0902712
439.938	0		809.969	0.0681575		439.938	0		439.938	0		439.938	0		809.969	0.0495535		809.969	0.0444084		809.969	0.0791283		809.969	0.0728283		809.969	0.0708545		439.938	0		809.969	0.098484		809.969	0.0362273		809.969	0.0223803		809.969	0.032752		809.969	0.015566		809.969	0.0890291
440.059	0		810.451	0.0668532		440.059	0		440.059	0		440.059	0		810.451	0.0489815		810.451	0.0439701		810.451	0.0781088		810.451	0.0719747		810.451	0.0699408		440.059	0		810.451	0.0957764		810.451	0.0349678		810.451	0.0214741		810.451	0.0316275		810.451	0.014963		810.451	0.0879773
440.179	0		810.933	0.0657761		440.179	0		440.179	0		440.179	0		810.933	0.0485002		810.933	0.0436024		810.933	0.077259		810.933	0.0712553		810.933	0.0691639		440.179	0		810.933	0.0934635		810.933	0.0339247		810.933	0.0207276		810.933	0.0306909		810.933	0.0144694		810.933	0.0870854
440.3	0		811.415	0.0649		440.3	0		440.3	0		440.3	0		811.415	0.0481016		811.415	0.0432977		811.415	0.0765548		811.415	0.0706575		811.415	0.0685106		440.3	0		811.415	0.091507		811.415	0.0330713		811.415	0.0201214		811.415	0.0299216		811.415	0.014075		811.415	0.0863368
440.42	0		811.897	0.0642036		440.42	0		440.42	0		440.42	0		811.897	0.0477783		811.897	0.0430509		811.897	0.0759785		811.897	0.0701717		811.897	0.0679694		440.42	0		811.897	0.0898732		811.897	0.0323903		811.897	0.0196411		811.897	0.0293064		811.897	0.0137745		811.897	0.085723
440.541	0		812.38	0.0636671		440.541	0		440.541	0		440.541	0		812.38	0.0475227		812.38	0.0428578		812.38	0.0755156		812.38	0.0697871		812.38	0.0675273		440.541	0		812.38	0.0885286		812.38	0.0318662		812.38	0.0192724		812.38	0.0288317		812.38	0.0135617		812.38	0.0852359
440.661	0		812.862	0.0632694		440.661	0		440.661	0		440.661	0		812.862	0.0473244		812.862	0.0427118		812.862	0.075151		812.862	0.0694896		812.862	0.0671682		440.661	0		812.862	0.0874365		812.862	0.0314787		812.862	0.0189999		812.862	0.0284782		812.862	0.0134255		812.862	0.0848615
440.782	0		813.344	0.0629866		440.782	0		440.782	0		440.782	0		813.344	0.047172		813.344	0.0426051		813.344	0.0748677		813.344	0.0692611		813.344	0.0668739		440.782	0		813.344	0.0865566		813.344	0.0312021		813.344	0.0188052		813.344	0.0282202		813.344	0.0133485		813.344	0.0845786
440.903	0		813.826	0.0627945		440.903	0		440.903	0		440.903	0		813.826	0.0470543		813.826	0.0425287		813.826	0.0746484		813.826	0.0690835		813.826	0.0666274		440.903	0		813.826	0.0858481		813.826	0.0310093		813.826	0.0186711		813.826	0.0280307		813.826	0.0133118		813.826	0.0843639
441.023	0		814.308	0.062672		441.023	0		441.023	0		441.023	0		814.308	0.0469628		814.308	0.0424757		814.308	0.0744794		814.308	0.0689422		814.308	0.0664161		441.023	0		814.308	0.0852763		814.308	0.0308798		814.308	0.0185846		814.308	0.0278894		814.308	0.0133003		814.308	0.0841989
441.144	0		814.79	0.0626042		441.144	0		441.144	0		441.144	0		814.79	0.0468926		814.79	0.0424422		814.79	0.0743527		814.79	0.0688297		814.79	0.066234		441.144	0		814.79	0.0848153		814.79	0.0308044		814.79	0.0185395		814.79	0.0277882		814.79	0.0133072		814.79	0.0840754
441.264	0		815.272	0.0625833		441.264	0		441.264	0		441.264	0		815.272	0.0468432		815.272	0.0424279		815.272	0.0742678		815.272	0.0687452		815.272	0.0660807		441.264	0		815.272	0.084449		815.272	0.0307855		815.272	0.0185358		815.272	0.0277313		815.272	0.0133343		815.272	0.0839961
441.385	0		815.754	0.0626077		441.385	0		441.385	0		441.385	0		815.754	0.0468157		815.754	0.0424349		815.754	0.0742292		815.754	0.0686924		815.754	0.0659597		441.385	0		815.754	0.0841693		815.754	0.0308312		815.754	0.018576		815.754	0.0277296		815.754	0.0133892		815.754	0.0839692
441.505	0		816.236	0.0626771		441.505	0		441.505	0		441.505	0		816.236	0.046811		816.236	0.0424642		816.236	0.0742421		816.236	0.0686746		816.236	0.0658731		441.505	0		816.236	0.0839692		816.236	0.0309484		816.236	0.0186622		816.236	0.027793		816.236	0.013479		816.236	0.084002
441.626	0		816.719	0.0627898		441.626	0		441.626	0		441.626	0		816.719	0.046828		816.719	0.0425152		816.719	0.0743085		816.719	0.0686927		816.719	0.0658201		441.626	0		816.719	0.0838395		816.719	0.0311359		816.719	0.0187921		816.719	0.0279233		816.719	0.0136053		816.719	0.0840936
441.746	0		817.201	0.0629403		441.746	0		441.746	0		441.746	0		817.201	0.0468636		817.201	0.042584		817.201	0.0744259		817.201	0.0687427		817.201	0.0657969		441.746	0		817.201	0.0837676		817.201	0.031385		817.201	0.0189602		817.201	0.0281137		817.201	0.0137639		817.201	0.0842352
441.867	0		817.683	0.0631213		441.867	0		441.867	0		441.867	0		817.683	0.0469136		817.683	0.0426657		817.683	0.0745879		817.683	0.068819		817.683	0.0657984		441.867	0		817.683	0.0837397		817.683	0.0316825		817.683	0.0191599		817.683	0.0283519		817.683	0.0139467		817.683	0.0844139
441.987	0		818.165	0.0633258		441.987	0		441.987	0		441.987	0		818.165	0.0469752		818.165	0.0427565		818.165	0.0747883		818.165	0.0689165		818.165	0.0658215		441.987	0		818.165	0.0837461		818.165	0.0320189		818.165	0.0193876		818.165	0.0286276		818.165	0.0141467		818.165	0.0846196
442.108	0		818.647	0.063551		442.108	0		442.108	0		442.108	0		818.647	0.0470491		818.647	0.0428569		818.647	0.0750244		818.647	0.0690353		818.647	0.0658679		442.108	0		818.647	0.0837841		818.647	0.032392		818.647	0.019644		818.647	0.0289374		818.647	0.0143623		818.647	0.0848497
442.228	0		819.129	0.0637993		442.228	0		442.228	0		442.228	0		819.129	0.0471382		819.129	0.0429707		819.129	0.0752978		819.129	0.0691791		819.129	0.0659429		442.228	0		819.129	0.0838592		819.129	0.0328088		819.129	0.0199345		819.129	0.029286		819.129	0.0145977		819.129	0.0851097
442.349	0		819.611	0.0640775		442.349	0		442.349	0		442.349	0		819.611	0.0472473		819.611	0.0431053		819.611	0.0756148		819.611	0.0693553		819.611	0.0660542		442.349	0		819.611	0.0839826		819.611	0.0332787		819.611	0.0202655		819.611	0.0296818		819.611	0.0148605		819.611	0.0854085
442.469	0		820.093	0.0643934		442.469	0		442.469	0		442.469	0		820.093	0.0473803		820.093	0.0432677		820.093	0.0759823		820.093	0.0695706		820.093	0.0662076		442.469	0		820.093	0.0841649		820.093	0.0338081		820.093	0.020641		820.093	0.0301304		820.093	0.0151564		820.093	0.0857523
442.59	0		820.576	0.0647521		442.59	0		442.59	0		442.59	0		820.576	0.0475378		820.576	0.0434619		820.576	0.0764048		820.576	0.0698289		820.576	0.0664049		442.59	0		820.576	0.084412		820.576	0.0343948		820.576	0.0210606		820.576	0.0306304		820.576	0.0154863		820.576	0.0861394
442.711	0		821.058	0.0651547		442.711	0		442.711	0		442.711	0		821.058	0.0477177		821.058	0.0436882		821.058	0.076883		821.058	0.0701298		821.058	0.0666436		442.711	0		821.058	0.0847239		821.058	0.0350276		821.058	0.0215202		821.058	0.0311717		821.058	0.0158449		821.058	0.0865603
442.831	0		821.54	0.0655989		442.831	0		442.831	0		442.831	0		821.54	0.0479147		821.54	0.0439426		821.54	0.0774143		821.54	0.0704701		821.54	0.0669186		442.831	0		821.54	0.0850959		821.54	0.0356918		821.54	0.0220139		821.54	0.0317411		821.54	0.0162248		821.54	0.0870024
442.952	0		822.022	0.0660815		442.952	0		442.952	0		442.952	0		822.022	0.0481245		822.022	0.0442207		822.022	0.0779958		822.022	0.0708474		822.022	0.0672257		442.952	0		822.022	0.0855242		822.022	0.0363764		822.022	0.0225397		822.022	0.0323292		822.022	0.0166207		822.022	0.0874569
443.072	0		822.504	0.0666023		443.072	0		443.072	0		443.072	0		822.504	0.0483441		822.504	0.0445186		822.504	0.0786268		822.504	0.0712615		822.504	0.0675636		443.072	0		822.504	0.0860099		822.504	0.0370799		822.504	0.0230994		822.504	0.0329355		822.504	0.0170331		822.504	0.0879237
443.193	0		822.986	0.0671657		443.193	0		443.193	0		443.193	0		822.986	0.048574		822.986	0.0448363		822.986	0.0793114		822.986	0.0717161		822.986	0.0679348		443.193	0		822.986	0.086561		822.986	0.0378116		822.986	0.0236998		822.986	0.0335706		822.986	0.0174686		822.986	0.0884118
443.313	0		823.468	0.0677805		443.313	0		443.313	0		443.313	0		823.468	0.0488172		823.468	0.0451766		823.468	0.0800575		823.468	0.0722178		823.468	0.0683456		443.313	0		823.468	0.0871908		823.468	0.0385873		823.468	0.0243495		823.468	0.0342514		823.468	0.0179375		823.468	0.0889356
443.434	0		823.95	0.0684576		443.434	0		443.434	0		443.434	0		823.95	0.049079		823.95	0.045545		823.95	0.0808752		823.95	0.072774		823.95	0.0688025		443.434	0		823.95	0.0879142		823.95	0.0394226		823.95	0.0250554		823.95	0.0349951		823.95	0.0184483		823.95	0.089508
443.554	0		824.433	0.0692071		443.554	0		443.554	0		443.554	0		824.433	0.0493647		824.433	0.0459466		824.433	0.0817739		824.433	0.0733905		824.433	0.069311		443.554	0		824.433	0.0887431		824.433	0.0403272		824.433	0.0258204		824.433	0.0358132		824.433	0.0190043		824.433	0.0901355
443.675	0		824.915	0.0700358		443.675	0		443.675	0		443.675	0		824.915	0.0496792		824.915	0.0463858		824.915	0.0827603		824.915	0.0740711		824.915	0.0698746		443.675	0		824.915	0.0896846		824.915	0.0413036		824.915	0.026644		824.915	0.0367095		824.915	0.0196036		824.915	0.0908177
443.795	0		825.397	0.0709477		443.795	0		443.795	0		443.795	0		825.397	0.0500275		825.397	0.0468648		825.397	0.0838384		825.397	0.0748174		825.397	0.0704952		443.795	0		825.397	0.0907416		825.397	0.0423514		825.397	0.0275249		825.397	0.0376834		825.397	0.0202422		825.397	0.0915516
443.916	0		825.879	0.071945		443.916	0		443.916	0		443.916	0		825.879	0.0504148		825.879	0.0473847		825.879	0.0850115		825.879	0.0756309		825.879	0.0711747		443.916	0		825.879	0.0919163		825.879	0.043473		825.879	0.028465		825.879	0.0387359		825.879	0.0209188		825.879	0.0923377
444.036	0		826.361	0.0730308		444.036	0		444.036	0		444.036	0		826.361	0.0508474		826.361	0.047946		826.361	0.0862836		826.361	0.0765137		826.361	0.0719162		444.036	0		826.361	0.0932144		826.361	0.0446796		826.361	0.0294709		826.361	0.0398743		826.361	0.0216392		826.361	0.0931843
444.157	0		826.843	0.0742105		444.157	0		444.157	0		444.157	0		826.843	0.0513317		826.843	0.0485497		826.843	0.0876605		826.843	0.0774689		826.843	0.0727241		444.157	0		826.843	0.0946471		826.843	0.045991		826.843	0.0305542		826.843	0.0411126		826.843	0.0224161		826.843	0.0941079
444.277	0		827.325	0.0754912		444.277	0		444.277	0		444.277	0		827.325	0.0518728		827.325	0.0491958		827.325	0.0891484		827.325	0.078499		827.325	0.073603		444.277	0		827.325	0.0962311		827.325	0.0474308		827.325	0.0317278		827.325	0.0424682		827.325	0.023265		827.325	0.0951269
444.398	0		827.807	0.0768805		444.398	0		444.398	0		444.398	0		827.807	0.0524732		827.807	0.0498829		827.807	0.0907514		827.807	0.0796038		827.807	0.0745556		444.398	0		827.807	0.097985		827.807	0.0490188		827.807	0.0330012		827.807	0.0439548		827.807	0.0241981		827.807	0.0962556
444.519	0		828.29	0.0783831		444.519	0		444.519	0		444.519	0		828.29	0.0531312		828.29	0.0506064		828.29	0.0924679		828.29	0.080779		828.29	0.075582		444.519	0		828.29	0.0999253		828.29	0.0507636		828.29	0.0343763		828.29	0.0455759		828.29	0.0252184		828.29	0.097497
444.639	0		828.772	0.079999		444.639	0		444.639	0		444.639	0		828.772	0.0538408		828.772	0.0513579		828.772	0.0942881		828.772	0.0820156		828.772	0.0766786		444.639	0		828.772	0.102064		828.772	0.0526604		828.772	0.0358465		828.772	0.0473233		828.772	0.026318		828.772	0.0988426
444.76	0		829.254	0.0817237		444.76	0		444.76	0		444.76	0		829.254	0.0545935		829.254	0.0521273		829.254	0.0961947		829.254	0.0833012		829.254	0.0778399		444.76	0		829.254	0.104406		829.254	0.054693		829.254	0.0373975		829.254	0.0491786		829.254	0.0274807		829.254	0.100276
444.88	0		829.736	0.0835502		444.88	0		444.88	0		444.88	0		829.736	0.05538		829.736	0.0529036		829.736	0.0981639		829.736	0.0846226		829.736	0.0790597		444.88	0		829.736	0.106956		829.736	0.0568413		829.736	0.0390114		829.736	0.0511199		829.736	0.0286865		829.736	0.101781
445.001	0		830.218	0.0854711		445.001	0		445.001	0		445.001	0		830.218	0.0561921		830.218	0.0536782		830.218	0.10017		830.218	0.0859683		830.218	0.0803327		445.001	0		830.218	0.109715		830.218	0.0590871		830.218	0.0406708		830.218	0.053128		830.218	0.0299187		830.218	0.103346
445.121	0		830.7	0.0874811		445.121	0		445.121	0		445.121	0		830.7	0.0570241		830.7	0.0544456		830.7	0.102188		830.7	0.0873291		830.7	0.0816542		445.121	0		830.7	0.112688		830.7	0.0614179		830.7	0.0423602		830.7	0.0551878		830.7	0.0311657		830.7	0.104966
445.242	0		831.182	0.0895766		445.242	0		445.242	0		445.242	0		831.182	0.0578717		831.182	0.0552038		831.182	0.104195		831.182	0.0886977		831.182	0.0830188		445.242	0		831.182	0.115884		831.182	0.0638253		831.182	0.0440668		831.182	0.0572884		831.182	0.0324213		831.182	0.106641
445.362	0		831.664	0.0917523		445.362	0		445.362	0		445.362	0		831.664	0.0587296		831.664	0.0559507		831.664	0.106166		831.664	0.090065		831.664	0.0844173		445.362	0		831.664	0.11931		831.664	0.0662979		831.664	0.0457772		831.664	0.0594155		831.664	0.0336798		831.664	0.108366
445.483	0		832.146	0.0939967		445.483	0		445.483	0		445.483	0		832.146	0.0595901		832.146	0.0566814		832.146	0.108074		832.146	0.0914172		832.146	0.0858345		445.483	0		832.146	0.122966		832.146	0.0688146		832.146	0.0474738		832.146	0.0615456		832.146	0.0349308		832.146	0.110125
445.603	0		832.629	0.0962878		445.603	0		445.603	0		445.603	0		832.629	0.0604399		832.629	0.0573852		832.629	0.109882		832.629	0.0927334		832.629	0.0872472		445.603	0		832.629	0.126841		832.629	0.0713393		832.629	0.0491317		832.629	0.0636425		832.629	0.0361556		832.629	0.111891
445.724	0		833.111	0.0985917		445.724	0		445.724	0		445.724	0		833.111	0.0612606		833.111	0.0580459		833.111	0.111546		833.111	0.0939857		833.111	0.0886267		445.724	0		833.111	0.130907		833.111	0.0738222		833.111	0.0507192		833.111	0.0656583		833.111	0.0373279		833.111	0.113624
445.844	0		833.593	0.100865		445.844	0		445.844	0		445.844	0		833.593	0.0620309		833.593	0.0586428		833.593	0.113018		833.593	0.0951426		833.593	0.0899405		445.844	0		833.593	0.13512		833.593	0.0762069		833.593	0.0522009		833.593	0.0675411		833.593	0.0384188		833.593	0.115279
445.965	0		834.075	0.103064		445.965	0		445.965	0		445.965	0		834.075	0.0627295		834.075	0.059156		834.075	0.114254		834.075	0.0961749		834.075	0.0911593		445.965	0		834.075	0.139424		834.075	0.0784389		834.075	0.0535429		834.075	0.0692442		834.075	0.0394015		834.075	0.116816
446.085	0		834.557	0.105146		446.085	0		446.085	0		446.085	0		834.557	0.0633388		834.557	0.0595696		834.557	0.115225		834.557	0.0970587		834.557	0.0922588		446.085	0		834.557	0.143761		834.557	0.0804743		834.557	0.0547174		834.557	0.0707325		834.557	0.0402561		834.557	0.118206
446.206	0		835.039	0.10708		446.206	0		446.206	0		446.206	0		835.039	0.0638464		835.039	0.0598741		835.039	0.115913		835.039	0.097778		835.039	0.0932223		446.206	0		835.039	0.148076		835.039	0.0822811		835.039	0.055704		835.039	0.071984		835.039	0.0409703		835.039	0.119428
446.327	0		835.521	0.108841		446.327	0		446.327	0		446.327	0		835.521	0.0642449		835.521	0.0600659		835.521	0.116316		835.521	0.0983223		835.521	0.0940374		446.327	0		835.521	0.152314		835.521	0.0838341		835.521	0.0564878		835.521	0.0729835		835.521	0.0415348		835.521	0.120466
446.447	0		836.004	0.110407		446.447	0		446.447	0		446.447	0		836.004	0.0645293		836.004	0.0601441		836.004	0.116433		836.004	0.0986831		836.004	0.0946921		446.447	0		836.004	0.156418		836.004	0.0851067		836.004	0.057054		836.004	0.0737151		836.004	0.0419385		836.004	0.121302
446.567	0		836.486	0.111751		446.567	0		446.567	0		446.567	0		836.486	0.0646948		836.486	0.0601081		836.486	0.116262		836.486	0.0988493		836.486	0.0951712		446.567	0		836.486	0.160321		836.486	0.0860644		836.486	0.0573853		836.486	0.0741558		836.486	0.0421654		836.486	0.121907
446.688	0		836.968	0.112837		446.688	0		446.688	0		446.688	0		836.968	0.0647356		836.968	0.0599557		836.968	0.115796		836.968	0.0988082		836.968	0.0954561		446.688	0		836.968	0.163938		836.968	0.0866644		836.968	0.0574606		836.968	0.074276		836.968	0.0421953		836.968	0.122249
446.809	0		837.45	0.113631		446.809	0		446.809	0		446.809	0		837.45	0.0646463		837.45	0.0596858		837.45	0.115027		837.45	0.0985484		837.45	0.0955286		446.809	0		837.45	0.167176		837.45	0.0868647		837.45	0.0572606		837.45	0.0740475		837.45	0.0420097		837.45	0.122296
446.929	0		837.932	0.114099		446.929	0		446.929	0		446.929	0		837.932	0.0644239		837.932	0.0592992		837.932	0.113954		837.932	0.0980648		837.932	0.0953757		446.929	0		837.932	0.169943		837.932	0.0866351		837.932	0.0567733		837.932	0.073454		837.932	0.041599		837.932	0.122025
447.05	0		838.414	0.114223		447.05	0		447.05	0		447.05	0		838.414	0.0640697		838.414	0.0588012		838.414	0.112587		838.414	0.0973629		838.414	0.0949951		447.05	0		838.414	0.172162		838.414	0.0859672		838.414	0.0560002		838.414	0.0724983		838.414	0.0409673		838.414	0.121434
447.17	0		838.896	0.114004		447.17	0		447.17	0		447.17	0		838.896	0.0635896		838.896	0.0582018		838.896	0.110954		838.896	0.0964586		838.896	0.094396		447.17	0		838.896	0.173785		838.896	0.0848753		838.896	0.0549549		838.896	0.0712018		838.896	0.040131		838.896	0.120532
447.291	0		839.378	0.113455		447.291	0		447.291	0		447.291	0		839.378	0.0629922		839.378	0.0575126		839.378	0.109092		839.378	0.0953734		839.378	0.0935952		447.291	0		839.378	0.17479		839.378	0.0833886		839.378	0.053661		839.378	0.0695969		839.378	0.0391139		839.378	0.119341
447.411	0		839.861	0.112597		447.411	0		447.411	0		447.411	0		839.861	0.0622863		839.861	0.0567437		839.861	0.107038		839.861	0.0941291		839.861	0.0926119		447.411	0		839.861	0.175172		839.861	0.081541		839.861	0.0521438		839.861	0.0677167		839.861	0.0379388		839.861	0.117883
447.532	0		840.343	0.111448		447.532	0		447.532	0		447.532	0		840.343	0.0614796		840.343	0.055902		840.343	0.104823		840.343	0.092743		840.343	0.0914627		447.532	0		840.343	0.174927		840.343	0.0793622		840.343	0.0504266		840.343	0.0655881		840.343	0.0366238		840.343	0.116174
447.652	0		840.825	0.110019		447.652	0		447.652	0		447.652	0		840.825	0.0605784		840.825	0.0549914		840.825	0.102471		840.825	0.0912284		840.825	0.0901608		447.652	0		840.825	0.17405		840.825	0.076878		840.825	0.04853		840.825	0.0632331		840.825	0.0351823		840.825	0.114232
447.773	0		841.307	0.108322		447.773	0		447.773	0		447.773	0		841.307	0.0595909		841.307	0.0540161		841.307	0.100003		841.307	0.0895979		841.307	0.0887185		447.773	0		841.307	0.172538		841.307	0.0741164		841.307	0.0464759		841.307	0.0606758		841.307	0.0336279		841.307	0.112074
447.893	0		841.789	0.106371		447.893	0		447.893	0		447.893	0		841.789	0.0585286		841.789	0.0529837		841.789	0.0974437		841.789	0.0878679		841.789	0.0871515		447.893	0		841.789	0.170401		841.789	0.0711165		841.789	0.0442911		841.789	0.0579501		841.789	0.0319798		841.789	0.109735
448.014	0		842.271	0.104193		448.014	0		448.014	0		448.014	0		842.271	0.0574081		842.271	0.051907		842.271	0.0948234		842.271	0.0860609		842.271	0.0854815		448.014	0		842.271	0.167674		842.271	0.0679317		842.271	0.0420104		842.271	0.0551031		842.271	0.0302646		842.271	0.107259
448.135	0		842.753	0.101826		448.135	0		448.135	0		448.135	0		842.753	0.0562486		842.753	0.0508029		842.753	0.0921772		842.753	0.084204		842.753	0.0837347		448.135	0		842.753	0.16442		842.753	0.0646237		842.753	0.0396711		842.753	0.0521887		842.753	0.0285133		842.753	0.104698
448.255	0		843.235	0.099313		448.255	0		448.255	0		448.255	0		843.235	0.0550689		843.235	0.0496895		843.235	0.0895401		843.235	0.0823239		843.235	0.081938		448.255	0		843.235	0.160721		843.235	0.0612521		843.235	0.0373088		843.235	0.0492574		843.235	0.0267546		843.235	0.1021
448.375	0		843.717	0.0966957		448.375	0		448.375	0		448.375	0		843.717	0.0538837		843.717	0.0485817		843.717	0.08694		843.717	0.0804432		843.717	0.0801143		448.375	0		843.717	0.156659		843.717	0.0578632		843.717	0.0349507		843.717	0.0463464		843.717	0.0250093		843.717	0.0995022
448.496	0		844.2	0.0940065		448.496	0		448.496	0		448.496	0		844.2	0.0527025		844.2	0.0474902		844.2	0.0843954		844.2	0.0785773		844.2	0.07828		448.496	0		844.2	0.152308		844.2	0.0544862		844.2	0.0326149		844.2	0.0434768		844.2	0.0232884		844.2	0.0969247
448.617	0		844.682	0.0912692		448.617	0		448.617	0		448.617	0		844.682	0.0515313		844.682	0.0464213		844.682	0.0819172		844.682	0.0767375		844.682	0.0764477		448.617	0		844.682	0.147724		844.682	0.0511381		844.682	0.0303131		844.682	0.0406581		844.682	0.0215969		844.682	0.0943797
448.737	0		845.164	0.0885032		448.737	0		448.737	0		448.737	0		845.164	0.0503754		845.164	0.04538		845.164	0.0795139		845.164	0.0749342		845.164	0.0746292		448.737	0		845.164	0.142957		845.164	0.0478323		845.164	0.0280559		845.164	0.0378966		845.164	0.0199388		845.164	0.0918778
448.858	0		845.646	0.0857299		448.858	0		448.858	0		448.858	0		845.646	0.0492414		845.646	0.0443715		845.646	0.0771959		845.646	0.0731798		845.646	0.0728387		448.858	0		845.646	0.138056		845.646	0.0445885		845.646	0.0258574		845.646	0.0352053		845.646	0.0183235		845.646	0.0894367
448.978	0		846.128	0.0829758		448.978	0		448.978	0		448.978	0		846.128	0.0481391		846.128	0.0434027		846.128	0.0749774		846.128	0.0714895		846.128	0.071094		448.978	0		846.128	0.133081		846.128	0.041434		846.128	0.0237362		846.128	0.032605		846.128	0.0167658		846.128	0.0870815
449.099	0		846.61	0.0802705		449.099	0		449.099	0		449.099	0		846.61	0.0470777		846.61	0.04248		846.61	0.0728734		846.61	0.0698774		846.61	0.0694131		449.099	0		846.61	0.128099		846.61	0.0383985		846.61	0.0217099		846.61	0.0301195		846.61	0.0152823		846.61	0.0848392
449.219	0		847.092	0.0776412		449.219	0		449.219	0		449.219	0		847.092	0.0460647		847.092	0.0416077		847.092	0.070895		847.092	0.0683533		847.092	0.0678101		449.219	0		847.092	0.123174		847.092	0.0355066		847.092	0.0197919		847.092	0.0277685		847.092	0.0138856		847.092	0.0827302
449.34	0		847.574	0.0751071		449.34	0		449.34	0		449.34	0		847.574	0.0451037		847.574	0.0407862		847.574	0.0690461		847.574	0.066919		847.574	0.0662922		449.34	0		847.574	0.118357		847.574	0.03277		847.574	0.0179874		847.574	0.0255607		847.574	0.0125804		847.574	0.0807629
449.46	0		848.057	0.0726768		449.46	0		449.46	0		449.46	0		848.057	0.0441936		848.057	0.0400126		848.057	0.0673224		848.057	0.0655699		848.057	0.0648589		449.46	0		848.057	0.113684		848.057	0.030188		848.057	0.0162943		848.057	0.023493		848.057	0.0113623		848.057	0.0789332
449.581	0		848.539	0.0703518		449.581	0		449.581	0		449.581	0		848.539	0.0433316		848.539	0.0392829		848.539	0.0657162		848.539	0.0642987		848.539	0.0635061		449.581	0		848.539	0.109172		848.539	0.0277538		848.539	0.0147076		848.539	0.0215566		848.539	0.0102234		848.539	0.0772312
449.701	0		849.021	0.0681315		449.701	0		449.701	0		449.701	0		849.021	0.0425157		849.021	0.0385944		849.021	0.0642201		849.021	0.0630999		849.021	0.0622299		449.701	0		849.021	0.104834		849.021	0.0254618		849.021	0.0132242		849.021	0.0197436		849.021	0.00915675		849.021	0.0756489
449.822	0		849.503	0.0660185		449.822	0		449.822	0		449.822	0		849.503	0.0417462		849.503	0.0379489		849.503	0.0628309		849.503	0.0619728		849.503	0.06103		449.822	0		849.503	0.100684		849.503	0.0233142		849.503	0.0118453		849.503	0.0180526		849.503	0.00816125		849.503	0.0741852
449.942	0		849.985	0.06402		449.942	0		449.942	0		449.942	0		849.985	0.0410262		849.985	0.03735		849.985	0.0615493		849.985	0.0609209		849.985	0.0599094		449.942	0		849.985	0.0967387		849.985	0.0213199		849.985	0.0105758		849.985	0.0164885		849.985	0.00724112		849.985	0.0728451
450.063	0		850.467	0.0621452		450.063	0		450.063	0		450.063	0		850.467	0.0403589		850.467	0.0368028		850.467	0.0603767		850.467	0.0599491		850.467	0.0588727		450.063	0		850.467	0.0930177		850.467	0.0194878		850.467	0.00941886		850.467	0.0150573		850.467	0.00640249		850.467	0.0716347
450.183	0		850.949	0.0604009		450.183	0		450.183	0		450.183	0		850.949	0.039746		850.949	0.0363095		850.949	0.0593116		850.949	0.0590591		850.949	0.057922		450.183	0		850.949	0.0895342		850.949	0.0178207		850.949	0.00837306		850.949	0.0137599		850.949	0.00564806		850.949	0.070554
450.304	0		851.432	0.0587865		450.304	0		450.304	0		450.304	0		851.432	0.0391858		851.432	0.0358679		851.432	0.0583471		851.432	0.0582474		851.432	0.0570544		450.304	0		851.432	0.0862909		851.432	0.0163107		851.432	0.00742962		851.432	0.0125887		851.432	0.00497438		851.432	0.0695942
450.425	0		851.914	0.0572941		450.425	0		450.425	0		450.425	0		851.914	0.0386735		851.914	0.0354713		851.914	0.0574713		851.914	0.0575057		851.914	0.0562628		450.425	0		851.914	0.0832781		851.914	0.0149419		851.914	0.00657591		851.914	0.011529		851.914	0.00437247		851.914	0.0687401
450.545	0		852.396	0.0559112		450.545	0		450.545	0		450.545	0		852.396	0.0382035		852.396	0.0351113		852.396	0.056672		852.396	0.0568245		852.396	0.0555379		450.545	0		852.396	0.0804793		852.396	0.0136969		852.396	0.00579964		852.396	0.0105655		852.396	0.00383211		852.396	0.0679765
450.666	0		852.878	0.0546257		450.666	0		450.666	0		450.666	0		852.878	0.0377718		852.878	0.0347804		852.878	0.0559405		852.878	0.056196		852.878	0.0548717		450.666	0		852.878	0.0778768		852.878	0.0125646		852.878	0.00509364		852.878	0.00968793		852.878	0.00334598		852.878	0.067295
450.786	0		853.36	0.0534294		450.786	0		450.786	0		450.786	0		853.36	0.0373766		853.36	0.0344747		853.36	0.0552739		853.36	0.0556171		853.36	0.0542593		450.786	0		853.36	0.0754582		853.36	0.0115432		853.36	0.00445643		853.36	0.00889489		853.36	0.00291284		853.36	0.0666961
450.907	0		853.842	0.0523195		450.907	0		450.907	0		450.907	0		853.842	0.0370179		853.842	0.0341938		853.842	0.0546746		853.842	0.0550874		853.842	0.0536982		450.907	0		853.842	0.0732163		853.842	0.0106372		853.842	0.00389079		853.842	0.00819076		853.842	0.00253569		853.842	0.0661871
451.027	0		854.324	0.0512954		451.027	0		451.027	0		451.027	0		854.324	0.0366965		854.324	0.0339394		854.324	0.0541467		854.324	0.054608		854.324	0.0531869		451.027	0		854.324	0.0711468		854.324	0.00985052		854.324	0.00339783		854.324	0.00758001		854.324	0.00221788		854.324	0.0657742
451.148	0		854.806	0.0503564		451.148	0		451.148	0		451.148	0		854.806	0.0364113		854.806	0.0337134		854.806	0.0536914		854.806	0.0541772		854.806	0.0527223		451.148	0		854.806	0.0692433		854.806	0.00917941		854.806	0.00297405		854.806	0.00706067		854.806	0.00195843		854.806	0.0654553
451.268	0		855.288	0.0494975		451.268	0		451.268	0		451.268	0		855.288	0.0361594		855.288	0.0335152		855.288	0.0533047		855.288	0.0537904		855.288	0.0522987		451.268	0		855.288	0.0674943		855.288	0.0086095		855.288	0.00260967		855.288	0.00662189		855.288	0.00175022		855.288	0.0652183
451.389	0		855.771	0.0487105		451.389	0		451.389	0		451.389	0		855.771	0.035936		855.771	0.0333417		855.771	0.0529777		855.771	0.0534402		855.771	0.0519089		451.389	0		855.771	0.0658837		855.771	0.00811851		855.771	0.00229158		855.771	0.00624644		855.771	0.00158127		855.771	0.065043
451.509	0		856.253	0.0479857		451.509	0		451.509	0		451.509	0		856.253	0.0357367		856.253	0.0331886		856.253	0.0526991		856.253	0.0531202		856.253	0.0515466		451.509	0		856.253	0.0643946		856.253	0.00768459		856.253	0.00200901		856.253	0.00591757		856.253	0.00144048		856.253	0.0649095
451.63	0		856.735	0.0473152		451.63	0		451.63	0		451.63	0		856.735	0.0355589		856.735	0.0330517		856.735	0.0524595		856.735	0.0528264		856.735	0.0512083		451.63	0		856.735	0.0630137		856.735	0.00729314		856.735	0.00175671		856.735	0.00562516		856.735	0.00132125		856.735	0.064806
451.75	0		857.217	0.0466949		451.75	0		451.75	0		451.75	0		857.217	0.0354015		857.217	0.0329284		857.217	0.0522519		857.217	0.0525579		857.217	0.0508933		451.75	0		857.217	0.0617332		857.217	0.0069406		857.217	0.00153596		857.217	0.00536853		857.217	0.00122416		857.217	0.0647309
451.871	0		857.699	0.0461239		451.871	0		451.871	0		451.871	0		857.699	0.0352649		857.699	0.0328174		857.699	0.052073		857.699	0.0523162		857.699	0.0506026		451.871	0		857.699	0.0605503		857.699	0.00663201		857.699	0.00135201		857.699	0.00515369		857.699	0.0011552		857.699	0.0646917
451.991	0		858.181	0.0456017		451.991	0		451.991	0		451.991	0		858.181	0.0351485		858.181	0.0327173		858.181	0.0519203		858.181	0.0521008		858.181	0.0503361		451.991	0		858.181	0.059462		858.181	0.00637376		858.181	0.00120846		858.181	0.00498688		858.181	0.00111965		858.181	0.0646963
452.112	0		858.663	0.0451252		452.112	0		452.112	0		452.112	0		858.663	0.0350498		858.663	0.0326257		858.663	0.0517902		858.663	0.0519078		858.663	0.050091		452.112	0		858.663	0.0584617		858.663	0.00616722		858.663	0.00110343		858.663	0.00486829		858.663	0.00111862		858.663	0.0647467
452.233	0		859.145	0.0446878		452.233	0		452.233	0		452.233	0		859.145	0.0349644		859.145	0.0325388		859.145	0.0516765		859.145	0.0517305		859.145	0.0498622		452.233	0		859.145	0.0575383		859.145	0.00600429		859.145	0.00102831		859.145	0.00478866		859.145	0.00114507		859.145	0.0648347
452.353	0		859.628	0.0442797		452.353	0		452.353	0		452.353	0		859.628	0.0348871		859.628	0.0324518		859.628	0.0515717		859.628	0.0515605		859.628	0.0496436		452.353	0		859.628	0.0566769		859.628	0.00587039		859.628	0.000971		859.628	0.00473252		859.628	0.00118627		859.628	0.0649441
452.474	0		860.11	0.0438916		452.474	0		452.474	0		452.474	0		860.11	0.0348144		860.11	0.0323611		860.11	0.0514693		860.11	0.0513926		860.11	0.0494318		452.474	0		860.11	0.0558642		860.11	0.00575048		860.11	0.000920723		860.11	0.00468382		860.11	0.00122929		860.11	0.0650579
452.594	0		860.592	0.0435184		452.594	0		452.594	0		452.594	0		860.592	0.0347455		860.592	0.0322664		860.592	0.051367		860.592	0.0512272		860.592	0.0492278		452.594	0		860.592	0.0550926		860.592	0.00563578		860.592	0.000872883		860.592	0.00463293		860.592	0.00126564		860.592	0.0651654
452.715	0		861.074	0.0431597		452.715	0		452.715	0		452.715	0		861.074	0.0346821		861.074	0.0321706		861.074	0.0512659		861.074	0.05107		861.074	0.0490364		452.715	0		861.074	0.0543609		861.074	0.00552641		861.074	0.000829349		861.074	0.00457941		861.074	0.00129439		861.074	0.065266
452.835	0		861.556	0.0428197		452.835	0		452.835	0		452.835	0		861.556	0.034627		861.556	0.0320798		861.556	0.0511706		861.556	0.0509302		861.556	0.0488641		452.835	0		861.556	0.0536728		861.556	0.00542908		861.556	0.000796343		861.556	0.00452962		861.556	0.00132119		861.556	0.065367
452.956	0		862.038	0.0425036		452.956	0		452.956	0		452.956	0		862.038	0.0345817		862.038	0.0319996		862.038	0.0510851		862.038	0.0508151		862.038	0.0487153		452.956	0		862.038	0.0530319		862.038	0.00535092		862.038	0.0007787		862.038	0.00449084		862.038	0.00135301		862.038	0.0654776
453.076	0		862.52	0.0422141		453.076	0		453.076	0		453.076	0		862.52	0.0345447		862.52	0.031934		862.52	0.0510101		862.52	0.0507273		862.52	0.048589		453.076	0		862.52	0.0524377		862.52	0.00529328		862.52	0.000776458		862.52	0.00446486		862.52	0.00139333		862.52	0.0656012
453.197	0		863.003	0.0419493		453.197	0		453.197	0		453.197	0		863.003	0.0345117		863.003	0.0318823		863.003	0.0509428		863.003	0.0506633		863.003	0.0484802		453.197	0		863.003	0.0518839		863.003	0.00524928		863.003	0.000783133		863.003	0.00444606		863.003	0.00143892		863.003	0.0657328
453.317	0		863.485	0.0417042		453.317	0		453.317	0		453.317	0		863.485	0.0344773		863.485	0.031841		863.485	0.0508776		863.485	0.0506155		863.485	0.0483809		453.317	0		863.485	0.0513612		863.485	0.00520693		863.485	0.000788878		863.485	0.00442329		863.485	0.00148169		863.485	0.0658607
453.438	0		863.967	0.0414728		453.438	0		453.438	0		453.438	0		863.967	0.0344375		863.967	0.031805		863.967	0.0508096		863.967	0.0505764		863.967	0.0482855		453.438	0		863.967	0.0508609		863.967	0.00515576		863.967	0.000785734		863.967	0.00438676		863.967	0.00151309		863.967	0.0659731
453.558	0		864.449	0.0412519		453.558	0		453.558	0		453.558	0		864.449	0.0343921		864.449	0.0317701		864.449	0.050738		864.449	0.0505425		864.449	0.0481928		453.558	0		864.449	0.05038		864.449	0.00509321		864.449	0.000771808		864.449	0.00433362		864.449	0.00152921		864.449	0.0660659
453.679	0		864.931	0.041042		453.679	0		453.679	0		453.679	0		864.931	0.0343441		864.931	0.031735		864.931	0.0506662		864.931	0.0505156		864.931	0.0481068		453.679	0		864.931	0.0499219		864.931	0.00502718		864.931	0.000752914		864.931	0.00427141		864.931	0.00153429		864.931	0.0661463
453.799	0		865.413	0.0408466		453.799	0		453.799	0		453.799	0		865.413	0.0342987		865.413	0.0317006		865.413	0.0506009		865.413	0.0505017		865.413	0.0480342		453.799	0		865.413	0.0494942		865.413	0.00497304		865.413	0.0007396		865.413	0.00421447		865.413	0.00153891		865.413	0.0662307
453.92	0		865.895	0.0406696		453.92	0		453.92	0		453.92	0		865.895	0.034261		865.895	0.03167		865.895	0.0505488		865.895	0.0505073		865.895	0.0479812		453.92	0		865.895	0.0491046		865.895	0.00494605		865.895	0.000741745		865.895	0.00417737		865.895	0.00155536		865.895	0.0663377
454.041	0		866.377	0.0405121		454.041	0		454.041	0		454.041	0		866.377	0.034233		866.377	0.031645		866.377	0.050513		866.377	0.0505359		866.377	0.0479493		454.041	0		866.377	0.0487563		866.377	0.00495473		866.377	0.000763732		866.377	0.00416821		866.377	0.00159198		866.377	0.0664804
454.161	0		866.86	0.0403714		454.161	0		454.161	0		454.161	0		866.86	0.0342139		866.86	0.0316268		866.86	0.0504921		866.86	0.0505874		866.86	0.0479353		454.161	0		866.86	0.0484478		866.86	0.00499735		866.86	0.000802952		866.86	0.00418518		866.86	0.00164943		866.86	0.0666611
454.281	0		867.342	0.0402418		454.281	0		454.281	0		454.281	0		867.342	0.0342002		867.342	0.031615		867.342	0.0504819		867.342	0.0506578		867.342	0.0479328		454.281	0		867.342	0.0481737		867.342	0.00506424		867.342	0.000851075		867.342	0.00421903		867.342	0.00172115		867.342	0.066873
454.402	0		867.824	0.0401188		454.402	0		454.402	0		454.402	0		867.824	0.0341896		867.824	0.0316094		867.824	0.0504779		867.824	0.0507423		867.824	0.0479356		454.402	0		867.824	0.0479294		867.824	0.00514447		867.824	0.000899504		867.824	0.00425899		867.824	0.00179786		867.824	0.0671051
454.523	0		868.306	0.0400008		454.523	0		454.523	0		454.523	0		868.306	0.034181		868.306	0.0316109		868.306	0.0504782		868.306	0.0508382		868.306	0.0479408		454.523	0		868.306	0.0477139		868.306	0.00523221		868.306	0.00094347		868.306	0.00429945		868.306	0.00187262		868.306	0.0673502
454.643	0		868.788	0.0398906		454.643	0		454.643	0		454.643	0		868.788	0.0341761		868.788	0.0316225		868.788	0.0504847		868.788	0.0509452		868.788	0.0479493		454.643	0		868.788	0.0475309		868.788	0.00533016		868.788	0.000983994		868.788	0.00434353		868.788	0.00194472		868.788	0.0676092
454.764	0		869.27	0.0397941		454.764	0		454.764	0		454.764	0		869.27	0.0341783		869.27	0.0316481		869.27	0.0505016		869.27	0.0510645		869.27	0.0479648		454.764	0		869.27	0.0473858		869.27	0.00544697		869.27	0.0010269		869.27	0.00440101		869.27	0.00201906		869.27	0.0678905
454.884	0		869.752	0.0397172		454.884	0		454.884	0		454.884	0		869.752	0.0341899		869.752	0.0316913		869.752	0.0505326		869.752	0.0511972		869.752	0.0479903		454.884	0		869.752	0.0472822		869.752	0.00559093		869.752	0.00107754		869.752	0.00448132		869.752	0.00210266		869.752	0.0682039
455.005	0		870.234	0.0396619		455.005	0		455.005	0		455.005	0		870.234	0.0342109		870.234	0.0317527		870.234	0.0505771		870.234	0.0513407		870.234	0.0480257		455.005	0		870.234	0.0472186		870.234	0.00576449		870.234	0.00113817		870.234	0.00458857		870.234	0.00219993		870.234	0.0685551
455.125	0		870.716	0.0396259		455.125	0		455.125	0		455.125	0		870.716	0.0342387		870.716	0.0318298		870.716	0.050631		870.716	0.05149		870.716	0.0480674		455.125	0		870.716	0.0471886		870.716	0.00596106		870.716	0.00120556		870.716	0.00471753		870.716	0.00230942		870.716	0.0689411
455.246	0		871.199	0.0396035		455.246	0		455.246	0		455.246	0		871.199	0.0342693		871.199	0.0319171		871.199	0.0506867		871.199	0.0516382		871.199	0.0481103		455.246	0		871.199	0.0471837		871.199	0.00616742		871.199	0.00127299		871.199	0.00485556		871.199	0.00242415		871.199	0.0693503
455.366	0		871.681	0.0395884		455.366	0		455.366	0		455.366	0		871.681	0.034299		871.681	0.0320086		871.681	0.0507378		871.681	0.05178		871.681	0.0481505		455.366	0		871.681	0.0471973		871.681	0.00636964		871.681	0.00133387		871.681	0.00498871		871.681	0.00253487		871.681	0.0697677
455.487	0		872.163	0.0395772		455.487	0		455.487	0		455.487	0		872.163	0.0343268		872.163	0.0320992		872.163	0.0507816		872.163	0.0519133		872.163	0.0481871		455.487	0		872.163	0.0472276		872.163	0.00656018		872.163	0.00138612		872.163	0.00510805		872.163	0.00263522		872.163	0.0701822
455.607	0		872.645	0.0395706		455.607	0		455.607	0		455.607	0		872.645	0.0343537		872.645	0.0321863		872.645	0.0508201		872.645	0.0520393		872.645	0.048223		455.607	0		872.645	0.0472776		872.645	0.00673956		872.645	0.00143232		872.645	0.00521294		872.645	0.00272394		872.645	0.0705896
455.728	0		873.127	0.0395716		455.728	0		455.728	0		455.728	0		873.127	0.034382		873.127	0.0322693		873.127	0.0508592		873.127	0.0521607		873.127	0.0482619		455.728	0		873.127	0.0473519		873.127	0.0069149		873.127	0.00147867		873.127	0.0053094		873.127	0.00280562		873.127	0.0709935
455.848	0		873.609	0.0395837		455.848	0		455.848	0		455.848	0		873.609	0.0344127		873.609	0.0323485		873.609	0.0509044		873.609	0.0522785		873.609	0.0483063		455.848	0		873.609	0.0474522		873.609	0.00709398		873.609	0.00153081		873.609	0.00540576		873.609	0.00288697		873.609	0.0714007
455.969	0		874.091	0.0396072		455.969	0		455.969	0		455.969	0		874.091	0.0344445		874.091	0.0324238		874.091	0.0509588		874.091	0.0523901		874.091	0.048354		455.969	0		874.091	0.0475747		874.091	0.00727979		874.091	0.00159016		874.091	0.00550597		874.091	0.0029725		874.091	0.0718158
456.089	0		874.573	0.0396385		456.089	0		456.089	0		456.089	0		874.573	0.0344732		874.573	0.0324932		874.573	0.0510207		874.573	0.0524893		874.573	0.0483984		456.089	0		874.573	0.0477101		874.573	0.00746774		874.573	0.00165304		874.573	0.00560769		874.573	0.00306229		874.573	0.0722376
456.21	0		875.056	0.0396714		456.21	0		456.21	0		456.21	0		875.056	0.0344942		875.056	0.032554		875.056	0.0510854		875.056	0.0525686		875.056	0.0484315		456.21	0		875.056	0.0478477		875.056	0.00764857		875.056	0.00171314		875.056	0.00570368		875.056	0.00315188		875.056	0.0726608
456.331	0		875.538	0.0397003		456.331	0		456.331	0		456.331	0		875.538	0.0345043		875.538	0.0326037		875.538	0.0511479		875.538	0.0526231		875.538	0.0484474		456.331	0		875.538	0.0479794		875.538	0.00781406		875.538	0.00176522		875.538	0.00578726		875.538	0.00323598		875.538	0.0730796
456.451	0		876.02	0.0397226		456.451	0		456.451	0		456.451	0		876.02	0.0345045		876.02	0.0326421		876.02	0.0512063		876.02	0.0526529		876.02	0.0484449		456.451	0		876.02	0.0481039		876.02	0.00796289		876.02	0.00180914		876.02	0.0058578		876.02	0.00331213		876.02	0.073492
456.572	0		876.502	0.0397397		456.572	0		456.572	0		456.572	0		876.502	0.0344991		876.502	0.0326709		876.502	0.0512624		876.502	0.0526643		876.502	0.0484285		456.572	0		876.502	0.0482263		876.502	0.00810268		876.502	0.00185048		876.502	0.00592259		876.502	0.00338309		876.502	0.0739042
456.692	0		876.984	0.0397559		456.692	0		456.692	0		456.692	0		876.984	0.0344948		876.984	0.0326941		876.984	0.0513216		876.984	0.0526672		876.984	0.0484062		456.692	0		876.984	0.0483545		876.984	0.00824705		876.984	0.00189831		876.984	0.00599531		876.984	0.00345604		876.984	0.074327
456.813	0		877.466	0.0397747		456.813	0		456.813	0		456.813	0		877.466	0.0344976		877.466	0.0327153		877.466	0.051389		877.466	0.0526702		877.466	0.0483854		456.813	0		877.466	0.0484942		877.466	0.00840922		877.466	0.00196099		877.466	0.00608911		877.466	0.003539		877.466	0.0747712
456.933	0		877.948	0.0397963		456.933	0		456.933	0		456.933	0		877.948	0.0345106		877.948	0.0327363		877.948	0.0514678		877.948	0.0526784		877.948	0.0483697		456.933	0		877.948	0.0486448		877.948	0.00859604		877.948	0.00204234		877.948	0.00621124		877.948	0.00363682		877.948	0.075241
457.054	0		878.431	0.0398161		457.054	0		457.054	0		457.054	0		878.431	0.0345326		878.431	0.0327562		878.431	0.0515562		878.431	0.0526905		878.431	0.0483579		457.054	0		878.431	0.0487981		878.431	0.00880491		878.431	0.00214067		878.431	0.00635995		878.431	0.00374873		878.431	0.0757315
457.174	0		878.913	0.0398267		457.174	0		457.174	0		457.174	0		878.913	0.0345602		878.913	0.0327723		878.913	0.0516502		878.913	0.052701		878.913	0.0483451		457.174	0		878.913	0.0489418		878.913	0.00902617		878.913	0.00225041		878.913	0.00652627		878.913	0.00386905		878.913	0.0762288
457.295	0		879.395	0.039821		457.295	0		457.295	0		457.295	0		879.395	0.0345892		879.395	0.0327817		879.395	0.0517446		879.395	0.0527037		879.395	0.0483269		457.295	0		879.395	0.0490643		879.395	0.00924969		879.395	0.00236693		879.395	0.00669928		879.395	0.0039909		879.395	0.0767167
457.415	0		879.877	0.0397958		457.415	0		457.415	0		457.415	0		879.877	0.034617		879.877	0.0327834		879.877	0.051837		879.877	0.0526947		879.877	0.0483022		457.415	0		879.877	0.0491594		879.877	0.00946994		879.877	0.00248912		879.877	0.00687177		879.877	0.00410977		879.877	0.0771827
457.536	0		880.359	0.039753		457.536	0		457.536	0		457.536	0		880.359	0.0346437		880.359	0.0327793		880.359	0.0519277		880.359	0.052675		880.359	0.048274		457.536	0		880.359	0.0492272		880.359	0.00968958		880.359	0.00262107		880.359	0.00704257		880.359	0.00422637		880.359	0.0776218
457.656	0		880.841	0.039699		457.656	0		457.656	0		457.656	0		880.841	0.0346709		880.841	0.032774		880.841	0.0520195		880.841	0.0526487		880.841	0.0482484		457.656	0		880.841	0.0492731		880.841	0.00991657		880.841	0.00276964		880.841	0.00721552		880.841	0.00434508		880.841	0.0780364
457.777	0		881.323	0.0396405		457.777	0		457.777	0		457.777	0		881.323	0.0347003		881.323	0.0327721		881.323	0.0521149		881.323	0.0526215		881.323	0.0482309		457.777	0		881.323	0.0493029		881.323	0.0101585		881.323	0.00294016		881.323	0.00739381		881.323	0.00447098		881.323	0.0784313
457.897	0		881.805	0.0395821		457.897	0		457.897	0		457.897	0		881.805	0.0347319		881.805	0.0327769		881.805	0.0522135		881.805	0.0525967		881.805	0.048224		457.897	0		881.805	0.0493197		881.805	0.0104165		881.805	0.00313296		881.805	0.00757551		881.805	0.00460607		881.805	0.0788073
458.018	0		882.288	0.0395235		458.018	0		458.018	0		458.018	0		882.288	0.0347637		882.288	0.0327884		882.288	0.052311		882.288	0.0525747		882.288	0.0482258		458.018	0		882.288	0.049322		882.288	0.0106827		882.288	0.00334194		882.288	0.00775114		882.288	0.00474649		882.288	0.0791574
458.139	0		882.77	0.0394615		458.139	0		458.139	0		458.139	0		882.77	0.0347929		882.77	0.0328038		882.77	0.0524012		882.77	0.0525532		882.77	0.0482313		458.139	0		882.77	0.0493054		882.77	0.0109435		882.77	0.00355758		882.77	0.00790721		882.77	0.00488444		882.77	0.0794679
458.259	0		883.252	0.0393916		458.259	0		458.259	0		458.259	0		883.252	0.0348175		883.252	0.0328188		883.252	0.052478		883.252	0.0525295		883.252	0.0482349		458.259	0		883.252	0.0492665		883.252	0.0111843		883.252	0.00377063		883.252	0.00803093		883.252	0.0050118		883.252	0.079723
458.38	0		883.734	0.0393127		458.38	0		458.38	0		458.38	0		883.734	0.0348379		883.734	0.0328302		883.734	0.052539		883.734	0.0525024		883.734	0.0482339		458.38	0		883.734	0.049206		883.734	0.0113974		883.734	0.00397609		883.734	0.00811692		883.734	0.00512426		883.734	0.0799116
458.5	0		884.216	0.0392272		458.5	0		458.5	0		458.5	0		884.216	0.0348567		884.216	0.032836		884.216	0.0525851		884.216	0.0524733		884.216	0.0482286		458.5	0		884.216	0.0491287		884.216	0.011584		884.216	0.00417503		884.216	0.00816912		884.216	0.00522354		884.216	0.080032
458.621	0		884.698	0.0391415		458.621	0		458.621	0		458.621	0		884.698	0.0348773		884.698	0.0328368		884.698	0.0526204		884.698	0.0524443		884.698	0.0482215		458.621	0		884.698	0.0490413		884.698	0.011753		884.698	0.00437269		884.698	0.00819845		884.698	0.00531643		884.698	0.0800909
458.741	0		885.18	0.0390626		458.741	0		458.741	0		458.741	0		885.18	0.0349022		885.18	0.0328336		885.18	0.0526489		885.18	0.0524169		885.18	0.0482151		458.741	0		885.18	0.0489495		885.18	0.0119148		885.18	0.00457376		885.18	0.00821754		885.18	0.00541134		885.18	0.0800993
458.862	0		885.662	0.0389951		458.862	0		458.862	0		458.862	0		885.662	0.0349304		885.662	0.0328269		885.662	0.052672		885.662	0.0523892		885.662	0.0482093		458.862	0		885.662	0.0488536		885.662	0.0120751		885.662	0.00477945		885.662	0.00823334		885.662	0.00551294		885.662	0.0800646
458.982	0		886.144	0.0389396		458.982	0		458.982	0		458.982	0		886.144	0.0349579		886.144	0.0328154		886.144	0.0526868		886.144	0.0523565		886.144	0.0482016		458.982	0		886.144	0.0487493		886.144	0.0122312		886.144	0.00498446		886.144	0.00824493		886.144	0.00562028		886.144	0.0799867
459.103	0		886.627	0.0388933		459.103	0		459.103	0		459.103	0		886.627	0.0349795		886.627	0.0327966		886.627	0.052689		886.627	0.0523136		886.627	0.0481881		459.103	0		886.627	0.0486304		886.627	0.0123742		886.627	0.00517904		886.627	0.00824494		886.627	0.005727		886.627	0.0798573
459.223	0		887.109	0.0388522		459.223	0		459.223	0		459.223	0		887.109	0.0349907		887.109	0.0327682		887.109	0.0526744		887.109	0.052257		887.109	0.0481666		459.223	0		887.109	0.0484933		887.109	0.0124929		887.109	0.00535201		887.109	0.00822435		887.109	0.00582488		887.109	0.0796648
459.344	0		887.591	0.038814		459.344	0		459.344	0		459.344	0		887.591	0.0349903		887.591	0.0327288		887.591	0.0526429		887.591	0.052188		887.591	0.0481387		459.344	0		887.591	0.04834		887.591	0.0125808		887.591	0.00549456		887.591	0.00817916		887.591	0.00590823		887.591	0.0794008
459.464	0		888.073	0.0387793		459.464	0		459.464	0		459.464	0		888.073	0.0349806		888.073	0.0326804		888.073	0.0525991		888.073	0.0521127		888.073	0.0481093		459.464	0		888.073	0.0481794		888.073	0.0126383		888.073	0.00560247		888.073	0.00811295		888.073	0.0059763		888.073	0.0790651
459.585	0		888.555	0.0387498		459.585	0		459.585	0		459.585	0		888.555	0.0349667		888.555	0.0326253		888.555	0.0525502		888.555	0.0520389		888.555	0.0480843		459.585	0		888.555	0.0480231		888.555	0.0126727		888.555	0.00567617		888.555	0.00803581		888.555	0.00603268		888.555	0.0786662
459.705	0		889.037	0.0387277		459.705	0		459.705	0		459.705	0		889.037	0.0349536		889.037	0.0325671		889.037	0.0525032		889.037	0.0519733		889.037	0.0480683		459.705	0		889.037	0.0478816		889.037	0.0126915		889.037	0.00571695		889.037	0.00795895		889.037	0.00608285		889.037	0.078216
459.826	0		889.519	0.0387125		459.826	0		459.826	0		459.826	0		889.519	0.0349445		889.519	0.0325081		889.519	0.0524621		889.519	0.0519181		889.519	0.0480611		459.826	0		889.519	0.0477594		889.519	0.0126993		889.519	0.00572613		889.519	0.00788924		889.519	0.006129		889.519	0.0777245
459.947	0		890.001	0.0387012		459.947	0		459.947	0		459.947	0		890.001	0.0349394		890.001	0.0324486		890.001	0.0524255		890.001	0.0518701		890.001	0.0480586		459.947	0		890.001	0.047655		890.001	0.0126937		890.001	0.00570241		890.001	0.00782718		890.001	0.00616865		890.001	0.0771951
460.067	0		890.484	0.0386892		460.067	0		460.067	0		460.067	0		890.484	0.0349367		890.484	0.0323876		890.484	0.0523887		890.484	0.0518232		890.484	0.0480546		460.067	0		890.484	0.0475629		890.484	0.0126675		890.484	0.00564427		890.484	0.00776744		890.484	0.00619466		890.484	0.0766246
460.188	0		890.966	0.0386736		460.188	0		460.188	0		460.188	0		890.966	0.0349339		890.966	0.0323249		890.966	0.0523462		890.966	0.0517718		890.966	0.0480445		460.188	0		890.966	0.0474785		890.966	0.0126137		890.966	0.00555145		890.966	0.00770449		890.966	0.00619892		890.966	0.0760072
460.308	0		891.448	0.0386551		460.308	0		460.308	0		460.308	0		891.448	0.0349303		891.448	0.0322611		891.448	0.0522956		891.448	0.0517131		891.448	0.0480286		460.308	0		891.448	0.0474013		891.448	0.0125296		891.448	0.00542848		891.448	0.00763722		891.448	0.00617597		891.448	0.0753409
460.429	0		891.93	0.0386383		460.429	0		460.429	0		460.429	0		891.93	0.0349263		891.93	0.0321988		891.93	0.0522378		891.93	0.0516491		891.93	0.0480111		460.429	0		891.93	0.0473357		891.93	0.012419		891.93	0.0052846		891.93	0.00757118		891.93	0.00612522		891.93	0.074631
460.549	0		892.412	0.0386291		460.549	0		460.549	0		460.549	0		892.412	0.0349228		892.412	0.0321406		892.412	0.0521762		892.412	0.0515834		892.412	0.0479987		460.549	0		892.412	0.0472881		892.412	0.0122896		892.412	0.0051318		892.412	0.00751634		892.412	0.00605017		892.412	0.0738885
460.67	0		892.894	0.0386321		460.67	0		460.67	0		460.67	0		892.894	0.0349189		892.894	0.0320882		892.894	0.0521134		892.894	0.0515187		892.894	0.0479966		460.67	0		892.894	0.047262		892.894	0.0121465		892.894	0.00498108		892.894	0.00748129		892.894	0.0059551		892.894	0.0731252
460.79	0		893.376	0.0386463		460.79	0		460.79	0		460.79	0		893.376	0.0349106		893.376	0.0320392		893.376	0.0520483		893.376	0.0514532		893.376	0.048004		460.79	0		893.376	0.0472546		893.376	0.0119878		893.376	0.00483968		893.376	0.00746877		893.376	0.00584132		893.376	0.0723471
460.911	0		893.859	0.0386664		460.911	0		460.911	0		460.911	0		893.859	0.0348915		893.859	0.0319887		893.859	0.0519752		893.859	0.0513812		893.859	0.0480159		460.911	0		893.859	0.0472567		893.859	0.0118025		893.859	0.00470966		893.859	0.00747345		893.859	0.00570525		893.859	0.0715513
461.031	0		894.341	0.0386834		461.031	0		461.031	0		461.031	0		894.341	0.0348546		894.341	0.0319303		894.341	0.0518857		894.341	0.0512946		894.341	0.0480237		461.031	0		894.341	0.0472557		894.341	0.0115741		894.341	0.00459009		894.341	0.00748531		894.341	0.00554024		894.341	0.0707286
461.152	0		894.823	0.0386894		461.152	0		461.152	0		461.152	0		894.823	0.0347947		894.823	0.0318586		894.823	0.0517721		894.823	0.0511868		894.823	0.0480199		461.152	0		894.823	0.0472404		894.823	0.0112883		894.823	0.00448041		894.823	0.00749507		894.823	0.00534045		894.823	0.0698687
461.272	0		895.305	0.0386811		461.272	0		461.272	0		461.272	0		895.305	0.0347117		895.305	0.031773		895.305	0.0516318		895.305	0.0510569		895.305	0.0480023		461.272	0		895.305	0.0472064		895.305	0.0109391		895.305	0.00438258		895.305	0.00749977		895.305	0.00510523		895.305	0.068968
461.393	0		895.787	0.0386612		461.393	0		461.393	0		461.393	0		895.787	0.0346104		895.787	0.0316779		895.787	0.0514683		895.787	0.0509104		895.787	0.0479746		461.393	0		895.787	0.0471558		895.787	0.0105324		895.787	0.00430234		895.787	0.0075049		895.787	0.00484124		895.787	0.0680335
461.513	0		896.269	0.0386365		461.513	0		461.513	0		461.513	0		896.269	0.034499		896.269	0.0315816		896.269	0.0512906		896.269	0.0507574		896.269	0.0479443		461.513	0		896.269	0.0470954		896.269	0.010084		896.269	0.00424624		896.269	0.00752202		896.269	0.00456116		896.269	0.0670815
461.634	0		896.751	0.0386146		461.634	0		461.634	0		461.634	0		896.751	0.0343858		896.751	0.0314933		896.751	0.0511087		896.751	0.0506087		896.751	0.0479199		461.634	0		896.751	0.0470316		896.751	0.00961159		896.751	0.00421722		896.751	0.0075611		896.751	0.00427957		896.751	0.0661304
461.755	0		897.233	0.0385996		461.755	0		461.755	0		461.755	0		897.233	0.0342764		897.233	0.0314199		897.233	0.0509305		897.233	0.0504723		897.233	0.0479056		461.755	0		897.233	0.0469659		897.233	0.00912901		897.233	0.0042126		897.233	0.00762473		897.233	0.00400694		897.233	0.0651935
461.875	0		897.716	0.0385901		461.875	0		461.875	0		461.875	0		897.716	0.0341718		897.716	0.0313637		897.716	0.0507585		897.716	0.050351		897.716	0.0479004		461.875	0		897.716	0.0468939		897.716	0.00864161		897.716	0.00422332		897.716	0.00770569		897.716	0.00374865		897.716	0.0642757
461.995	0		898.198	0.0385805		461.995	0		461.995	0		461.995	0		898.198	0.0340702		898.198	0.0313228		898.198	0.0505913		898.198	0.0502433		898.198	0.0478987		461.995	0		898.198	0.0468074		898.198	0.00814857		898.198	0.00423688		898.198	0.00778793		898.198	0.00350464		898.198	0.0633732
462.116	0		898.68	0.0385638		462.116	0		462.116	0		462.116	0		898.68	0.0339686		898.68	0.0312929		898.68	0.050426		898.68	0.0501469		898.68	0.0478945		462.116	0		898.68	0.0466993		898.68	0.00764807		898.68	0.00424184		898.68	0.00785345		898.68	0.0032738		898.68	0.0624808
462.237	0		899.162	0.038536		462.237	0		462.237	0		462.237	0		899.162	0.0338655		899.162	0.0312702		899.162	0.0502617		899.162	0.0500608		899.162	0.0478835		462.237	0		899.162	0.046568		899.162	0.00714321		899.162	0.00423167		899.162	0.00788791		899.162	0.00305813		899.162	0.0615974
462.357	0		899.644	0.0384969		462.357	0		462.357	0		462.357	0		899.644	0.0337622		899.644	0.0312528		899.644	0.0501013		899.644	0.0499873		899.644	0.0478657		462.357	0		899.644	0.0464191		899.644	0.00664482		899.644	0.00420604		899.644	0.00788505		899.644	0.00286486		899.644	0.060731
462.478	0		900.126	0.0384515		462.478	0		462.478	0		462.478	0		900.126	0.0336629		900.126	0.0312417		900.126	0.0499514		900.126	0.0499305		900.126	0.0478445		462.478	0		900.126	0.0462632		900.126	0.00616857		900.126	0.00416904		900.126	0.00784489		900.126	0.00270408		900.126	0.0598956
462.598	0		900.608	0.0384061		462.598	0		462.598	0		462.598	0		900.608	0.0335718		900.608	0.0312394		900.608	0.0498192		900.608	0.0498943		900.608	0.0478242		462.598	0		900.608	0.0461115		900.608	0.00572922		900.608	0.00412499		900.608	0.00776998		900.608	0.0025847		900.608	0.0591059
462.719	0		901.09	0.0383658		462.719	0		462.719	0		462.719	0		901.09	0.033492		901.09	0.0312474		901.09	0.0497097		901.09	0.0498792		901.09	0.0478068		462.719	0		901.09	0.0459717		901.09	0.00533444		901.09	0.00407581		901.09	0.0076605		901.09	0.00250975		901.09	0.0583711
462.839	0		901.572	0.0383326		462.839	0		462.839	0		462.839	0		901.572	0.033424		901.572	0.0312656		901.572	0.0496236		901.572	0.049882		901.572	0.0477917		462.839	0		901.572	0.0458455		901.572	0.00498264		901.572	0.0040196		901.572	0.00751244		901.572	0.00247422		901.572	0.0576914
462.96	0		902.055	0.0383053		462.96	0		462.96	0		462.96	0		902.055	0.0333669		902.055	0.0312915		902.055	0.0495581		902.055	0.0498969		902.055	0.0477758		462.96	0		902.055	0.0457305		902.055	0.00466596		902.055	0.00395238		902.055	0.00732007		902.055	0.00246655		902.055	0.0570606
463.08	0		902.537	0.0382822		463.08	0		463.08	0		463.08	0		902.537	0.0333198		902.537	0.0313218		902.537	0.049509		902.537	0.0499188		902.537	0.0477575		463.08	0		902.537	0.0456234		902.537	0.00437622		902.537	0.00387273		902.537	0.00708151		902.537	0.00247408		902.537	0.0564718
463.201	0		903.019	0.0382627		463.201	0		463.201	0		463.201	0		903.019	0.0332831		903.019	0.0313538		903.019	0.0494735		903.019	0.0499451		903.019	0.0477376		463.201	0		903.019	0.0455238		903.019	0.00411086		903.019	0.00378359		903.019	0.0068032		903.019	0.00248756		903.019	0.0559234
463.321	0		903.501	0.0382495		463.321	0		463.321	0		463.321	0		903.501	0.0332596		903.501	0.0313869		903.501	0.0494515		903.501	0.0499773		903.501	0.0477213		463.321	0		903.501	0.045435		903.501	0.00387566		903.501	0.00369364		903.501	0.00650205		903.501	0.00250478		903.501	0.0554228
463.442	0		903.983	0.0382463		463.442	0		463.442	0		463.442	0		903.983	0.0332525		903.983	0.0314222		903.983	0.0494453		903.983	0.0500184		903.983	0.0477157		463.442	0		903.983	0.0453618		903.983	0.00368229		903.983	0.00361481		903.983	0.00620216		903.983	0.00253004		903.983	0.054983
463.562	0		904.465	0.0382566		463.562	0		463.562	0		463.562	0		904.465	0.0332642		904.465	0.0314617		904.465	0.0494569		904.465	0.0500714		904.465	0.0477272		463.562	0		904.465	0.0453079		904.465	0.00354134		904.465	0.00355772		904.465	0.00592759		904.465	0.00256998		904.465	0.0546176
463.683	0		904.947	0.0382801		463.683	0		463.683	0		463.683	0		904.947	0.0332938		904.947	0.0315063		904.947	0.0494868		904.947	0.0501366		904.947	0.0477582		463.683	0		904.947	0.0452718		904.947	0.00345813		904.947	0.00352892		904.947	0.00569588		904.947	0.00262972		904.947	0.0543344
463.803	0		905.429	0.0383127		463.803	0		463.803	0		463.803	0		905.429	0.0333381		905.429	0.0315552		905.429	0.0495332		905.429	0.0502109		905.429	0.0478062		463.803	0		905.429	0.0452468		905.429	0.00342933		905.429	0.00352931		905.429	0.0055147		905.429	0.00270973		905.429	0.054133
463.924	0		905.912	0.0383473		463.924	0		463.924	0		463.924	0		905.912	0.0333914		905.912	0.0316061		905.912	0.049593		905.912	0.0502898		905.912	0.0478649		463.924	0		905.912	0.0452229		905.912	0.00344723		905.912	0.00355654		905.912	0.00538435		905.912	0.00280639		905.912	0.0540077
464.045	0		906.394	0.0383776		464.045	0		464.045	0		464.045	0		906.394	0.0334495		906.394	0.0316568		906.394	0.0496648		906.394	0.0503702		906.394	0.0479282		464.045	0		906.394	0.0451914		906.394	0.00350378		906.394	0.00360811		906.394	0.00530263		906.394	0.00291498		906.394	0.0539523
464.165	0		906.876	0.0384		464.165	0		464.165	0		464.165	0		906.876	0.0335106		906.876	0.0317061		906.876	0.0497506		906.876	0.0504526		906.876	0.0479928		464.165	0		906.876	0.045148		906.876	0.0035964		906.876	0.00368467		906.876	0.00527061		906.876	0.00303328		906.876	0.0539659
464.286	0		907.358	0.0384159		464.286	0		464.286	0		464.286	0		907.358	0.0335762		907.358	0.0317554		907.358	0.0498558		907.358	0.0505418		907.358	0.0480595		464.286	0		907.358	0.0450935		907.358	0.00372945		907.358	0.00379047		907.358	0.00529509		907.358	0.00316355		907.358	0.0540542
464.406	0		907.84	0.0384299		464.406	0		464.406	0		464.406	0		907.84	0.0336497		907.84	0.0318072		907.84	0.0499876		907.84	0.0506445		907.84	0.0481332		464.406	0		907.84	0.0450326		907.84	0.00391036		907.84	0.00393079		907.84	0.00538581		907.84	0.00331109		907.84	0.0542259
464.527	0		908.322	0.0384473		464.527	0		464.527	0		464.527	0		908.322	0.0337346		908.322	0.0318649		908.322	0.0501508		908.322	0.0507665		908.322	0.0482195		464.527	0		908.322	0.0449697		908.322	0.00414328		908.322	0.00410761		908.322	0.00554923		908.322	0.00347976		908.322	0.0544866
464.647	0		908.804	0.038471		464.647	0		464.647	0		464.647	0		908.804	0.0338318		908.804	0.0319303		908.804	0.0503456		908.804	0.05091		908.804	0.0483226		464.647	0		908.804	0.0449061		908.804	0.00442389		908.804	0.00431786		908.804	0.00578325		908.804	0.00366929		908.804	0.054833
464.768	0		909.286	0.0384997		464.768	0		464.768	0		464.768	0		909.286	0.0339385		909.286	0.0320023		909.286	0.0505655		909.286	0.0510718		909.286	0.0484431		464.768	0		909.286	0.0448387		909.286	0.00473768		909.286	0.00455157		909.286	0.00607452		909.286	0.00387247		909.286	0.0552513
464.888	0		909.769	0.0385293		464.888	0		464.888	0		464.888	0		909.769	0.0340497		909.769	0.0320778		909.769	0.0507997		909.769	0.0512451		909.769	0.0485787		464.888	0		909.769	0.0447626		909.769	0.00506328		909.769	0.00479526		909.769	0.00640148		909.769	0.00407669		909.769	0.0557198
465.009	0		910.251	0.0385548		465.009	0		465.009	0		465.009	0		910.251	0.0341594		910.251	0.0321522		910.251	0.0510354		910.251	0.0514218		910.251	0.0487266		465.009	0		910.251	0.0446745		910.251	0.005379		910.251	0.00503595		910.251	0.00673999		910.251	0.00426883		910.251	0.0562162
465.129	0		910.733	0.0385729		465.129	0		465.129	0		465.129	0		910.733	0.0342621		910.733	0.0322216		910.733	0.0512612		910.733	0.0515948		910.733	0.0488841		465.129	0		910.733	0.0445747		910.733	0.00566866		910.733	0.00526405		910.733	0.00706984		910.733	0.0044386		910.733	0.0567237
465.25	0		911.215	0.0385838		465.25	0		465.25	0		465.25	0		911.215	0.0343547		911.215	0.0322834		911.215	0.0514698		911.215	0.0517595		911.215	0.0490509		465.25	0		911.215	0.0444687		911.215	0.0059246		911.215	0.00547497		911.215	0.00737886		911.215	0.00458232		911.215	0.0572341
465.37	0		911.697	0.0385904		465.37	0		465.37	0		465.37	0		911.697	0.0344353		911.697	0.032337		911.697	0.0516576		911.697	0.0519121		911.697	0.0492267		465.37	0		911.697	0.0443638		911.697	0.00614554		911.697	0.00566753		911.697	0.00766119		911.697	0.00470152		911.697	0.0577457
465.491	0		912.179	0.0385959		465.491	0		465.491	0		465.491	0		912.179	0.0345025		912.179	0.0323822		912.179	0.0518222		912.179	0.0520488		912.179	0.0494106		465.491	0		912.179	0.0442663		912.179	0.00633098		912.179	0.00583933		912.179	0.00791321		912.179	0.00479904		912.179	0.0582584
465.611	0		912.661	0.0386014		465.611	0		465.611	0		465.611	0		912.661	0.0345543		912.661	0.0324191		912.661	0.0519612		912.661	0.0521637		912.661	0.0495981		465.611	0		912.661	0.0441777		912.661	0.0064777		912.661	0.00598628		912.661	0.00812936		912.661	0.00487606		912.661	0.0587691
465.732	0		913.143	0.0386054		465.732	0		465.732	0		465.732	0		913.143	0.0345881		913.143	0.0324465		913.143	0.0520713		913.143	0.0522496		913.143	0.0497823		465.732	0		913.143	0.0440951		913.143	0.00657695		913.143	0.00610029		913.143	0.00829955		913.143	0.00492883		913.143	0.0592689
465.853	0		913.626	0.0386035		465.853	0		465.853	0		465.853	0		913.626	0.0346013		913.626	0.0324629		913.626	0.0521479		913.626	0.0522996		913.626	0.0499545		465.853	0		913.626	0.0440132		913.626	0.00661813		913.626	0.00617253		913.626	0.00841132		913.626	0.00494989		913.626	0.0597448
465.973	0		914.108	0.0385922		465.973	0		465.973	0		465.973	0		914.108	0.034593		914.108	0.0324673		914.108	0.0521881		914.108	0.05231		914.108	0.0501078		465.973	0		914.108	0.0439287		914.108	0.00659421		914.108	0.00619701		914.108	0.00845513		914.108	0.00493213		914.108	0.0601859
466.094	0		914.59	0.0385703		466.094	0		466.094	0		466.094	0		914.59	0.0345648		914.59	0.0324602		914.59	0.0521925		914.59	0.0522818		914.59	0.0502387		466.094	0		914.59	0.0438423		914.59	0.00650649		914.59	0.00617344		914.59	0.00842882		914.59	0.00487246		914.59	0.060588
466.214	0		915.072	0.0385405		466.214	0		466.214	0		466.214	0		915.072	0.0345208		915.072	0.0324441		915.072	0.0521652		915.072	0.0522216		915.072	0.0503482		466.214	0		915.072	0.0437593		915.072	0.00636609		915.072	0.00610792		915.072	0.00834055		915.072	0.00477485		915.072	0.0609563
466.335	0		915.554	0.0385078		466.335	0		466.335	0		466.335	0		915.554	0.0344658		915.554	0.0324226		915.554	0.0521126		915.554	0.052138		915.554	0.0504398		466.335	0		915.554	0.0436867		915.554	0.00619068		915.554	0.0060108		915.554	0.00820552		915.554	0.00464922		915.554	0.0613033
466.455	0		916.036	0.0384771		466.455	0		466.455	0		466.455	0		916.036	0.034403		916.036	0.0323988		916.036	0.0520411		916.036	0.0520393		916.036	0.0505168		466.455	0		916.036	0.0436291		916.036	0.00599722		916.036	0.005892		916.036	0.00804082		916.036	0.00450777		916.036	0.0616435
466.576	0		916.518	0.0384507		466.576	0		466.576	0		466.576	0		916.518	0.034333		916.518	0.0323744		916.518	0.0519542		916.518	0.0519297		916.518	0.0505803		466.576	0		916.518	0.0435866		916.518	0.00579649		916.518	0.0057577		916.518	0.00785876		916.518	0.00436026		916.518	0.0619874
466.696	0		917	0.0384275		466.696	0		466.696	0		466.696	0		917	0.0342531		917	0.0323492		917	0.0518521		917	0.0518099		917	0.0506277		466.696	0		917	0.043554		917	0.00558976		917	0.00560884		917	0.00766313		917	0.00421069		917	0.062338
466.817	0		917.482	0.0384038		466.817	0		466.817	0		466.817	0		917.482	0.0341597		917.482	0.032321		917.482	0.0517326		917.482	0.0516775		917.482	0.0506546		466.817	0		917.482	0.0435247		917.482	0.00537322		917.482	0.00544369		917.482	0.00745164		917.482	0.00405848		917.482	0.0626926
466.937	0		917.965	0.0383763		466.937	0		466.937	0		466.937	0		917.965	0.03405		917.965	0.0322884		917.965	0.0515937		917.965	0.0515309		917.965	0.0506567		466.937	0		917.965	0.0434946		917.965	0.00514141		917.965	0.00526002		917.965	0.00721897		917.965	0.00390025		917.965	0.0630458
467.058	0		918.447	0.0383448		467.058	0		467.058	0		467.058	0		918.447	0.0339246		918.447	0.0322511		918.447	0.0514361		918.447	0.0513717		918.447	0.0506331		467.058	0		918.447	0.0434651		918.447	0.00489498		918.447	0.00505928		918.447	0.00696328		918.447	0.00373422		918.447	0.0633953
467.178	0		918.929	0.0383128		467.178	0		467.178	0		467.178	0		918.929	0.0337876		918.929	0.0322115		918.929	0.0512643		918.929	0.0512047		918.929	0.0505867		467.178	0		918.929	0.0434436		918.929	0.00464103		918.929	0.00484614		918.929	0.00668821		918.929	0.00356221		918.929	0.0637437
467.299	0		919.411	0.038286		467.299	0		467.299	0		467.299	0		919.411	0.0336451		919.411	0.032172		919.411	0.0510842		919.411	0.0510359		919.411	0.050523		467.299	0		919.411	0.0434397		919.411	0.00439031		919.411	0.00462717		919.411	0.00640137		919.411	0.00338902		919.411	0.0640969
467.419	0		919.893	0.0382699		467.419	0		467.419	0		467.419	0		919.893	0.0335024		919.893	0.0321352		919.893	0.0509006		919.893	0.0508696		919.893	0.0504477		467.419	0		919.893	0.0434614		919.893	0.00415153		919.893	0.00440654		919.893	0.00610942		919.893	0.0032189		919.893	0.0644598
467.54	0		920.375	0.0382668		467.54	0		467.54	0		467.54	0		920.375	0.0333619		920.375	0.0321004		920.375	0.0507144		920.375	0.0507055		920.375	0.0503636		467.54	0		920.375	0.0435111		920.375	0.00392578		920.375	0.00418366		920.375	0.00581401		920.375	0.00305305		920.375	0.0648322
467.661	0		920.857	0.0382742		467.661	0		467.661	0		467.661	0		920.857	0.0332225		920.857	0.0320647		920.857	0.0505221		920.857	0.0505388		920.857	0.0502701		467.661	0		920.857	0.0435862		920.857	0.0037055		920.857	0.0039529		920.857	0.00551		920.857	0.00288771		920.857	0.0652072
467.781	0		921.34	0.038287		467.781	0		467.781	0		467.781	0		921.34	0.0330808		921.34	0.0320225		921.34	0.0503174		921.34	0.050362		921.34	0.0501641		467.781	0		921.34	0.0436803		921.34	0.00347818		921.34	0.00370691		921.34	0.00518833		921.34	0.00271615		921.34	0.0655734
467.902	0		921.822	0.0383001		467.902	0		467.902	0		467.902	0		921.822	0.0329336		921.822	0.0319692		921.822	0.050095		921.822	0.0501697		921.822	0.0500431		467.902	0		921.822	0.0437886		921.822	0.00323334		921.822	0.00344099		921.822	0.00484236		921.822	0.00253266		921.822	0.0659202
468.022	0		922.304	0.0383105		468.022	0		468.022	0		468.022	0		922.304	0.0327803		922.304	0.0319018		922.304	0.0498538		922.304	0.0499609		922.304	0.0499074		468.022	0		922.304	0.0439104		922.304	0.00296918		922.304	0.00315678		922.304	0.00447254		922.304	0.00233664		922.304	0.0662427
468.143	0		922.786	0.0383198		468.143	0		468.143	0		468.143	0		922.786	0.0326234		922.786	0.0318211		922.786	0.0495978		922.786	0.0497407		922.786	0.0497612		468.143	0		922.786	0.0440493		922.786	0.00269324		922.786	0.00286255		922.786	0.00408854		922.786	0.00213383		922.786	0.066544
468.263	0		923.268	0.0383321		468.263	0		468.263	0		468.263	0		923.268	0.0324672		923.268	0.0317302		923.268	0.0493353		923.268	0.0495174		923.268	0.0496108		468.263	0		923.268	0.0442099		923.268	0.0024208		923.268	0.00257017		923.268	0.00370648		923.268	0.00193509		923.268	0.0668318
468.384	0		923.75	0.0383519		468.384	0		468.384	0		468.384	0		923.75	0.0323159		923.75	0.0316332		923.75	0.0490751		923.75	0.0492996		923.75	0.0494622		468.384	0		923.75	0.0443952		923.75	0.00216663		923.75	0.00229043		923.75	0.00334245		923.75	0.00175145		923.75	0.0671146
468.504	0		924.232	0.0383809		468.504	0		468.504	0		468.504	0		924.232	0.0321712		924.232	0.0315333		924.232	0.0488241		924.232	0.0490926		924.232	0.0493182		468.504	0		924.232	0.0446024		924.232	0.00193924		924.232	0.00202881		924.232	0.00300651		924.232	0.0015896		924.232	0.0673951
468.625	0		924.714	0.0384171		468.625	0		468.625	0		468.625	0		924.714	0.0320324		924.714	0.0314312		924.714	0.0485847		924.714	0.0488971		924.714	0.0491773		468.625	0		924.714	0.0448233		924.714	0.0017388		924.714	0.00178485		924.714	0.00270023		924.714	0.00144986		924.714	0.067669
468.745	0		925.197	0.0384557		468.745	0		468.745	0		468.745	0		925.197	0.0318966		925.197	0.031326		925.197	0.0483567		925.197	0.0487109		925.197	0.049036		468.745	0		925.197	0.0450472		925.197	0.00155927		925.197	0.00155418		925.197	0.00241827		925.197	0.00132705		925.197	0.0679256
468.866	0		925.679	0.0384917		468.866	0		468.866	0		468.866	0		925.679	0.0317617		925.679	0.0312166		925.679	0.0481401		925.679	0.0485316		925.679	0.048891		468.866	0		925.679	0.0452654		925.679	0.00139464		925.679	0.0013332		925.679	0.00215441		925.679	0.00121449		925.679	0.0681545
468.986	0		926.161	0.038523		468.986	0		468.986	0		468.986	0		926.161	0.0316287		926.161	0.0311035		926.161	0.047937		926.161	0.04836		926.161	0.0487427		468.986	0		926.161	0.0454739		926.161	0.00124433		926.161	0.00112269		926.161	0.00190655		926.161	0.00110893		926.161	0.0683499
469.107	0		926.643	0.0385507		469.107	0		469.107	0		469.107	0		926.643	0.0315015		926.643	0.0309895		926.643	0.0477533		926.643	0.0482006		926.643	0.0485955		469.107	0		926.643	0.0456746		926.643	0.00111447		926.643	0.000928807		926.643	0.00167939		926.643	0.00101165		926.643	0.0685145
469.227	0		927.125	0.0385792		469.227	0		469.227	0		469.227	0		927.125	0.0313861		927.125	0.030879		927.125	0.0475958		927.125	0.0480594		927.125	0.0484564		469.227	0		927.125	0.0458722		927.125	0.00101528		927.125	0.00075991		927.125	0.00148167		927.125	0.000928548		927.125	0.0686566
469.348	0		927.607	0.0386129		469.348	0		469.348	0		469.348	0		927.607	0.0312875		927.607	0.0307768		927.607	0.0474701		927.607	0.0479414		927.607	0.048332		469.348	0		927.607	0.0460706		927.607	0.000954241		927.607	0.000622838		927.607	0.00132146		927.607	0.000866089		927.607	0.0687866
469.468	0		928.089	0.038654		469.468	0		469.468	0		469.468	0		928.089	0.0312081		928.089	0.0306859		928.089	0.0473775		928.089	0.0478472		928.089	0.0482252		469.468	0		928.089	0.0462702		928.089	0.000931718		928.089	0.0005192		928.089	0.00120102		928.089	0.000827149		928.089	0.06891
469.589	0		928.571	0.0387011		469.589	0		469.589	0		469.589	0		928.571	0.0311463		928.571	0.030607		928.571	0.0473143		928.571	0.0477728		928.571	0.0481338		469.589	0		928.571	0.0464667		928.571	0.000939399		928.571	0.000444888		928.571	0.00111535		928.571	0.000810028		928.571	0.0690259
469.709	0		929.054	0.0387499		469.709	0		469.709	0		469.709	0		929.054	0.0310979		929.054	0.0305389		929.054	0.0472737		929.054	0.0477113		929.054	0.0480523		469.709	0		929.054	0.0466536		929.054	0.000963904		929.054	0.000392395		929.054	0.00105452		929.054	0.000808336		929.054	0.0691274
469.83	0		929.536	0.0387964		469.83	0		469.83	0		469.83	0		929.536	0.0310588		929.536	0.0304802		929.536	0.0472499		929.536	0.0476564		929.536	0.0479745		469.83	0		929.536	0.0468268		929.536	0.000993185		929.536	0.00035512		929.536	0.00100919		929.536	0.000815847		929.536	0.0692074
469.951	0		930.018	0.0388388		469.951	0		469.951	0		469.951	0		930.018	0.0310262		930.018	0.0304306		930.018	0.0472398		930.018	0.0476051		930.018	0.0478966		469.951	0		930.018	0.046986		930.018	0.00102219		930.018	0.00033089		930.018	0.000975032		930.018	0.000829116		930.018	0.0692626
470.071	0		930.5	0.038879		470.071	0		470.071	0		470.071	0		930.5	0.0310004		930.5	0.0303914		930.5	0.0472451		930.5	0.0475585		930.5	0.0478188		470.071	0		930.5	0.0471357		930.5	0.00105425		930.5	0.00032198		930.5	0.000954335		930.5	0.000849527		930.5	0.0692972
470.192	0		930.982	0.0389215		470.192	0		470.192	0		470.192	0		930.982	0.0309831		930.982	0.0303649		930.982	0.0472698		930.982	0.04752		930.982	0.0477435		470.192	0		930.982	0.0472823		930.982	0.00109747		930.982	0.000333144		930.982	0.000952509		930.982	0.000881289		930.982	0.0693201
470.312	0		931.464	0.0389713		470.312	0		470.312	0		470.312	0		931.464	0.0309763		931.464	0.0303527		931.464	0.0473171		931.464	0.0474927		931.464	0.0476741		470.312	0		931.464	0.0474306		931.464	0.00115877		931.464	0.000366851		931.464	0.000973766		931.464	0.000928667		931.464	0.0693411
470.433	0		931.946	0.0390307		470.433	0		470.433	0		470.433	0		931.946	0.0309803		931.946	0.030354		931.946	0.0473866		931.946	0.0474769		931.946	0.047611		470.433	0		931.946	0.0475804		931.946	0.00123796		931.946	0.000420927		931.946	0.00101612		931.946	0.000991904		931.946	0.0693649
470.553	0		932.428	0.0390989		470.553	0		470.553	0		470.553	0		932.428	0.0309928		932.428	0.0303657		932.428	0.0474729		932.428	0.0474689		932.428	0.0475514		470.553	0		932.428	0.0477263		932.428	0.00132713		932.428	0.000488061		932.428	0.00107106		932.428	0.00106611		932.428	0.0693893
470.674	0		932.91	0.0391722		470.674	0		470.674	0		470.674	0		932.91	0.0310102		932.91	0.0303827		932.91	0.0475681		932.91	0.0474636		932.91	0.0474902		470.674	0		932.91	0.0478604		932.91	0.00141384		932.91	0.000559389		932.91	0.00112693		932.91	0.00114332		932.91	0.0694076
470.794	0		933.393	0.0392468		470.794	0		470.794	0		470.794	0		933.393	0.0310294		933.393	0.0304007		933.393	0.0476639		933.393	0.0474563		933.393	0.0474226		470.794	0		933.393	0.0479759		933.393	0.00148743		933.393	0.000628079		933.393	0.00117479		933.393	0.00121625		933.393	0.0694125
470.915	0		933.875	0.0393208		470.915	0		470.915	0		470.915	0		933.875	0.0310492		933.875	0.0304173		933.875	0.0477558		933.875	0.0474457		933.875	0.0473468		470.915	0		933.875	0.0480702		933.875	0.00154506		933.875	0.000693886		933.875	0.00121332		933.875	0.00128246		933.875	0.0694027
471.035	0		934.357	0.0393957		471.035	0		471.035	0		471.035	0		934.357	0.0310701		934.357	0.0304327		934.357	0.0478435		934.357	0.0474341		934.357	0.0472646		471.035	0		934.357	0.0481455		934.357	0.00159243		934.357	0.000762074		934.357	0.00124973		934.357	0.00134493		934.357	0.0693845
471.156	0		934.839	0.0394753		471.156	0		471.156	0		471.156	0		934.839	0.0310945		934.839	0.0304486		934.839	0.0479306		934.839	0.0474249		934.839	0.0471808		471.156	0		934.839	0.0482063		934.839	0.00164159		934.839	0.000841743		934.839	0.00129608		934.839	0.00141101		934.839	0.069369
471.276	0		935.321	0.0395633		471.276	0		471.276	0		471.276	0		935.321	0.0311236		935.321	0.0304664		935.321	0.0480206		935.321	0.0474206		935.321	0.0471		471.276	0		935.321	0.0482555		935.321	0.00170299		935.321	0.000939528		935.321	0.00136228		935.321	0.00148778		935.321	0.0693675
471.397	0		935.803	0.0396616		471.397	0		471.397	0		471.397	0		935.803	0.0311569		935.803	0.0304861		935.803	0.0481151		935.803	0.0474204		935.803	0.0470247		471.397	0		935.803	0.0482923		935.803	0.00178112		935.803	0.00105717		935.803	0.00145105		935.803	0.0015777		935.803	0.069385
471.517	0		936.285	0.0397685		471.517	0		471.517	0		471.517	0		936.285	0.0311918		936.285	0.0305053		936.285	0.0482117		936.285	0.0474202		936.285	0.0469541		471.517	0		936.285	0.0483114		936.285	0.00187208		936.285	0.00118963		936.285	0.00155621		936.285	0.00167779		936.285	0.0694177
471.638	0		936.768	0.0398803		471.638	0		471.638	0		471.638	0		936.768	0.031225		936.768	0.0305201		936.768	0.0483062		936.768	0.047415		936.768	0.0468853		471.638	0		936.768	0.0483058		936.768	0.00196721		936.768	0.00132831		936.768	0.00166551		936.768	0.00178059		936.768	0.0694562
471.759	0		937.25	0.0399936		471.759	0		471.759	0		471.759	0		937.25	0.031255		937.25	0.0305284		937.25	0.048395		937.25	0.0474023		937.25	0.0468161		471.759	0		937.25	0.0482717		937.25	0.00205883		937.25	0.00146521		937.25	0.00176774		937.25	0.00187856		937.25	0.0694896
471.879	0		937.732	0.0401071		471.879	0		471.879	0		471.879	0		937.732	0.0312825		937.732	0.03053		937.732	0.0484778		937.732	0.0473838		937.732	0.046747		471.879	0		937.732	0.0482107		937.732	0.00214643		937.732	0.00159718		937.732	0.00185822		937.732	0.00196824		937.732	0.0695134
472	0		938.214	0.0402222		472	0		472	0		472	0		938.214	0.0313113		938.214	0.0305284		938.214	0.0485587		938.214	0.0473663		938.214	0.0466817		472	0		938.214	0.0481304		938.214	0.00223675		938.214	0.0017262		938.214	0.00194078		938.214	0.00205211		938.214	0.069531
472.12	0		938.696	0.0403421		472.12	0		472.12	0		472.12	0		938.696	0.0313462		938.696	0.0305288		938.696	0.0486445		938.696	0.0473581		938.696	0.0466257		472.12	0		938.696	0.0480416		938.696	0.0023419		938.696	0.00185835		938.696	0.00202579		938.696	0.00213733		938.696	0.0695529
472.241	0		939.178	0.0404697		472.241	0		472.241	0		472.241	0		939.178	0.031391		939.178	0.0305363		939.178	0.048742		939.178	0.047366		939.178	0.046584		472.241	0		939.178	0.0479536		939.178	0.00247211		939.178	0.00199867		939.178	0.00212325		939.178	0.0022311		939.178	0.0695905
472.361	0		939.66	0.0406042		472.361	0		472.361	0		472.361	0		939.66	0.0314461		939.66	0.0305537		939.66	0.0488546		939.66	0.0473923		939.66	0.0465578		472.361	0		939.66	0.0478704		939.66	0.0026302		939.66	0.00214869		939.66	0.00223797		939.66	0.00233752		939.66	0.0696501
472.482	0		940.142	0.0407415		472.482	0		472.482	0		472.482	0		940.142	0.0315089		940.142	0.0305803		940.142	0.0489805		940.142	0.0474336		940.142	0.0465444		472.482	0		940.142	0.0477896		940.142	0.00281078		940.142	0.00230434		940.142	0.00236711		940.142	0.00245417		940.142	0.0697297
472.602	0		940.625	0.0408752		472.602	0		472.602	0		472.602	0		940.625	0.0315749		940.625	0.030613		940.625	0.0491138		940.625	0.0474838		940.625	0.0465385		472.602	0		940.625	0.0477052		940.625	0.00300278		940.625	0.00245949		940.625	0.0025016		940.625	0.00257517		940.625	0.0698203
472.723	0		941.107	0.0409989		472.723	0		472.723	0		472.723	0		941.107	0.03164		941.107	0.0306486		941.107	0.0492476		941.107	0.0475369		941.107	0.0465354		472.723	0		941.107	0.0476116		941.107	0.0031957		941.107	0.00260817		941.107	0.00263244		941.107	0.00269328		941.107	0.0699107
472.843	0		941.589	0.0411097		472.843	0		472.843	0		472.843	0		941.589	0.0317025		941.589	0.0306847		941.589	0.0493767		941.589	0.0475903		941.589	0.046533		472.843	0		941.589	0.047507		941.589	0.00338537		941.589	0.00274875		941.589	0.00275516		941.589	0.00280471		941.589	0.0699938
472.964	0		942.071	0.0412085		472.964	0		472.964	0		472.964	0		942.071	0.0317636		942.071	0.0307219		942.071	0.049499		942.071	0.0476455		942.071	0.0465327		472.964	0		942.071	0.0473946		942.071	0.00357526		942.071	0.00288434		942.071	0.00287241		942.071	0.00291114		942.071	0.070069
473.084	0		942.553	0.0412991		473.084	0		473.084	0		473.084	0		942.553	0.0318256		942.553	0.0307622		942.553	0.0496159		942.553	0.047706		942.553	0.0465385		473.084	0		942.553	0.0472805		942.553	0.00377332		942.553	0.00302049		942.553	0.00299115		942.553	0.00301737		942.553	0.0701413
473.205	0		943.035	0.0413854		473.205	0		473.205	0		473.205	0		943.035	0.0318906		943.035	0.0308073		943.035	0.0497295		943.035	0.0477745		943.035	0.0465535		473.205	0		943.035	0.0471696		943.035	0.00398586		943.035	0.00316181		943.035	0.00311786		943.035	0.0031285		943.035	0.0702166
473.325	0		943.517	0.0414695		473.325	0		473.325	0		473.325	0		943.517	0.0319582		943.517	0.0308565		943.517	0.049841		943.517	0.0478503		943.517	0.0465781		473.325	0		943.517	0.0470629		943.517	0.0042119		943.517	0.00330834		943.517	0.00325351		943.517	0.00324524		943.517	0.0702958
473.446	0		943.999	0.0415493		473.446	0		473.446	0		473.446	0		943.999	0.032025		943.999	0.0309071		943.999	0.0499492		943.999	0.0479286		943.999	0.046609		473.446	0		943.999	0.0469567		943.999	0.00444176		943.999	0.00345501		943.999	0.0033921		943.999	0.00336258		943.999	0.070373
473.567	0		944.482	0.0416206		473.567	0		473.567	0		473.567	0		944.482	0.0320864		944.482	0.0309537		944.482	0.0500509		944.482	0.0480023		944.482	0.0466405		473.567	0		944.482	0.0468451		944.482	0.00466027		944.482	0.00359397		944.482	0.00352277		944.482	0.00347088		944.482	0.0704363
473.687	0		944.964	0.0416791		473.687	0		473.687	0		473.687	0		944.964	0.0321381		944.964	0.0309915		944.964	0.0501428		944.964	0.0480654		944.964	0.0466674		473.687	0		944.964	0.0467237		944.964	0.00485242		944.964	0.00371801		944.964	0.00363505		944.964	0.00356014		944.964	0.0704735
473.808	0		945.446	0.041723		473.808	0		473.808	0		473.808	0		945.446	0.0321781		945.446	0.0310179		945.446	0.0502232		945.446	0.0481148		945.446	0.0466868		473.808	0		945.446	0.046593		945.446	0.00501036		945.446	0.00382389		945.446	0.00372411		945.446	0.00362436		945.446	0.0704776
473.928	0		945.928	0.0417553		473.928	0		473.928	0		473.928	0		945.928	0.0322077		945.928	0.0310337		945.928	0.050293		945.928	0.0481519		945.928	0.0466995		473.928	0		945.928	0.0464584		945.928	0.00513491		945.928	0.00391361		945.928	0.00379231		945.928	0.00366374		945.928	0.0704505
474.049	0		946.41	0.0417816		474.049	0		474.049	0		474.049	0		946.41	0.03223		946.41	0.0310421		946.41	0.0503542		946.41	0.0481801		946.41	0.0467085		474.049	0		946.41	0.0463278		946.41	0.00523379		946.41	0.00399173		946.41	0.0038468		946.41	0.00368404		946.41	0.0704012
474.169	0		946.892	0.0418082		474.169	0		474.169	0		474.169	0		946.892	0.0322479		946.892	0.0310473		946.892	0.0504084		946.892	0.0482026		946.892	0.0467166		474.169	0		946.892	0.0462076		946.892	0.00531568		946.892	0.00406263		946.892	0.00389498		946.892	0.00369255		946.892	0.0703415
474.29	0		947.374	0.0418396		474.29	0		474.29	0		474.29	0		947.374	0.0322633		947.374	0.0310519		947.374	0.0504554		947.374	0.0482201		947.374	0.0467246		474.29	0		947.374	0.0460994		947.374	0.0053857		947.374	0.0041277		947.374	0.00393978		947.374	0.00369451		947.374	0.0702802
474.41	0		947.856	0.0418764		474.41	0		474.41	0		474.41	0		947.856	0.0322756		947.856	0.0310562		947.856	0.0504923		947.856	0.04823		947.856	0.0467309		474.41	0		947.856	0.0460002		947.856	0.00544244		947.856	0.00418401		947.856	0.00397804		947.856	0.00369038		947.856	0.0702195
474.531	0		948.338	0.0419164		474.531	0		474.531	0		474.531	0		948.338	0.0322832		948.338	0.0310579		948.338	0.0505158		948.338	0.0482292		948.338	0.0467325		474.531	0		948.338	0.0459048		948.338	0.00548165		948.338	0.00422756		948.338	0.00400352		948.338	0.00367722		948.338	0.0701569
474.651	0		948.821	0.0419568		474.651	0		474.651	0		474.651	0		948.821	0.0322847		948.821	0.031055		948.821	0.0505245		948.821	0.0482163		948.821	0.0467279		474.651	0		948.821	0.0458098		948.821	0.00549964		948.821	0.00425536		948.821	0.0040113		948.821	0.00365111		948.821	0.0700885
474.772	0		949.303	0.0419965		474.772	0		474.772	0		474.772	0		949.303	0.0322811		949.303	0.0310461		949.303	0.050521		949.303	0.0481937		949.303	0.0467189		474.772	0		949.303	0.0457173		949.303	0.00549976		949.303	0.00426957		949.303	0.00400295		949.303	0.00361188		949.303	0.0700146
474.892	0		949.785	0.0420378		474.892	0		474.892	0		474.892	0		949.785	0.032275		949.785	0.0310329		949.785	0.0505116		949.785	0.0481681		949.785	0.0467102		474.892	0		949.785	0.0456343		949.785	0.00549196		949.785	0.00427645		949.785	0.00398692		949.785	0.00356412		949.785	0.0699426
475.013	0		950.267	0.0420852		475.013	0		475.013	0		475.013	0		950.267	0.0322703		950.267	0.0310184		950.267	0.0505048		950.267	0.0481473		950.267	0.046708		475.013	0		950.267	0.0455698		950.267	0.00549097		950.267	0.00428518		950.267	0.00397586		950.267	0.00351658		950.267	0.0698844
475.133	0		950.749	0.0421433		475.133	0		475.133	0		475.133	0		950.749	0.0322694		950.749	0.0310062		950.749	0.0505071		950.749	0.0481377		950.749	0.0467166		475.133	0		950.749	0.0455303		950.749	0.00550927		950.749	0.0043023		950.749	0.00398096		950.749	0.0034779		950.749	0.0698519
475.254	0		951.231	0.0422141		475.254	0		475.254	0		475.254	0		951.231	0.0322726		951.231	0.0309975		951.231	0.050521		951.231	0.0481399		951.231	0.0467357		475.254	0		951.231	0.0455163		951.231	0.00555245		951.231	0.00433014		951.231	0.00400632		951.231	0.00345311		951.231	0.0698513
475.375	0		951.713	0.0422963		475.375	0		475.375	0		475.375	0		951.713	0.0322773		951.713	0.0309914		951.713	0.0505437		951.713	0.0481504		951.713	0.046761		475.375	0		951.713	0.0455215		951.713	0.00561751		951.713	0.00436522		951.713	0.00404818		951.713	0.00344181		951.713	0.0698807
475.495	0		952.196	0.0423858		475.495	0		475.495	0		475.495	0		952.196	0.0322802		952.196	0.0309846		952.196	0.0505692		952.196	0.0481621		952.196	0.0467847		475.495	0		952.196	0.0455369		952.196	0.00569566		952.196	0.00440164		952.196	0.00409778		952.196	0.00343867		952.196	0.0699318
475.615	0		952.678	0.0424786		475.615	0		475.615	0		475.615	0		952.678	0.0322793		952.678	0.0309739		952.678	0.0505914		952.678	0.0481693		952.678	0.0468011		475.615	0		952.678	0.0455543		952.678	0.00577799		952.678	0.00443423		952.678	0.00414634		952.678	0.00343758		952.678	0.0699941
475.736	0		953.16	0.0425729		475.736	0		475.736	0		475.736	0		953.16	0.0322754		953.16	0.030958		953.16	0.0506072		953.16	0.0481697		953.16	0.0468073		475.736	0		953.16	0.0455708		953.16	0.00586079		953.16	0.00446219		953.16	0.0041911		953.16	0.00343518		953.16	0.0700606
475.857	0		953.642	0.0426705		475.857	0		475.857	0		475.857	0		953.642	0.0322718		953.642	0.0309381		953.642	0.0506178		953.642	0.0481659		953.642	0.0468059		475.857	0		953.642	0.045589		953.642	0.00594699		953.642	0.00448952		953.642	0.00423594		953.642	0.00343311		953.642	0.0701311
475.977	0		954.124	0.0427765		475.977	0		475.977	0		475.977	0		954.124	0.0322737		954.124	0.030918		954.124	0.0506277		954.124	0.0481632		954.124	0.0468026		475.977	0		954.124	0.045615		954.124	0.00604296		954.124	0.00452262		954.124	0.00428884		954.124	0.00343622		954.124	0.0702096
476.098	0		954.606	0.0428957		476.098	0		476.098	0		476.098	0		954.606	0.0322847		954.606	0.0309015		954.606	0.0506415		954.606	0.0481665		954.606	0.0468035		476.098	0		954.606	0.0456537		954.606	0.0061531		954.606	0.00456608		954.606	0.00435646		954.606	0.0034499		954.606	0.0703009
476.218	0		955.088	0.0430302		476.218	0		476.218	0		476.218	0		955.088	0.0323051		955.088	0.0308909		955.088	0.0506611		955.088	0.0481772		955.088	0.0468118		476.218	0		955.088	0.0457054		955.088	0.00627505		955.088	0.00461985		955.088	0.00443943		955.088	0.00347607		955.088	0.0704047
476.339	0		955.57	0.0431783		476.339	0		476.339	0		476.339	0		955.57	0.0323319		955.57	0.0308858		955.57	0.0506844		955.57	0.0481926		955.57	0.046827		476.339	0		955.57	0.0457651		955.57	0.00639895		955.57	0.00467871		955.57	0.00453095		955.57	0.00351177		955.57	0.0705142
476.459	0		956.053	0.043334		476.459	0		476.459	0		476.459	0		956.053	0.0323603		956.053	0.0308833		956.053	0.0507062		956.053	0.0482071		956.053	0.0468456		476.459	0		956.053	0.0458252		956.053	0.00651064		956.053	0.0047343		956.053	0.0046193		956.053	0.00354999		956.053	0.0706173
476.58	0		956.535	0.0434906		476.58	0		476.58	0		476.58	0		956.535	0.0323858		956.535	0.03088		956.535	0.0507212		956.535	0.048216		956.535	0.0468637		476.58	0		956.535	0.0458794		956.535	0.00659821		956.535	0.00477957		956.535	0.00469447		956.535	0.00358385		956.535	0.070702
476.7	0		957.017	0.043642		476.7	0		476.7	0		476.7	0		957.017	0.0324065		957.017	0.0308736		957.017	0.0507263		957.017	0.0482167		957.017	0.0468792		476.7	0		957.017	0.0459262		957.017	0.00665721		957.017	0.00481213		957.017	0.00475248		957.017	0.00360994		957.017	0.0707613
476.821	0		957.499	0.0437855		476.821	0		476.821	0		476.821	0		957.499	0.032424		957.499	0.0308642		957.499	0.0507223		957.499	0.0482106		957.499	0.0468932		476.821	0		957.499	0.0459694		957.499	0.00669242		957.499	0.00483504		957.499	0.00479759		957.499	0.0036303		957.499	0.0707962
476.941	0		957.981	0.0439209		476.941	0		476.941	0		476.941	0		957.981	0.0324412		957.981	0.0308531		957.981	0.0507125		957.981	0.0482004		957.981	0.0469078		476.941	0		957.981	0.0460153		957.981	0.00671499		957.981	0.00485484		957.981	0.00483902		957.981	0.00365058		957.981	0.0708139
477.062	0		958.463	0.0440496		477.062	0		477.062	0		477.062	0		958.463	0.0324613		958.463	0.0308427		958.463	0.0507012		958.463	0.0481884		958.463	0.0469256		477.062	0		958.463	0.0460692		958.463	0.00673577		958.463	0.00487697		958.463	0.00488568		958.463	0.00367714		958.463	0.0708227
477.182	0		958.945	0.0441721		477.182	0		477.182	0		477.182	0		958.945	0.0324849		958.945	0.0308334		958.945	0.0506903		958.945	0.0481734		958.945	0.0469459		477.182	0		958.945	0.0461314		958.945	0.00675999		958.945	0.00490375		958.945	0.00494083		958.945	0.00371302		958.945	0.070827
477.303	0		959.427	0.0442871		477.303	0		477.303	0		477.303	0		959.427	0.0325094		959.427	0.0308241		959.427	0.0506788		959.427	0.0481516		959.427	0.0469655		477.303	0		959.427	0.046197		959.427	0.00678515		959.427	0.00493206		959.427	0.00500047		959.427	0.00375575		959.427	0.0708248
477.423	0		959.909	0.0443922		477.423	0		477.423	0		477.423	0		959.909	0.0325302		959.909	0.0308119		959.909	0.0506638		959.909	0.0481177		959.909	0.0469795		477.423	0		959.909	0.0462583		959.909	0.00680424		959.909	0.00495726		959.909	0.00505642		959.909	0.00379944		959.909	0.0708094
477.544	0		960.392	0.0444852		477.544	0		477.544	0		477.544	0		960.392	0.0325438		960.392	0.0307948		960.392	0.0506433		960.392	0.0480693		960.392	0.0469853		477.544	0		960.392	0.0463097		960.392	0.00680993		960.392	0.00497492		960.392	0.00510086		960.392	0.00383757		960.392	0.0707736
477.665	0		960.874	0.0445669		477.665	0		477.665	0		477.665	0		960.874	0.0325486		960.874	0.0307732		960.874	0.0506178		960.874	0.0480083		960.874	0.0469832		477.665	0		960.874	0.0463506		960.874	0.00680176		960.874	0.00498535		960.874	0.00513225		960.874	0.00386723		960.874	0.0707148
477.785	0		961.356	0.0446404		477.785	0		477.785	0		477.785	0		961.356	0.0325465		961.356	0.0307497		961.356	0.0505915		961.356	0.0479414		961.356	0.046978		477.785	0		961.356	0.0463863		961.356	0.00678626		961.356	0.00499329		961.356	0.00515627		961.356	0.00389089		961.356	0.0706378
477.906	0		961.838	0.0447115		477.906	0		477.906	0		477.906	0		961.838	0.0325421		961.838	0.0307294		961.838	0.0505706		961.838	0.047878		961.838	0.0469769		477.906	0		961.838	0.0464258		961.838	0.0067753		961.838	0.0050063		961.838	0.00518349		961.838	0.00391484		961.838	0.0705524
478.026	0		962.32	0.0447855		478.026	0		478.026	0		478.026	0		962.32	0.0325405		962.32	0.0307173		962.32	0.0505611		962.32	0.0478261		962.32	0.046986		478.026	0		962.32	0.0464777		962.32	0.00677951		962.32	0.00502993		962.32	0.00522349		962.32	0.0039462		962.32	0.070468
478.147	0		962.802	0.044865		478.147	0		478.147	0		478.147	0		962.802	0.0325446		962.802	0.0307158		962.802	0.0505652		962.802	0.0477888		962.802	0.0470074		478.147	0		962.802	0.0465453		962.802	0.00680418		962.802	0.00506606		962.802	0.00528033		962.802	0.00398907		962.802	0.0703897
478.267	0		963.284	0.0449488		478.267	0		478.267	0		478.267	0		963.284	0.032555		963.284	0.0307242		963.284	0.0505811		963.284	0.0477646		963.284	0.0470392		478.267	0		963.284	0.046627		963.284	0.00684606		963.284	0.00511087		963.284	0.00535032		963.284	0.00404241		963.284	0.0703142
478.388	0		963.766	0.0450325		478.388	0		478.388	0		478.388	0		963.766	0.0325696		963.766	0.0307386		963.766	0.0506037		963.766	0.0477478		963.766	0.0470752		478.388	0		963.766	0.0467168		963.766	0.00689739		963.766	0.00515765		963.766	0.00542539		963.766	0.00410138		963.766	0.0702337
478.508	0		964.249	0.0451113		478.508	0		478.508	0		478.508	0		964.249	0.0325857		964.249	0.0307546		964.249	0.0506281		964.249	0.0477335		964.249	0.0471097		478.508	0		964.249	0.0468091		964.249	0.00695057		964.249	0.00520057		964.249	0.00549744		964.249	0.00416052		964.249	0.0701396
478.629	0		964.731	0.045182		478.629	0		478.629	0		478.629	0		964.731	0.0326023		964.731	0.0307692		964.731	0.0506513		964.731	0.0477195		964.731	0.0471391		478.629	0		964.731	0.046902		964.731	0.00700308		964.731	0.0052379		964.731	0.00556451		964.731	0.00421754		964.731	0.0700291
478.749	0		965.213	0.0452445		478.749	0		478.749	0		478.749	0		965.213	0.0326198		965.213	0.0307819		965.213	0.0506738		965.213	0.0477074		965.213	0.0471635		478.749	0		965.213	0.0469975		965.213	0.00705912		965.213	0.00527257		965.213	0.00563121		965.213	0.00427369		965.213	0.0699064
478.87	0		965.695	0.0453011		478.87	0		478.87	0		478.87	0		965.695	0.0326399		965.695	0.0307944		965.695	0.0506988		965.695	0.0477012		965.695	0.0471856		478.87	0		965.695	0.0471006		965.695	0.00712702		965.695	0.00531068		965.695	0.00570681		965.695	0.00433427		965.695	0.0697817
478.99	0		966.177	0.0453545		478.99	0		478.99	0		478.99	0		966.177	0.0326647		966.177	0.0308098		966.177	0.0507295		966.177	0.0477044		966.177	0.047209		478.99	0		966.177	0.0472151		966.177	0.00721373		966.177	0.00535721		966.177	0.00579939		966.177	0.00440399		966.177	0.069665
479.111	0		966.659	0.0454052		479.111	0		479.111	0		479.111	0		966.659	0.0326944		966.659	0.0308297		966.659	0.050767		966.659	0.0477172		966.659	0.0472347		479.111	0		966.659	0.0473411		966.659	0.0073203		966.659	0.005414		966.659	0.00591121		966.659	0.00448411		966.659	0.0695609
479.231	0		967.141	0.0454512		479.231	0		479.231	0		479.231	0		967.141	0.0327273		967.141	0.0308539		967.141	0.0508099		967.141	0.0477369		967.141	0.0472612		479.231	0		967.141	0.0474742		967.141	0.00744093		967.141	0.00547837		967.141	0.0060373		967.141	0.0045714		967.141	0.0694664
479.352	0		967.624	0.0454887		479.352	0		479.352	0		479.352	0		967.624	0.032761		967.624	0.0308804		967.624	0.050855		967.624	0.0477583		967.624	0.0472849		479.352	0		967.624	0.047608		967.624	0.00756658		967.624	0.00554563		967.624	0.00616846		967.624	0.00465955		967.624	0.0693726
479.473	0		968.106	0.0455143		479.473	0		479.473	0		479.473	0		968.106	0.0327935		968.106	0.0309066		968.106	0.0509		968.106	0.0477781		968.106	0.047303		479.473	0		968.106	0.0477371		968.106	0.00768975		968.106	0.00561175		968.106	0.00629633		968.106	0.00474258		968.106	0.0692708
479.593	0		968.588	0.0455277		479.593	0		479.593	0		479.593	0		968.588	0.0328245		968.588	0.0309313		968.588	0.050945		968.588	0.0477955		968.588	0.0473149		479.593	0		968.588	0.0478601		968.588	0.00780963		968.588	0.00567678		968.588	0.00641859		968.588	0.00481834		968.588	0.0691577
479.714	0		969.07	0.045533		479.714	0		479.714	0		479.714	0		969.07	0.0328558		969.07	0.0309553		969.07	0.0509934		969.07	0.0478139		969.07	0.0473232		479.714	0		969.07	0.0479798		969.07	0.00793283		969.07	0.00574422		969.07	0.00654039		969.07	0.00489032		969.07	0.0690382
479.834	0		969.552	0.0455371		479.834	0		479.834	0		479.834	0		969.552	0.0328902		969.552	0.0309807		969.552	0.0510494		969.552	0.0478376		969.552	0.0473319		479.834	0		969.552	0.0481001		969.552	0.00807016		969.552	0.00582008		969.552	0.00667182		969.552	0.00496559		969.552	0.0689238
479.955	0		970.034	0.0455472		479.955	0		479.955	0		479.955	0		970.034	0.0329291		970.034	0.0310093		970.034	0.0511165		970.034	0.0478697		970.034	0.0473443		479.955	0		970.034	0.0482233		970.034	0.00823009		970.034	0.00590779		970.034	0.00682197		970.034	0.00505101		970.034	0.0688261
480.075	0		970.516	0.045568		480.075	0		480.075	0		480.075	0		970.516	0.0329721		970.516	0.0310415		970.516	0.0511942		970.516	0.0479091		970.516	0.0473604		480.075	0		970.516	0.0483464		970.516	0.00841447		970.516	0.00600722		970.516	0.00699444		970.516	0.00515014		970.516	0.0687515
480.196	0		970.998	0.0456006		480.196	0		480.196	0		480.196	0		970.998	0.0330164		970.998	0.0310754		970.998	0.0512792		970.998	0.0479511		970.998	0.0473767		480.196	0		970.998	0.0484616		970.998	0.00861698		970.998	0.00611323		970.998	0.00718511		970.998	0.00526073		970.998	0.0686981
480.316	0		971.481	0.0456428		480.316	0		480.316	0		480.316	0		971.481	0.0330587		971.481	0.0311076		971.481	0.0513665		971.481	0.047989		971.481	0.0473882		480.316	0		971.481	0.0485588		971.481	0.00882682		971.481	0.00621917		971.481	0.00738462		971.481	0.00537679		971.481	0.0686577
480.437	0		971.963	0.0456922		480.437	0		480.437	0		480.437	0		971.963	0.0330968		971.963	0.0311356		971.963	0.0514529		971.963	0.0480186		971.963	0.0473909		480.437	0		971.963	0.048631		971.963	0.00903421		971.963	0.00631959		971.963	0.00758395		971.963	0.00549132		971.963	0.0686203
480.557	0		972.445	0.0457484		480.557	0		480.557	0		480.557	0		972.445	0.0331316		972.445	0.0311593		972.445	0.05154		972.445	0.04804		972.445	0.0473848		480.557	0		972.445	0.048677		972.445	0.00923645		972.445	0.00641398		972.445	0.0077792		972.445	0.00560116		972.445	0.0685807
480.678	0		972.927	0.0458144		480.678	0		480.678	0		480.678	0		972.927	0.0331675		972.927	0.0311817		972.927	0.0516334		972.927	0.0480585		972.927	0.0473745		480.678	0		972.927	0.0487025		972.927	0.00943797		972.927	0.00650567		972.927	0.00797249		972.927	0.00570735		972.927	0.0685409
480.798	0		973.409	0.0458955		480.798	0		480.798	0		480.798	0		973.409	0.0332099		973.409	0.0312083		973.409	0.0517415		973.409	0.0480817		973.409	0.047367		480.798	0		973.409	0.0487172		973.409	0.00964887		973.409	0.00660078		973.409	0.00817113		973.409	0.005815		973.409	0.0685095
480.919	0		973.891	0.0459965		480.919	0		480.919	0		480.919	0		973.891	0.0332632		973.891	0.0312443		973.891	0.0518705		973.891	0.0481161		973.891	0.0473695		480.919	0		973.891	0.0487303		973.891	0.00987758		973.891	0.00670309		973.891	0.0083812		973.891	0.00592924		973.891	0.068496
481.039	0		974.373	0.0461189		481.039	0		481.039	0		481.039	0		974.373	0.0333291		974.373	0.0312926		974.373	0.0520222		974.373	0.0481641		974.373	0.0473854		481.039	0		974.373	0.0487464		974.373	0.0101263		974.373	0.00681288		974.373	0.00860423		974.373	0.00605277		974.373	0.0685058
481.16	0		974.855	0.0462601		481.16	0		481.16	0		481.16	0		974.855	0.0334053		974.855	0.0313522		974.855	0.0521921		974.855	0.0482231		974.855	0.0474142		481.16	0		974.855	0.0487637		974.855	0.0103898		974.855	0.0069259		974.855	0.00883519		974.855	0.00618314		974.855	0.0685381
481.281	0		975.337	0.0464133		481.281	0		481.281	0		481.281	0		975.337	0.0334871		975.337	0.0314194		975.337	0.0523718		975.337	0.0482878		975.337	0.0474517		481.281	0		975.337	0.0487768		975.337	0.0106575		975.337	0.00703669		975.337	0.00906553		975.337	0.00631549		975.337	0.0685864
481.401	0		975.82	0.0465714		481.401	0		481.401	0		481.401	0		975.82	0.0335699		975.82	0.031489		975.82	0.0525523		975.82	0.0483532		975.82	0.0474934		481.401	0		975.82	0.0487799		975.82	0.0109196		975.82	0.00714178		975.82	0.00928815		975.82	0.00644445		975.82	0.0686434
481.522	0		976.302	0.0467294		481.522	0		481.522	0		481.522	0		976.302	0.0336506		976.302	0.0315573		976.302	0.0527284		976.302	0.048418		976.302	0.0475372		481.522	0		976.302	0.0487709		976.302	0.0111728		976.302	0.00724311		976.302	0.00950172		976.302	0.00656867		976.302	0.0687058
481.642	0		976.784	0.0468869		481.642	0		481.642	0		481.642	0		976.784	0.0337294		976.784	0.0316235		976.784	0.0528995		976.784	0.048485		976.784	0.0475841		481.642	0		976.784	0.0487528		976.784	0.0114203		976.784	0.00734714		976.784	0.00971181		976.784	0.00669119		976.784	0.0687763
481.763	0		977.266	0.0470467		481.763	0		481.763	0		481.763	0		977.266	0.0338084		977.266	0.0316893		977.266	0.0530701		977.266	0.0485593		977.266	0.0476375		481.763	0		977.266	0.0487321		977.266	0.0116709		977.266	0.00746241		977.266	0.00992815		977.266	0.00681814		977.266	0.0688617
481.883	0		977.748	0.0472135		481.883	0		481.883	0		481.883	0		977.748	0.0338903		977.748	0.0317582		977.748	0.0532457		977.748	0.0486455		977.748	0.0477011		481.883	0		977.748	0.0487156		977.748	0.0119317		977.748	0.00759445		977.748	0.010159		977.748	0.00695514		977.748	0.0689683
482.004	0		978.23	0.04739		482.004	0		482.004	0		482.004	0		978.23	0.0339766		978.23	0.0318324		978.23	0.0534304		978.23	0.0487441		978.23	0.0477758		482.004	0		978.23	0.0487061		978.23	0.0122049		978.23	0.00774338		978.23	0.0104066		978.23	0.00710378		978.23	0.0690969
482.124	0		978.712	0.0475751		482.124	0		482.124	0		482.124	0		978.712	0.0340665		978.712	0.0319121		978.712	0.0536241		978.712	0.0488515		978.712	0.0478596		482.124	0		978.712	0.0487024		978.712	0.0124852		978.712	0.00790288		978.712	0.0106655		978.712	0.00726031		978.712	0.0692418
482.245	0		979.194	0.0477645		482.245	0		482.245	0		482.245	0		979.194	0.034158		979.194	0.0319946		979.194	0.0538231		979.194	0.0489616		979.194	0.0479475		482.245	0		979.194	0.0487004		979.194	0.0127636		979.194	0.00806412		979.194	0.0109263		979.194	0.00741808		979.194	0.0693929
482.365	0		979.677	0.0479525		482.365	0		482.365	0		482.365	0		979.677	0.0342485		979.677	0.0320767		979.677	0.0540226		979.677	0.0490686		979.677	0.0480351		482.365	0		979.677	0.0486967		979.677	0.0130312		979.677	0.00821882		979.677	0.0111798		979.677	0.00756992		979.677	0.0695402
482.486	0		980.159	0.0481342		482.486	0		482.486	0		482.486	0		980.159	0.0343369		980.159	0.0321552		980.159	0.0542188		980.159	0.0491698		980.159	0.0481196		482.486	0		980.159	0.0486909		980.159	0.0132861		980.159	0.00836429		980.159	0.0114227		980.159	0.00771327		980.159	0.0696796
482.606	0		980.641	0.0483088		482.606	0		482.606	0		482.606	0		980.641	0.034424		980.641	0.0322295		980.641	0.0544108		980.641	0.0492668		980.641	0.0482017		482.606	0		980.641	0.0486875		980.641	0.0135321		980.641	0.00850289		980.641	0.0116587		980.641	0.00785071		980.641	0.0698144
482.727	0		981.123	0.0484776		482.727	0		482.727	0		482.727	0		981.123	0.0345108		981.123	0.0323006		981.123	0.0545999		981.123	0.0493629		981.123	0.0482839		482.727	0		981.123	0.0486927		981.123	0.0137784		981.123	0.00864102		981.123	0.0118963		981.123	0.00798886		981.123	0.0699538
482.847	0		981.605	0.0486438		482.847	0		482.847	0		482.847	0		981.605	0.0345983		981.605	0.0323707		981.605	0.0547878		981.605	0.0494608		981.605	0.0483684		482.847	0		981.605	0.0487117		981.605	0.0140316		981.605	0.00878389		981.605	0.0121429		981.605	0.00813409		981.605	0.0701068
482.968	0		982.087	0.0488089		482.968	0		482.968	0		482.968	0		982.087	0.0346852		982.087	0.0324414		982.087	0.0549742		982.087	0.0495598		982.087	0.0484556		482.968	0		982.087	0.0487454		982.087	0.0142933		982.087	0.0089332		982.087	0.0123995		982.087	0.00828887		982.087	0.0702771
483.089	0		982.569	0.0489718		483.089	0		483.089	0		483.089	0		982.569	0.0347684		982.569	0.0325124		982.569	0.0551556		982.569	0.0496559		982.569	0.0485427		483.089	0		982.569	0.0487905		982.569	0.0145571		982.569	0.0090852		982.569	0.01266		982.569	0.00844992		982.569	0.0704611
483.209	0		983.052	0.049129		483.209	0		483.209	0		483.209	0		983.052	0.0348439		983.052	0.0325815		983.052	0.0553273		983.052	0.049743		983.052	0.0486256		483.209	0		983.052	0.048841		983.052	0.0148134		983.052	0.00923399		983.052	0.0129134		983.052	0.00860973		983.052	0.07065
483.329	0		983.534	0.0492767		483.329	0		483.329	0		483.329	0		983.534	0.0349094		983.534	0.0326464		983.534	0.0554847		983.534	0.0498172		983.534	0.0487012		483.329	0		983.534	0.0488929		983.534	0.0150537		983.534	0.00937394		983.534	0.0131488		983.534	0.00876035		983.534	0.070835
483.45	0		984.016	0.0494132		483.45	0		483.45	0		483.45	0		984.016	0.0349652		984.016	0.0327062		984.016	0.0556268		984.016	0.0498785		984.016	0.0487699		483.45	0		984.016	0.0489462		984.016	0.0152763		984.016	0.00950375		984.016	0.0133617		984.016	0.00889708		984.016	0.0710126
483.571	0		984.498	0.0495407		483.571	0		483.571	0		483.571	0		984.498	0.0350149		984.498	0.0327613		984.498	0.0557568		984.498	0.0499323		984.498	0.0488354		483.571	0		984.498	0.0490059		984.498	0.0154875		984.498	0.00962688		984.498	0.0135557		984.498	0.00902073		984.498	0.0711871
483.691	0		984.98	0.0496647		483.691	0		483.691	0		483.691	0		984.98	0.0350637		984.98	0.0328146		984.98	0.0558815		984.98	0.0499865		984.98	0.0489035		483.691	0		984.98	0.0490792		984.98	0.0156986		984.98	0.00974967		984.98	0.0137399		984.98	0.00913673		984.98	0.0713686
483.812	0		985.462	0.0497923		483.812	0		483.812	0		483.812	0		985.462	0.0351164		985.462	0.0328695		985.462	0.0560083		985.462	0.0500486		985.462	0.0489797		483.812	0		985.462	0.0491717		985.462	0.0159198		985.462	0.00987736		985.462	0.0139245		985.462	0.0092513		985.462	0.0715683
483.932	0		985.944	0.0499283		483.932	0		483.932	0		483.932	0		985.944	0.0351753		985.944	0.0329279		985.944	0.0561414		985.944	0.0501214		985.944	0.0490655		483.932	0		985.944	0.0492837		985.944	0.0161548		985.944	0.0100116		985.944	0.0141147		985.944	0.00936827		985.944	0.0717926
484.053	0		986.426	0.0500736		484.053	0		484.053	0		484.053	0		986.426	0.0352394		986.426	0.0329892		986.426	0.0562807		986.426	0.050203		986.426	0.0491581		484.053	0		986.426	0.0494101		986.426	0.0163998		986.426	0.0101496		986.426	0.0143095		986.426	0.00948693		986.426	0.0720407
484.173	0		986.908	0.0502256		484.173	0		484.173	0		484.173	0		986.908	0.0353053		986.908	0.0330512		986.908	0.0564225		986.908	0.0502876		986.908	0.0492512		484.173	0		986.908	0.0495423		986.908	0.0166457		986.908	0.0102862		986.908	0.0145025		986.908	0.00960304		986.908	0.0723063
484.294	0		987.391	0.0503792		484.294	0		484.294	0		484.294	0		987.391	0.0353689		987.391	0.0331098		987.391	0.0565608		987.391	0.0503691		987.391	0.0493382		484.294	0		987.391	0.0496718		987.391	0.0168839		987.391	0.0104174		987.391	0.0146875		987.391	0.0097122		987.391	0.0725827
484.414	0		987.873	0.05053		484.414	0		484.414	0		484.414	0		987.873	0.0354284		987.873	0.0331625		987.873	0.0566919		987.873	0.0504443		987.873	0.0494152		484.414	0		987.873	0.0497947		987.873	0.0171117		987.873	0.0105432		987.873	0.0148624		987.873	0.00981328		987.873	0.0728675
484.535	0		988.355	0.0506767		484.535	0		484.535	0		484.535	0		988.355	0.0354842		988.355	0.0332092		988.355	0.056815		988.355	0.0505146		988.355	0.0494823		484.535	0		988.355	0.0499122		988.355	0.0173338		988.355	0.0106679		988.355	0.0150317		988.355	0.00990974		988.355	0.0731651
484.655	0		988.837	0.05082		484.655	0		484.655	0		484.655	0		988.837	0.0355394		988.837	0.0332518		988.837	0.0569333		988.837	0.0505841		988.837	0.049543		484.655	0		988.837	0.050028		988.837	0.0175596		988.837	0.0107983		988.837	0.0152036		988.837	0.0100084		988.837	0.0734846
484.776	0		989.319	0.0509627		484.776	0		484.776	0		484.776	0		989.319	0.0355974		989.319	0.0332938		989.319	0.0570514		989.319	0.0506578		989.319	0.0496028		484.776	0		989.319	0.0501458		989.319	0.0177973		989.319	0.0109381		989.319	0.0153854		989.319	0.0101155		989.319	0.0738354
484.896	0		989.801	0.0511053		484.896	0		484.896	0		484.896	0		989.801	0.0356602		989.801	0.033338		989.801	0.0571724		989.801	0.050738		989.801	0.0496653		484.896	0		989.801	0.0502655		989.801	0.0180496		989.801	0.0110878		989.801	0.0155791		989.801	0.0102333		989.801	0.0742214
485.017	0		990.283	0.0512451		485.017	0		485.017	0		485.017	0		990.283	0.0357278		990.283	0.0333857		990.283	0.0572974		990.283	0.0508233		990.283	0.0497317		485.017	0		990.283	0.050382		990.283	0.0183113		990.283	0.0112419		990.283	0.0157794		990.283	0.0103587		990.283	0.0746399
485.137	0		990.765	0.0513758		485.137	0		485.137	0		485.137	0		990.765	0.0357979		990.765	0.0334356		990.765	0.0574239		990.765	0.0509089		990.765	0.0498002		485.137	0		990.765	0.0504872		990.765	0.0185729		990.765	0.0113934		990.765	0.0159774		990.765	0.0104846		990.765	0.0750832
485.258	0		991.248	0.0514898		485.258	0		485.258	0		485.258	0		991.248	0.0358678		991.248	0.0334856		991.248	0.0575487		991.248	0.0509904		991.248	0.049868		485.258	0		991.248	0.0505738		991.248	0.0188257		991.248	0.011536		991.248	0.0161646		991.248	0.0106036		991.248	0.0755434
485.379	0		991.73	0.0515799		485.379	0		485.379	0		485.379	0		991.73	0.0359355		991.73	0.0335338		991.73	0.0576692		991.73	0.0510651		991.73	0.0499331		485.379	0		991.73	0.0506384		991.73	0.0190674		991.73	0.0116686		991.73	0.0163391		991.73	0.0107128		991.73	0.076018
485.499	0		992.212	0.0516428		485.499	0		485.499	0		485.499	0		992.212	0.0360003		992.212	0.0335789		992.212	0.057786		992.212	0.0511336		992.212	0.0499955		485.499	0		992.212	0.0506824		992.212	0.0193041		992.212	0.0117954		992.212	0.0165069		992.212	0.0108149		992.212	0.0765127
485.62	0		992.694	0.0516792		485.62	0		485.62	0		485.62	0		992.694	0.0360632		992.694	0.0336218		992.694	0.0579014		992.694	0.051199		992.694	0.0500563		485.62	0		992.694	0.0507104		992.694	0.0195469		992.694	0.0119237		992.694	0.0166797		992.694	0.010918		992.694	0.0770389
485.74	0		993.176	0.0516922		485.74	0		485.74	0		485.74	0		993.176	0.036125		993.176	0.0336637		993.176	0.0580191		993.176	0.0512648		993.176	0.0501174		485.74	0		993.176	0.0507272		993.176	0.019807		993.176	0.0120595		993.176	0.0168691		993.176	0.0110306		993.176	0.0776086
485.861	0		993.658	0.051686		485.861	0		485.861	0		485.861	0		993.658	0.036186		993.658	0.0337056		993.658	0.0581414		993.658	0.0513327		993.658	0.050179		485.861	0		993.658	0.0507347		993.658	0.0200901		993.658	0.0122049		993.658	0.0170818		993.658	0.0111582		993.658	0.0782297
485.981	0		994.14	0.0516638		485.981	0		485.981	0		485.981	0		994.14	0.0362456		994.14	0.0337478		994.14	0.0582689		994.14	0.0514022		994.14	0.0502402		485.981	0		994.14	0.0507312		994.14	0.0203939		994.14	0.0123572		994.14	0.0173165		994.14	0.0113001		994.14	0.0789027
486.102	0		994.622	0.0516271		486.102	0		486.102	0		486.102	0		994.622	0.0363026		994.622	0.0337894		994.622	0.0584004		994.622	0.0514718		994.622	0.0502993		486.102	0		994.622	0.0507134		994.622	0.0207116		994.622	0.0125109		994.622	0.0175664		994.622	0.0114517		994.622	0.0796223
486.222	0		995.105	0.0515775		486.222	0		486.222	0		486.222	0		995.105	0.0363578		995.105	0.03383		995.105	0.058535		995.105	0.0515414		995.105	0.0503561		486.222	0		995.105	0.0506798		995.105	0.021036		995.105	0.012662		995.105	0.0178236		995.105	0.0116068		995.105	0.080382
486.343	0		995.587	0.0515181		486.343	0		486.343	0		486.343	0		995.587	0.0364133		995.587	0.0338703		995.587	0.0586737		995.587	0.0516138		995.587	0.0504124		486.343	0		995.587	0.0506328		995.587	0.0213656		995.587	0.0128106		995.587	0.0180853		995.587	0.0117622		995.587	0.0811798
486.463	0		996.069	0.0514552		486.463	0		486.463	0		486.463	0		996.069	0.0364737		996.069	0.0339132		996.069	0.0588204		996.069	0.051695		996.069	0.050473		486.463	0		996.069	0.0505805		996.069	0.0217063		996.069	0.0129623		996.069	0.0183552		996.069	0.0119202		996.069	0.0820204
486.584	0		996.551	0.0513968		486.584	0		486.584	0		486.584	0		996.551	0.0365441		996.551	0.0339618		996.551	0.0589802		996.551	0.0517917		996.551	0.0505435		486.584	0		996.551	0.0505325		996.551	0.0220687		996.551	0.0131254		996.551	0.0186427		996.551	0.0120877		996.551	0.0829153
486.704	0		997.033	0.0513517		486.704	0		486.704	0		486.704	0		997.033	0.0366284		997.033	0.0340198		997.033	0.0591585		997.033	0.0519091		997.033	0.0506286		486.704	0		997.033	0.0504973		997.033	0.0224636		997.033	0.0133075		997.033	0.0189585		997.033	0.0122735		997.033	0.0838775
486.825	0		997.515	0.0513256		486.825	0		486.825	0		486.825	0		997.515	0.0367276		997.515	0.0340888		997.515	0.0593576		997.515	0.0520479		997.515	0.0507293		486.825	0		997.515	0.0504779		997.515	0.0228969		997.515	0.0135124		997.515	0.0193098		997.515	0.0124839		997.515	0.0849163
486.945	0		997.997	0.0513215		486.945	0		486.945	0		486.945	0		997.997	0.0368399		997.997	0.0341684		997.997	0.0595772		997.997	0.0522052		997.997	0.0508441		486.945	0		997.997	0.0504725		997.997	0.0233683		997.997	0.0137395		997.997	0.0196986		997.997	0.0127209		997.997	0.0860349
487.066	0		998.48	0.0513385		487.066	0		487.066	0		487.066	0		998.48	0.036962		998.48	0.034256		998.48	0.0598147		998.48	0.0523758		998.48	0.0509693		487.066	0		998.48	0.0504758		998.48	0.023873		998.48	0.0139859		998.48	0.0201224		998.48	0.0129823		998.48	0.0872297
487.187	0		998.962	0.0513745		487.187	0		487.187	0		487.187	0		998.962	0.0370906		998.962	0.0343489		998.962	0.0600675		998.962	0.0525555		998.962	0.0511023		487.187	0		998.962	0.0504834		998.962	0.0244059		998.962	0.014249		998.962	0.0205773		998.962	0.0132646		998.962	0.0884943
487.307	0		999.444	0.0514289		487.307	0		487.307	0		487.307	0		999.444	0.0372247		999.444	0.0344454		999.444	0.0603346		999.444	0.0527438		999.444	0.0512423		487.307	0		999.444	0.0504952		999.444	0.024966		999.444	0.0145295		999.444	0.0210614		999.444	0.0135647		999.444	0.0898222
487.428	0		999.926	0.0515031		487.428	0		487.428	0		487.428	0		999.926	0.0373647		999.926	0.0345456		999.926	0.0606168		999.926	0.0529427		999.926	0.0513907		487.428	0		999.926	0.0505159		999.926	0.0255558		999.926	0.0148301		999.926	0.0215745		999.926	0.0138819		999.926	0.0912101
487.548	0		1000.41	0.0516005		487.548	0		487.548	0		487.548	0		1000.41	0.0375118		1000.41	0.0346502		1000.41	0.0609144		1000.41	0.053155		1000.41	0.0515493		487.548	0		1000.41	0.0505529		1000.41	0.0261782		1000.41	0.0151526		1000.41	0.0221149		1000.41	0.014216		1000.41	0.0926557
487.669	0		1000.89	0.0517241		487.669	0		487.669	0		487.669	0		1000.89	0.0376659		1000.89	0.0347598		1000.89	0.0612247		1000.89	0.0533804		1000.89	0.051717		487.669	0		1000.89	0.050612		1000.89	0.0268296		1000.89	0.0154928		1000.89	0.022675		1000.89	0.0145637		1000.89	0.0941548
487.789	0		1001.37	0.0518732		487.789	0		487.789	0		487.789	0		1001.37	0.0378232		1001.37	0.0348727		1001.37	0.0615392		1001.37	0.0536122		1001.37	0.0518879		487.789	0		1001.37	0.0506936		1001.37	0.0274973		1001.37	0.0158394		1001.37	0.0232386		1001.37	0.014917		1001.37	0.0956978
487.91	0		1001.85	0.0520436		487.91	0		487.91	0		487.91	0		1001.85	0.0379774		1001.85	0.0349848		1001.85	0.0618441		1001.85	0.053838		1001.85	0.052052		487.91	0		1001.85	0.0507927		1001.85	0.0281593		1001.85	0.0161732		1001.85	0.0237815		1001.85	0.0152621		1001.85	0.097269
488.03	0		1002.34	0.0522271		488.03	0		488.03	0		488.03	0		1002.34	0.03812		1002.34	0.0350898		1002.34	0.0621227		1002.34	0.0540419		1002.34	0.0521959		488.03	0		1002.34	0.0509		1002.34	0.0287904		1002.34	0.0164732		1002.34	0.0242789		1002.34	0.0155825		1002.34	0.0988489
488.151	0		1002.82	0.0524157		488.151	0		488.151	0		488.151	0		1002.82	0.0382444		1002.82	0.0351818		1002.82	0.062361		1002.82	0.0542102		1002.82	0.0523091		488.151	0		1002.82	0.0510073		1002.82	0.0293717		1002.82	0.0167232		1002.82	0.0247124		1002.82	0.0158648		1002.82	0.100421
488.271	0		1003.3	0.0526043		488.271	0		488.271	0		488.271	0		1003.3	0.038347		1003.3	0.0352569		1003.3	0.062552		1003.3	0.0543354		1003.3	0.0523853		488.271	0		1003.3	0.0511094		1003.3	0.0298977		1003.3	0.0169168		1003.3	0.0250782		1003.3	0.0161034		1003.3	0.101977
488.392	0		1003.78	0.0527935		488.392	0		488.392	0		488.392	0		1003.78	0.0384299		1003.78	0.0353153		1003.78	0.0626988		1003.78	0.0544189		1003.78	0.0524255		488.392	0		1003.78	0.0512074		1003.78	0.0303804		1003.78	0.0170606		1003.78	0.0253896		1003.78	0.0163037		1003.78	0.103522
488.512	0		1004.26	0.0529894		488.512	0		488.512	0		488.512	0		1004.26	0.0384986		1004.26	0.0353606		1004.26	0.0628144		1004.26	0.0544696		1004.26	0.0524367		488.512	0		1004.26	0.0513055		1004.26	0.0308453		1004.26	0.0171714		1004.26	0.0256727		1004.26	0.0164801		1004.26	0.105072
488.633	0		1004.75	0.053201		488.633	0		488.633	0		488.633	0		1004.75	0.0385609		1004.75	0.0353988		1004.75	0.0629164		1004.75	0.0545008		1004.75	0.0524292		488.633	0		1004.75	0.0514087		1004.75	0.0313227		1004.75	0.0172692		1004.75	0.025958		1004.75	0.0166515		1004.75	0.10665
488.753	0		1005.23	0.0534366		488.753	0		488.753	0		488.753	0		1005.23	0.0386238		1005.23	0.0354356		1005.23	0.063023		1005.23	0.0545249		1005.23	0.0524128		488.753	0		1005.23	0.0515186		1005.23	0.0318376		1005.23	0.0173721		1005.23	0.0262706		1005.23	0.016835		1005.23	0.108274
488.874	0		1005.71	0.053701		488.874	0		488.874	0		488.874	0		1005.71	0.0386914		1005.71	0.035475		1005.71	0.0631473		1005.71	0.0545508		1005.71	0.0523952		488.874	0		1005.71	0.0516331		1005.71	0.0324025		1005.71	0.0174905		1005.71	0.0266234		1005.71	0.0170411		1005.71	0.109954
488.995	0		1006.19	0.0539938		488.995	0		488.995	0		488.995	0		1006.19	0.0387654		1006.19	0.0355183		1006.19	0.0632955		1006.19	0.0545831		1006.19	0.0523805		488.995	0		1006.19	0.0517473		1006.19	0.0330172		1006.19	0.0176277		1006.19	0.0270171		1006.19	0.0172724		1006.19	0.111686
489.115	0		1006.68	0.0543111		489.115	0		489.115	0		489.115	0		1006.68	0.0388457		1006.68	0.0355655		1006.68	0.0634677		1006.68	0.0546237		1006.68	0.0523719		489.115	0		1006.68	0.0518573		1006.68	0.0336721		1006.68	0.0177817		1006.68	0.0274434		1006.68	0.0175258		1006.68	0.113455
489.236	0		1007.16	0.0546472		489.236	0		489.236	0		489.236	0		1007.16	0.0389321		1007.16	0.0356162		1007.16	0.0636614		1007.16	0.0546743		1007.16	0.0523722		489.236	0		1007.16	0.0519622		1007.16	0.0343559		1007.16	0.0179503		1007.16	0.0278925		1007.16	0.017797		1007.16	0.115242
489.356	0		1007.64	0.0549972		489.356	0		489.356	0		489.356	0		1007.64	0.0390257		1007.64	0.0356708		1007.64	0.0638732		1007.64	0.0547375		1007.64	0.0523853		489.356	0		1007.64	0.0520659		1007.64	0.0350597		1007.64	0.0181326		1007.64	0.028358		1007.64	0.0180829		1007.64	0.117029
489.477	0		1008.12	0.0553576		489.477	0		489.477	0		489.477	0		1008.12	0.0391278		1008.12	0.0357304		1008.12	0.064101		1008.12	0.0548166		1008.12	0.0524146		489.477	0		1008.12	0.0521741		1008.12	0.0357794		1008.12	0.0183301		1008.12	0.0288377		1008.12	0.0183825		1008.12	0.118803
489.597	0		1008.6	0.0557265		489.597	0		489.597	0		489.597	0		1008.6	0.039239		1008.6	0.0357964		1008.6	0.0643436		1008.6	0.054914		1008.6	0.0524625		489.597	0		1008.6	0.052292		1008.6	0.0365121		1008.6	0.0185429		1008.6	0.029331		1008.6	0.0186948		1008.6	0.120556
489.718	0		1009.09	0.0561006		489.718	0		489.718	0		489.718	0		1009.09	0.0393586		1009.09	0.0358688		1009.09	0.0645981		1009.09	0.0550282		1009.09	0.0525277		489.718	0		1009.09	0.0524205		1009.09	0.0372522		1009.09	0.0187684		1009.09	0.0298348		1009.09	0.0190164		1009.09	0.122283
489.838	0		1009.57	0.0564752		489.838	0		489.838	0		489.838	0		1009.57	0.0394832		1009.57	0.035946		1009.57	0.0648596		1009.57	0.0551547		1009.57	0.052606		489.838	0		1009.57	0.0525567		1009.57	0.0379888		1009.57	0.019		1009.57	0.0303403		1009.57	0.0193393		1009.57	0.123972
489.959	0		1010.05	0.0568434		489.959	0		489.959	0		489.959	0		1010.05	0.0396083		1010.05	0.0360244		1010.05	0.0651212		1010.05	0.0552861		1010.05	0.0526912		489.959	0		1010.05	0.0526954		1010.05	0.0387061		1010.05	0.0192278		1010.05	0.0308339		1010.05	0.0196519		1010.05	0.125608
490.079	0		1010.53	0.0571983		490.079	0		490.079	0		490.079	0		1010.53	0.0397301		1010.53	0.036101		1010.53	0.0653755		1010.53	0.0554157		1010.53	0.0527791		490.079	0		1010.53	0.0528333		1010.53	0.0393874		1010.53	0.0194433		1010.53	0.0313012		1010.53	0.0199422		1010.53	0.12717
490.2	0		1011.01	0.0575345		490.2	0		490.2	0		490.2	0		1011.01	0.0398463		1011.01	0.0361736		1011.01	0.0656169		1011.01	0.0555401		1011.01	0.0528678		490.2	0		1011.01	0.0529713		1011.01	0.0400206		1011.01	0.0196423		1011.01	0.0317321		1011.01	0.0202017		1011.01	0.128637
490.32	0		1011.5	0.0578501		490.32	0		490.32	0		490.32	0		1011.5	0.0399576		1011.5	0.0362424		1011.5	0.0658437		1011.5	0.0556596		1011.5	0.0529601		490.32	0		1011.5	0.0531153		1011.5	0.0406009		1011.5	0.0198263		1011.5	0.0321236		1011.5	0.0204283		1011.5	0.129995
490.441	0		1011.98	0.0581468		490.441	0		490.441	0		490.441	0		1011.98	0.0400663		1011.98	0.0363096		1011.98	0.0660577		1011.98	0.0557781		1011.98	0.0530608		490.441	0		1011.98	0.0532738		1011.98	0.0411306		1011.98	0.0200016		1011.98	0.0324794		1011.98	0.0206252		1011.98	0.131236
490.561	0		1012.46	0.0584279		490.561	0		490.561	0		490.561	0		1012.46	0.0401743		1012.46	0.0363779		1012.46	0.0662617		1012.46	0.0558994		1012.46	0.053174		490.561	0		1012.46	0.0534535		1012.46	0.0416142		1012.46	0.0201752		1012.46	0.032806		1012.46	0.0207984		1012.46	0.132362
490.682	0		1012.94	0.0586961		490.682	0		490.682	0		490.682	0		1012.94	0.0402813		1012.94	0.0364478		1012.94	0.066457		1012.94	0.056024		1012.94	0.0533003		490.682	0		1012.94	0.0536555		1012.94	0.0420532		1012.94	0.0203508		1012.94	0.0331072		1012.94	0.0209519		1012.94	0.133374
490.803	0		1013.42	0.0589517		490.803	0		490.803	0		490.803	0		1013.42	0.0403841		1013.42	0.0365182		1013.42	0.0666412		1013.42	0.0561486		1013.42	0.0534365		490.803	0		1013.42	0.0538756		1013.42	0.0424421		1013.42	0.0205271		1013.42	0.0333806		1013.42	0.0210853		1013.42	0.13427
490.923	0		1013.91	0.0591916		490.923	0		490.923	0		490.923	0		1013.91	0.0404773		1013.91	0.0365847		1013.91	0.0668081		1013.91	0.0562664		1013.91	0.0535762		490.923	0		1013.91	0.0541051		1013.91	0.0427697		1013.91	0.0206986		1013.91	0.0336184		1013.91	0.0211934		1013.91	0.135041
491.043	0		1014.39	0.0594117		491.043	0		491.043	0		491.043	0		1014.39	0.0405559		1014.39	0.0366427		1014.39	0.0669503		1014.39	0.0563704		1014.39	0.0537136		491.043	0		1014.39	0.0543361		1014.39	0.0430221		1014.39	0.0208588		1014.39	0.0338111		1014.39	0.0212691		1014.39	0.135669
491.164	0		1014.87	0.0596093		491.164	0		491.164	0		491.164	0		1014.87	0.0406171		1014.87	0.036688		1014.87	0.0670618		1014.87	0.0564557		1014.87	0.0538454		491.164	0		1014.87	0.0545647		1014.87	0.0431904		1014.87	0.0210037		1014.87	0.0339528		1014.87	0.0213081		1014.87	0.136142
491.285	0		1015.35	0.0597851		491.285	0		491.285	0		491.285	0		1015.35	0.0406618		1015.35	0.0367201		1015.35	0.0671418		1015.35	0.0565225		1015.35	0.0539732		491.285	0		1015.35	0.0547922		1015.35	0.0432737		1015.35	0.0211339		1015.35	0.0340449		1015.35	0.0213109		1015.35	0.136454
491.405	0		1015.84	0.0599433		491.405	0		491.405	0		491.405	0		1015.84	0.0406945		1015.84	0.0367404		1015.84	0.0671945		1015.84	0.0565742		1015.84	0.0541015		491.405	0		1015.84	0.055024		1015.84	0.0432799		1015.84	0.0212545		1015.84	0.0340961		1015.84	0.0212841		1015.84	0.136613
491.526	0		1016.32	0.0600901		491.526	0		491.526	0		491.526	0		1016.32	0.040721		1016.32	0.0367531		1016.32	0.0672284		1016.32	0.0566162		1016.32	0.054236		491.526	0		1016.32	0.0552653		1016.32	0.0432214		1016.32	0.0213711		1016.32	0.034118		1016.32	0.0212368		1016.32	0.136639
491.646	0		1016.8	0.0602304		491.646	0		491.646	0		491.646	0		1016.8	0.0407462		1016.8	0.036762		1016.8	0.0672526		1016.8	0.0566529		1016.8	0.0543799		491.646	0		1016.8	0.0555185		1016.8	0.0431096		1016.8	0.0214881		1016.8	0.0341209		1016.8	0.0211774		1016.8	0.136557
491.767	0		1017.28	0.0603659		491.767	0		491.767	0		491.767	0		1017.28	0.0407726		1017.28	0.03677		1017.28	0.0672736		1017.28	0.0566856		1017.28	0.0545328		491.767	0		1017.28	0.0557804		1017.28	0.0429505		1017.28	0.0216057		1017.28	0.0341093		1017.28	0.02111		1017.28	0.136388
491.887	0		1017.76	0.060494		491.887	0		491.887	0		491.887	0		1017.76	0.0408001		1017.76	0.0367783		1017.76	0.0672955		1017.76	0.0567136		1017.76	0.054691		491.887	0		1017.76	0.0560454		1017.76	0.0427451		1017.76	0.0217215		1017.76	0.0340834		1017.76	0.0210347		1017.76	0.136146
492.008	0		1018.25	0.0606106		492.008	0		492.008	0		492.008	0		1018.25	0.0408275		1018.25	0.0367869		1018.25	0.0673192		1018.25	0.0567355		1018.25	0.0548503		492.008	0		1018.25	0.0563072		1018.25	0.0424927		1018.25	0.021834		1018.25	0.0340417		1018.25	0.0209499		1018.25	0.135834
492.128	0		1018.73	0.0607116		492.128	0		492.128	0		492.128	0		1018.73	0.0408543		1018.73	0.0367964		1018.73	0.0673459		1018.73	0.0567521		1018.73	0.0550074		492.128	0		1018.73	0.0565626		1018.73	0.0421971		1018.73	0.0219446		1018.73	0.0339865		1018.73	0.0208565		1018.73	0.135457
492.249	0		1019.21	0.0607974		492.249	0		492.249	0		492.249	0		1019.21	0.0408824		1019.21	0.0368092		1019.21	0.0673789		1019.21	0.0567673		1019.21	0.0551628		492.249	0		1019.21	0.0568129		1019.21	0.0418696		1019.21	0.0220591		1019.21	0.0339271		1019.21	0.0207601		1019.21	0.135018
492.369	0		1019.69	0.0608719		492.369	0		492.369	0		492.369	0		1019.69	0.0409148		1019.69	0.036828		1019.69	0.0674236		1019.69	0.0567871		1019.69	0.0553188		492.369	0		1019.69	0.0570618		1019.69	0.0415284		1019.69	0.0221869		1019.69	0.0338781		1019.69	0.0206707		1019.69	0.134533
492.49	0		1020.17	0.0609427		492.49	0		492.49	0		492.49	0		1020.17	0.0409563		1020.17	0.0368567		1020.17	0.0674871		1020.17	0.0568179		1020.17	0.0554786		492.49	0		1020.17	0.0573132		1020.17	0.0411938		1020.17	0.0223361		1020.17	0.0338553		1020.17	0.0205999		1020.17	0.134022
492.61	0		1020.66	0.0610167		492.61	0		492.61	0		492.61	0		1020.66	0.0410105		1020.66	0.0368978		1020.66	0.0675758		1020.66	0.0568637		1020.66	0.0556433		492.61	0		1020.66	0.0575678		1020.66	0.040882		1020.66	0.0225112		1020.66	0.0338705		1020.66	0.0205564		1020.66	0.133507
492.731	0		1021.14	0.0610979		492.731	0		492.731	0		492.731	0		1021.14	0.041079		1021.14	0.0369521		1021.14	0.0676928		1021.14	0.056926		1021.14	0.0558114		492.731	0		1021.14	0.0578225		1021.14	0.0406013		1021.14	0.0227105		1021.14	0.0339281		1021.14	0.0205435		1021.14	0.133002
492.851	0		1021.62	0.0611869		492.851	0		492.851	0		492.851	0		1021.62	0.0411619		1021.62	0.0370186		1021.62	0.0678389		1021.62	0.0570043		1021.62	0.0559793		492.851	0		1021.62	0.0580721		1021.62	0.0403533		1021.62	0.0229288		1021.62	0.034026		1021.62	0.0205592		1021.62	0.132514
492.972	0		1022.1	0.0612813		492.972	0		492.972	0		492.972	0		1022.1	0.0412587		1022.1	0.0370966		1022.1	0.0680138		1022.1	0.0570988		1022.1	0.0561441		492.972	0		1022.1	0.0583121		1022.1	0.0401362		1022.1	0.0231604		1022.1	0.0341602		1022.1	0.0205997		1022.1	0.132039
493.093	0		1022.59	0.0613785		493.093	0		493.093	0		493.093	0		1022.59	0.04137		1022.59	0.0371864		1022.59	0.0682184		1022.59	0.0572129		1022.59	0.0563056		493.093	0		1022.59	0.0585425		1022.59	0.0399533		1022.59	0.0234038		1022.59	0.0343309		1022.59	0.0206634		1022.59	0.131577
493.213	0		1023.07	0.0614785		493.213	0		493.213	0		493.213	0		1023.07	0.0414987		1023.07	0.0372903		1023.07	0.0684566		1023.07	0.0573539		1023.07	0.0564686		493.213	0		1023.07	0.0587671		1023.07	0.0398153		1023.07	0.0236649		1023.07	0.0345447		1023.07	0.0207546		1023.07	0.131132
493.334	0		1023.55	0.0615843		493.334	0		493.334	0		493.334	0		1023.55	0.041649		1023.55	0.0374123		1023.55	0.0687358		1023.55	0.0575314		1023.55	0.0566409		493.334	0		1023.55	0.0589931		1023.55	0.0397418		1023.55	0.0239556		1023.55	0.0348163		1023.55	0.0208837		1023.55	0.130719
493.454	0		1024.03	0.061701		493.454	0		493.454	0		493.454	0		1024.03	0.0418265		1024.03	0.0375568		1024.03	0.0690657		1024.03	0.0577558		1024.03	0.0568323		493.454	0		1024.03	0.0592271		1024.03	0.0397556		1024.03	0.0242913		1024.03	0.0351631		1024.03	0.0210649		1024.03	0.130362
493.575	0		1024.51	0.0618335		493.575	0		493.575	0		493.575	0		1024.51	0.0420354		1024.51	0.0377267		1024.51	0.0694559		1024.51	0.0580341		1024.51	0.0570506		493.575	0		1024.51	0.0594712		1024.51	0.0398789		1024.51	0.024687		1024.51	0.0356004		1024.51	0.0213124		1024.51	0.130087
493.695	0		1025	0.0619837		493.695	0		493.695	0		493.695	0		1025	0.042279		1025	0.0379229		1025	0.0699135		1025	0.0583697		1025	0.0573007		493.695	0		1025	0.059724		1025	0.0401269		1025	0.0251544		1025	0.0361376		1025	0.0216361		1025	0.129915
493.816	0		1025.48	0.0621511		493.816	0		493.816	0		493.816	0		1025.48	0.0425587		1025.48	0.0381436		1025.48	0.070443		1025.48	0.0587627		1025.48	0.0575837		493.816	0		1025.48	0.0599806		1025.48	0.0405095		1025.48	0.0257007		1025.48	0.0367771		1025.48	0.0220415		1025.48	0.129855
493.936	0		1025.96	0.0623331		493.936	0		493.936	0		493.936	0		1025.96	0.0428755		1025.96	0.0383865		1025.96	0.0710461		1025.96	0.0592119		1025.96	0.0578987		493.936	0		1025.96	0.0602374		1025.96	0.0410304		1025.96	0.026329		1025.96	0.0375156		1025.96	0.0225291		1025.96	0.129907
494.057	0		1026.44	0.0625273		494.057	0		494.057	0		494.057	0		1026.44	0.0432293		1026.44	0.0386483		1026.44	0.0717213		1026.44	0.0597154		1026.44	0.0582431		494.057	0		1026.44	0.0604941		1026.44	0.0416911		1026.44	0.02704		1026.44	0.0383465		1026.44	0.0230965		1026.44	0.130061
494.177	0		1026.92	0.0627336		494.177	0		494.177	0		494.177	0		1026.92	0.0436189		1026.92	0.0389267		1026.92	0.0724637		1026.92	0.0602707		1026.92	0.0586137		494.177	0		1026.92	0.0607546		1026.92	0.0424878		1026.92	0.0278288		1026.92	0.0392583		1026.92	0.0237366		1026.92	0.130306
494.298	0		1027.41	0.0629533		494.298	0		494.298	0		494.298	0		1027.41	0.0440395		1027.41	0.0392183		1027.41	0.0732619		1027.41	0.0608721		1027.41	0.0590044		494.298	0		1027.41	0.0610246		1027.41	0.0434075		1027.41	0.0286839		1027.41	0.0402324		1027.41	0.0244375		1027.41	0.130625
494.418	0		1027.89	0.0631868		494.418	0		494.418	0		494.418	0		1027.89	0.0444809		1027.89	0.0395177		1027.89	0.0740954		1027.89	0.0615073		1027.89	0.0594047		494.418	0		1027.89	0.0613073		1027.89	0.044421		1027.89	0.0295825		1027.89	0.041237		1027.89	0.0251781		1027.89	0.130995
494.539	0		1028.37	0.0634301		494.539	0		494.539	0		494.539	0		1028.37	0.0449256		1028.37	0.0398156		1028.37	0.0749317		1028.37	0.0621551		1028.37	0.0597973		494.539	0		1028.37	0.0615996		1028.37	0.0454783		1028.37	0.0304886		1028.37	0.0422238		1028.37	0.0259258		1028.37	0.131384
494.659	0		1028.85	0.063672		494.659	0		494.659	0		494.659	0		1028.85	0.0453498		1028.85	0.0400993		1028.85	0.0757269		1028.85	0.0627857		1028.85	0.0601585		494.659	0		1028.85	0.0618918		1028.85	0.0465087		1028.85	0.031354		1028.85	0.0431294		1028.85	0.0266378		1028.85	0.131745
494.78	0		1029.34	0.0638943		494.78	0		494.78	0		494.78	0		1029.34	0.0457262		1029.34	0.0403522		1029.34	0.0764297		1029.34	0.0633629		1029.34	0.0604608		494.78	0		1029.34	0.0621685		1029.34	0.0474287		1029.34	0.0321232		1029.34	0.043882		1029.34	0.0272653		1029.34	0.132021
494.901	0		1029.82	0.0640749		494.901	0		494.901	0		494.901	0		1029.82	0.0460279		1029.82	0.0405591		1029.82	0.0769892		1029.82	0.0638507		1029.82	0.0606781		494.901	0		1029.82	0.0624148		1029.82	0.0481554		1029.82	0.032742		1029.82	0.0444131		1029.82	0.0277606		1029.82	0.132155
495.021	0		1030.3	0.0641923		495.021	0		495.021	0		495.021	0		1030.3	0.0462346		1030.3	0.0407076		1030.3	0.0773641		1030.3	0.0642192		1030.3	0.0607909		495.021	0		1030.3	0.0626204		1030.3	0.048623		1030.3	0.0331667		1030.3	0.0446721		1030.3	0.0280873		1030.3	0.132098
495.142	0		1030.78	0.0642312		495.142	0		495.142	0		495.142	0		1030.78	0.0463361		1030.78	0.040792		1030.78	0.0775314		1030.78	0.0644491		1030.78	0.0607898		495.142	0		1030.78	0.0627826		1030.78	0.0487962		1030.78	0.0333719		1030.78	0.0446372		1030.78	0.0282271		1030.78	0.131832
495.262	0		1031.26	0.0641852		495.262	0		495.262	0		495.262	0		1031.26	0.0463337		1031.26	0.0408138		1031.26	0.0774907		1031.26	0.0645349		1031.26	0.0606776		495.262	0		1031.26	0.0629055		1031.26	0.0486765		1031.26	0.0333543		1031.26	0.0443198		1031.26	0.0281832		1031.26	0.131365
495.383	0		1031.75	0.0640566		495.383	0		495.383	0		495.383	0		1031.75	0.0462392		1031.75	0.04078		1031.75	0.0772639		1031.75	0.0644833		1031.75	0.0604664		495.383	0		1031.75	0.0629968		1031.75	0.0482993		1031.75	0.0331308		1031.75	0.0437603		1031.75	0.0279777		1031.75	0.130738
495.503	0		1032.23	0.0638536		495.503	0		495.503	0		495.503	0		1032.23	0.0460711		1032.23	0.0407007		1032.23	0.0768883		1032.23	0.0643098		1032.23	0.0601739		495.503	0		1032.23	0.0630635		1032.23	0.0477235		1032.23	0.032733		1032.23	0.0430176		1032.23	0.0276448		1032.23	0.130007
495.624	0		1032.71	0.0635872		495.624	0		495.624	0		495.624	0		1032.71	0.0458507		1032.71	0.0405863		1032.71	0.0764087		1032.71	0.0640354		1032.71	0.0598193		495.624	0		1032.71	0.0631097		1032.71	0.0470196		1032.71	0.0322		1032.71	0.042157		1032.71	0.0272236		1032.71	0.129235
495.744	0		1033.19	0.0632679		495.744	0		495.744	0		495.744	0		1033.19	0.0455981		1033.19	0.0404455		1033.19	0.0758692		1033.19	0.063683		1033.19	0.0594206		495.744	0		1033.19	0.0631363		1033.19	0.0462572		1033.19	0.0315729		1033.19	0.0412413		1033.19	0.0267515		1033.19	0.128475
495.865	0		1033.67	0.0629055		495.865	0		495.865	0		495.865	0		1033.67	0.0453314		1033.67	0.040286		1033.67	0.0753095		1033.67	0.0632776		1033.67	0.0589946		495.865	0		1033.67	0.0631446		1033.67	0.0455002		1033.67	0.0308913		1033.67	0.0403258		1033.67	0.0262622		1033.67	0.127769
495.985	0		1034.16	0.0625109		495.985	0		495.985	0		495.985	0		1034.16	0.0450659		1034.16	0.0401152		1034.16	0.0747626		1034.16	0.0628449		1034.16	0.0585574		495.985	0		1034.16	0.0631381		1034.16	0.0448039		1034.16	0.0301936		1034.16	0.0394587		1034.16	0.0257858		1034.16	0.127146
496.106	0		1034.64	0.0620977		496.106	0		496.106	0		496.106	0		1034.64	0.0448156		1034.64	0.0399426		1034.64	0.0742571		1034.64	0.0624116		1034.64	0.0581258		496.106	0		1034.64	0.0631255		1034.64	0.0442143		1034.64	0.0295146		1034.64	0.0386808		1034.64	0.0253486		1034.64	0.126629
496.226	0		1035.12	0.0616814		496.226	0		496.226	0		496.226	0		1035.12	0.0445914		1035.12	0.0397781		1035.12	0.0738159		1035.12	0.0620018		1035.12	0.0577151		496.226	0		1035.12	0.0631181		1035.12	0.0437664		1035.12	0.0288851		1035.12	0.0380254		1035.12	0.0249735		1035.12	0.126237
496.347	0		1035.6	0.0612783		496.347	0		496.347	0		496.347	0		1035.6	0.0444018		1035.6	0.0396324		1035.6	0.0734568		1035.6	0.0616353		1035.6	0.0573393		496.347	0		1035.6	0.0631278		1035.6	0.0434815		1035.6	0.028329		1035.6	0.0375145		1035.6	0.0246769		1035.6	0.125983
496.467	0		1036.09	0.060901		496.467	0		496.467	0		496.467	0		1036.09	0.0442503		1036.09	0.0395137		1036.09	0.0731899		1036.09	0.061324		1036.09	0.0570065		496.467	0		1036.09	0.0631622		1036.09	0.0433642		1036.09	0.0278595		1036.09	0.0371559		1036.09	0.0244659		1036.09	0.125873
496.588	0		1036.57	0.0605573		496.588	0		496.588	0		496.588	0		1036.57	0.0441364		1036.57	0.0394261		1036.57	0.0730169		1036.57	0.0610704		1036.57	0.0567197		496.588	0		1036.57	0.0632236		1036.57	0.043403		1036.57	0.0274795		1036.57	0.0369429		1036.57	0.024338		1036.57	0.125902
496.709	0		1037.05	0.0602479		496.709	0		496.709	0		496.709	0		1037.05	0.0440558		1037.05	0.0393689		1037.05	0.0729312		1037.05	0.0608699		1037.05	0.0564757		496.709	0		1037.05	0.0633091		1037.05	0.0435757		1037.05	0.0271832		1037.05	0.0368576		1037.05	0.0242826		1037.05	0.126052
496.829	0		1037.53	0.0599698		496.829	0		496.829	0		496.829	0		1037.53	0.0440024		1037.53	0.0393384		1037.53	0.0729208		1037.53	0.0607147		1037.53	0.0562699		496.829	0		1037.53	0.0634148		1037.53	0.0438551		1037.53	0.0269608		1037.53	0.0368766		1037.53	0.0242856		1037.53	0.126297
496.95	0		1038.01	0.0597195		496.95	0		496.95	0		496.95	0		1038.01	0.0439708		1038.01	0.0393289		1038.01	0.0729713		1038.01	0.0605973		1038.01	0.0560973		496.95	0		1038.01	0.0635374		1038.01	0.0442179		1038.01	0.0268034		1038.01	0.0369795		1038.01	0.0243339		1038.01	0.12661
497.07	0		1038.5	0.0594959		497.07	0		497.07	0		497.07	0		1038.5	0.0439576		1038.5	0.0393359		1038.5	0.0730699		1038.5	0.0605136		1038.5	0.0559556		497.07	0		1038.5	0.063678		1038.5	0.0446472		1038.5	0.026705		1038.5	0.0371517		1038.5	0.0244195		1038.5	0.126972
497.191	0		1038.98	0.0593014		497.191	0		497.191	0		497.191	0		1038.98	0.0439613		1038.98	0.0393564		1038.98	0.0732067		1038.98	0.0604622		1038.98	0.0558444		497.191	0		1038.98	0.0638399		1038.98	0.0451338		1038.98	0.0266639		1038.98	0.037386		1038.98	0.0245399		1038.98	0.12737
497.311	0		1039.46	0.0591409		497.311	0		497.311	0		497.311	0		1039.46	0.0439814		1039.46	0.0393891		1039.46	0.0733748		1039.46	0.060443		1039.46	0.0557634		497.311	0		1039.46	0.0640261		1039.46	0.045671		1039.46	0.0266791		1039.46	0.037678		1039.46	0.0246949		1039.46	0.127802
497.432	0		1039.94	0.0590186		497.432	0		497.432	0		497.432	0		1039.94	0.0440166		1039.94	0.039433		1039.94	0.0735688		1039.94	0.0604544		1039.94	0.0557112		497.432	0		1039.94	0.064237		1039.94	0.0462506		1039.94	0.0267479		1039.94	0.0380221		1039.94	0.0248833		1039.94	0.128263
497.552	0		1040.42	0.0589351		497.552	0		497.552	0		497.552	0		1040.42	0.0440636		1040.42	0.039487		1040.42	0.0737818		1040.42	0.060492		1040.42	0.0556829		497.552	0		1040.42	0.0644684		1040.42	0.046859		1040.42	0.0268642		1040.42	0.0384078		1040.42	0.0251008		1040.42	0.128749
497.673	0		1040.91	0.058887		497.673	0		497.673	0		497.673	0		1040.91	0.0441179		1040.91	0.0395486		1040.91	0.0740063		1040.91	0.0605487		1040.91	0.0556719		497.673	0		1040.91	0.0647137		1040.91	0.0474783		1040.91	0.0270192		1040.91	0.0388201		1040.91	0.0253384		1040.91	0.129247
497.793	0		1041.39	0.0588682		497.793	0		497.793	0		497.793	0		1041.39	0.0441745		1041.39	0.0396154		1041.39	0.0742337		1041.39	0.0606177		1041.39	0.055672		497.793	0		1041.39	0.0649668		1041.39	0.0480897		1041.39	0.0272034		1041.39	0.0392429		1041.39	0.0255863		1041.39	0.129736
497.914	0		1041.87	0.0588723		497.914	0		497.914	0		497.914	0		1041.87	0.04423		1041.87	0.0396852		1041.87	0.0744568		1041.87	0.0606938		1041.87	0.055679		497.914	0		1041.87	0.0652251		1041.87	0.0486794		1041.87	0.0274099		1041.87	0.0396631		1041.87	0.025837		1041.87	0.130196
498.034	0		1042.35	0.0588957		498.034	0		498.034	0		498.034	0		1042.35	0.0442835		1042.35	0.0397577		1042.35	0.074672		1042.35	0.0607759		1042.35	0.0556924		498.034	0		1042.35	0.0654914		1042.35	0.0492414		1042.35	0.0276352		1042.35	0.0400744		1042.35	0.0260873		1042.35	0.130612
498.155	0		1042.84	0.0589376		498.155	0		498.155	0		498.155	0		1042.84	0.0443363		1042.84	0.0398331		1042.84	0.0748784		1042.84	0.0608652		1042.84	0.0557137		498.155	0		1042.84	0.0657721		1042.84	0.0497774		1042.84	0.0278793		1042.84	0.0404762		1042.84	0.0263388		1042.84	0.130981
498.275	0		1043.32	0.0589998		498.275	0		498.275	0		498.275	0		1043.32	0.0443906		1043.32	0.0399123		1043.32	0.0750784		1043.32	0.0609632		1043.32	0.0557453		498.275	0		1043.32	0.0660735		1043.32	0.0502915		1043.32	0.0281426		1043.32	0.0408704		1043.32	0.026595		1043.32	0.131304
498.396	0		1043.8	0.0590833		498.396	0		498.396	0		498.396	0		1043.8	0.0444469		1043.8	0.0399945		1043.8	0.0752735		1043.8	0.0610689		1043.8	0.0557868		498.396	0		1043.8	0.066399		1043.8	0.0507863		1043.8	0.0284233		1043.8	0.0412569		1043.8	0.0268579		1043.8	0.131586
498.516	0		1044.28	0.0591868		498.516	0		498.516	0		498.516	0		1044.28	0.0445039		1044.28	0.0400778		1044.28	0.0754632		1044.28	0.0611788		1044.28	0.0558356		498.516	0		1044.28	0.0667462		1044.28	0.051257		1044.28	0.0287166		1044.28	0.0416302		1044.28	0.0271243		1044.28	0.131829
498.637	0		1044.76	0.0593056		498.637	0		498.637	0		498.637	0		1044.76	0.0445583		1044.76	0.0401588		1044.76	0.0756439		1044.76	0.0612866		1044.76	0.055887		498.637	0		1044.76	0.0671094		1044.76	0.0516937		1044.76	0.0290155		1044.76	0.0419805		1044.76	0.0273869		1044.76	0.132026
498.757	0		1045.24	0.0594337		498.757	0		498.757	0		498.757	0		1045.24	0.0446064		1045.24	0.0402344		1045.24	0.0758103		1045.24	0.0613871		1045.24	0.0559374		498.757	0		1045.24	0.0674817		1045.24	0.0520841		1045.24	0.0293131		1045.24	0.0422969		1045.24	0.0276358		1045.24	0.132166
498.878	0		1045.73	0.0595663		498.878	0		498.878	0		498.878	0		1045.73	0.0446462		1045.73	0.040304		1045.73	0.075958		1045.73	0.0614782		1045.73	0.0559864		498.878	0		1045.73	0.0678599		1045.73	0.0524188		1045.73	0.029606		1045.73	0.0425725		1045.73	0.027863		1045.73	0.132235
498.999	0		1046.21	0.0597016		498.999	0		498.999	0		498.999	0		1046.21	0.0446787		1046.21	0.0403696		1046.21	0.0760861		1046.21	0.0615626		1046.21	0.0560381		498.999	0		1046.21	0.0682452		1046.21	0.0526971		1046.21	0.029895		1046.21	0.0428077		1046.21	0.0280651		1046.21	0.132228
499.119	0		1046.69	0.0598419		499.119	0		499.119	0		499.119	0		1046.69	0.0447069		1046.69	0.0404357		1046.69	0.0761979		1046.69	0.0616462		1046.69	0.0560995		499.119	0		1046.69	0.0686427		1046.69	0.0529251		1046.69	0.030184		1046.69	0.0430095		1046.69	0.0282436		1046.69	0.132149
499.24	0		1047.17	0.059991		499.24	0		499.24	0		499.24	0		1047.17	0.044735		1047.17	0.0405072		1047.17	0.0762987		1047.17	0.0617355		1047.17	0.0561774		499.24	0		1047.17	0.069058		1047.17	0.0531131		1047.17	0.0304768		1047.17	0.0431875		1047.17	0.0284025		1047.17	0.13201
499.36	0		1047.66	0.0601519		499.36	0		499.36	0		499.36	0		1047.66	0.0447656		1047.66	0.040587		1047.66	0.0763941		1047.66	0.0618336		1047.66	0.0562751		499.36	0		1047.66	0.0694933		1047.66	0.0532691		1047.66	0.0307744		1047.66	0.0433488		1047.66	0.0285449		1047.66	0.131825
499.481	0		1048.14	0.0603244		499.481	0		499.481	0		499.481	0		1048.14	0.0447986		1048.14	0.0406743		1048.14	0.076486		1048.14	0.061939		1048.14	0.0563905		499.481	0		1048.14	0.069945		1048.14	0.0533947		1048.14	0.0310726		1048.14	0.0434942		1048.14	0.0286687		1048.14	0.131604
499.601	0		1048.62	0.0605036		499.601	0		499.601	0		499.601	0		1048.62	0.044831		1048.62	0.0407642		1048.62	0.076573		1048.62	0.0620457		1048.62	0.0565165		499.601	0		1048.62	0.0704052		1048.62	0.0534843		1048.62	0.0313637		1048.62	0.0436181		1048.62	0.0287679		1048.62	0.131349
499.722	0		1049.1	0.0606828		499.722	0		499.722	0		499.722	0		1049.1	0.0448586		1049.1	0.0408508		1049.1	0.0766508		1049.1	0.0621468		1049.1	0.0566446		499.722	0		1049.1	0.0708641		1049.1	0.05353		1049.1	0.0316392		1049.1	0.0437126		1049.1	0.0288338		1049.1	0.131055
499.842	0		1049.59	0.0608553		499.842	0		499.842	0		499.842	0		1049.59	0.0448786		1049.59	0.0409285		1049.59	0.0767154		1049.59	0.0622376		1049.59	0.0567674		499.842	0		1049.59	0.0713144		1049.59	0.0535255		1049.59	0.0318931		1049.59	0.0437719		1049.59	0.0288591		1049.59	0.130716
499.963	0		1050.07	0.061018		499.963	0		499.963	0		499.963	0		1050.07	0.0448905		1050.07	0.0409948		1050.07	0.0767662		1050.07	0.062318		1050.07	0.056882		499.963	0		1050.07	0.071754		1050.07	0.0534727		1050.07	0.0321244		1050.07	0.0437975		1050.07	0.0288421		1050.07	0.130332
500.083	0		1050.55	0.0611718		500.083	0		500.083	0		500.083	0		1050.55	0.0448967		1050.55	0.0410513		1050.55	0.0768061		1050.55	0.0623924		1050.55	0.0569894		500.083	0		1050.55	0.0721854		1050.55	0.0533808		1050.55	0.0323366		1050.55	0.0437965		1050.55	0.028787		1050.55	0.129914
500.204	0		1051.03	0.0613212		500.204	0		500.204	0		500.204	0		1051.03	0.0449015		1051.03	0.0411018		1051.03	0.0768417		1051.03	0.0624675		1051.03	0.0570939		500.204	0		1051.03	0.0726143		1051.03	0.0532634		1051.03	0.0325346		1051.03	0.0437795		1051.03	0.0287019		1051.03	0.12948
500.324	0		1051.51	0.0614705		500.324	0		500.324	0		500.324	0		1051.51	0.0449084		1051.51	0.0411505		1051.51	0.0768791		1051.51	0.0625491		1051.51	0.0571994		500.324	0		1051.51	0.0730443		1051.51	0.0531329		1051.51	0.0327217		1051.51	0.0437554		1051.51	0.0285955		1051.51	0.129049
500.445	0		1051.99	0.061622		500.445	0		500.445	0		500.445	0		1051.99	0.0449193		1051.99	0.0412		1051.99	0.0769217		1051.99	0.0626395		1051.99	0.057308		500.445	0		1051.99	0.0734759		1051.99	0.0529964		1051.99	0.032898		1051.99	0.0437272		1051.99	0.0284738		1051.99	0.128634
500.565	0		1052.48	0.0617747		500.565	0		500.565	0		500.565	0		1052.48	0.0449332		1052.48	0.0412503		1052.48	0.0769691		1052.48	0.0627373		1052.48	0.0574187		500.565	0		1052.48	0.0739048		1052.48	0.0528549		1052.48	0.0330598		1052.48	0.0436928		1052.48	0.0283401		1052.48	0.128242
500.686	0		1052.96	0.0619257		500.686	0		500.686	0		500.686	0		1052.96	0.0449487		1052.96	0.0412998		1052.96	0.0770181		1052.96	0.0628397		1052.96	0.0575298		500.686	0		1052.96	0.0743262		1052.96	0.052707		1052.96	0.0332023		1052.96	0.0436488		1052.96	0.0281957		1052.96	0.127871
500.807	0		1053.44	0.0620724		500.807	0		500.807	0		500.807	0		1053.44	0.0449648		1053.44	0.041347		1053.44	0.0770661		1053.44	0.062944		1053.44	0.0576395		500.807	0		1053.44	0.0747364		1053.44	0.0525533		1053.44	0.0333225		1053.44	0.0435941		1053.44	0.0280439		1053.44	0.127521
500.927	0		1053.92	0.0622151		500.927	0		500.927	0		500.927	0		1053.92	0.0449821		1053.92	0.0413923		1053.92	0.0771125		1053.92	0.0630501		1053.92	0.057748		500.927	0		1053.92	0.0751362		1053.92	0.0524009		1053.92	0.0334208		1053.92	0.043534		1053.92	0.0278912		1053.92	0.127192
501.048	0		1054.41	0.0623577		501.048	0		501.048	0		501.048	0		1054.41	0.0450034		1054.41	0.0414381		1054.41	0.0771609		1054.41	0.0631601		1054.41	0.0578571		501.048	0		1054.41	0.0755307		1054.41	0.052262		1054.41	0.0335009		1054.41	0.0434793		1054.41	0.0277477		1054.41	0.126897
501.168	0		1054.89	0.0625059		501.168	0		501.168	0		501.168	0		1054.89	0.0450316		1054.89	0.0414887		1054.89	0.0772174		1054.89	0.0632768		1054.89	0.0579691		501.168	0		1054.89	0.0759271		1054.89	0.05215		1054.89	0.033567		1054.89	0.0434413		1054.89	0.0276232		1054.89	0.126648
501.289	0		1055.37	0.0626647		501.289	0		501.289	0		501.289	0		1055.37	0.0450687		1055.37	0.0415474		1055.37	0.0772873		1055.37	0.0634014		1055.37	0.0580854		501.289	0		1055.37	0.0763312		1055.37	0.0520746		1055.37	0.0336216		1055.37	0.0434275		1055.37	0.0275249		1055.37	0.126462
501.409	0		1055.85	0.0628355		501.409	0		501.409	0		501.409	0		1055.85	0.0451139		1055.85	0.0416156		1055.85	0.0773728		1055.85	0.0635325		1055.85	0.0582044		501.409	0		1055.85	0.076745		1055.85	0.0520381		1055.85	0.0336636		1055.85	0.0434373		1055.85	0.0274537		1055.85	0.126344
501.53	0		1056.33	0.0630155		501.53	0		501.53	0		501.53	0		1056.33	0.0451643		1056.33	0.0416917		1056.33	0.0774717		1056.33	0.0636659		1056.33	0.0583234		501.53	0		1056.33	0.0771664		1056.33	0.0520363		1056.33	0.0336902		1056.33	0.0434638		1056.33	0.027406		1056.33	0.126295
501.65	0		1056.82	0.0631991		501.65	0		501.65	0		501.65	0		1056.82	0.0452163		1056.82	0.0417725		1056.82	0.0775783		1056.82	0.0637971		1056.82	0.0584394		501.65	0		1056.82	0.0775916		1056.82	0.0520626		1056.82	0.0336984		1056.82	0.0434973		1056.82	0.0273751		1056.82	0.126305
501.771	0		1057.3	0.0633804		501.771	0		501.771	0		501.771	0		1057.3	0.0452671		1057.3	0.0418544		1057.3	0.0776868		1057.3	0.0639238		1057.3	0.0585515		501.771	0		1057.3	0.0780178		1057.3	0.0521142		1057.3	0.0336895		1057.3	0.0435311		1057.3	0.0273571		1057.3	0.126369
501.891	0		1057.78	0.0635566		501.891	0		501.891	0		501.891	0		1057.78	0.0453165		1057.78	0.0419358		1057.78	0.0777939		1057.78	0.0640464		1057.78	0.0586607		501.891	0		1057.78	0.0784456		1057.78	0.0521948		1057.78	0.033669		1057.78	0.0435652		1057.78	0.027352		1057.78	0.126484
502.012	0		1058.26	0.0637289		502.012	0		502.012	0		502.012	0		1058.26	0.045367		1058.26	0.0420174		1058.26	0.0779007		1058.26	0.0641689		1058.26	0.0587707		502.012	0		1058.26	0.0788793		1058.26	0.0523141		1058.26	0.0336467		1058.26	0.0436063		1058.26	0.0273641		1058.26	0.126657
502.132	0		1058.74	0.0639013		502.132	0		502.132	0		502.132	0		1058.74	0.0454216		1058.74	0.0421012		1058.74	0.0780107		1058.74	0.0642955		1058.74	0.0588848		502.132	0		1058.74	0.079325		1058.74	0.0524824		1058.74	0.033632		1058.74	0.0436626		1058.74	0.0273986		1058.74	0.126898
502.253	0		1059.23	0.0640781		502.253	0		502.253	0		502.253	0		1059.23	0.0454827		1059.23	0.0421891		1059.23	0.0781287		1059.23	0.0644287		1059.23	0.0590038		502.253	0		1059.23	0.0797866		1059.23	0.0527055		1059.23	0.0336313		1059.23	0.0437401		1059.23	0.0274586		1059.23	0.127217
502.373	0		1059.71	0.0642611		502.373	0		502.373	0		502.373	0		1059.71	0.0455503		1059.71	0.0422814		1059.71	0.0782567		1059.71	0.064568		1059.71	0.0591256		502.373	0		1059.71	0.0802646		1059.71	0.05298		1059.71	0.0336457		1059.71	0.0438373		1059.71	0.0275415		1059.71	0.127618
502.494	0		1060.19	0.0644482		502.494	0		502.494	0		502.494	0		1060.19	0.045622		1060.19	0.0423759		1060.19	0.0783936		1060.19	0.0647096		1060.19	0.0592456		502.494	0		1060.19	0.0807552		1060.19	0.0532946		1060.19	0.0336723		1060.19	0.0439467		1060.19	0.0276399		1060.19	0.128092
502.615	0		1060.67	0.064635		502.615	0		502.615	0		502.615	0		1060.67	0.0456944		1060.67	0.0424691		1060.67	0.0785356		1060.67	0.0648493		1060.67	0.0593597		502.615	0		1060.67	0.0812525		1060.67	0.0536345		1060.67	0.0337073		1060.67	0.0440594		1060.67	0.0277452		1060.67	0.128625
502.735	0		1061.16	0.064817		502.735	0		502.735	0		502.735	0		1061.16	0.045765		1061.16	0.042558		1061.16	0.0786791		1061.16	0.0649848		1061.16	0.0594661		502.735	0		1061.16	0.0817521		1061.16	0.0539886		1061.16	0.0337493		1061.16	0.0441686		1061.16	0.0278507		1061.16	0.129202
502.856	0		1061.64	0.0649928		502.856	0		502.856	0		502.856	0		1061.64	0.045834		1061.64	0.042642		1061.64	0.0788226		1061.64	0.0651173		1061.64	0.0595675		502.856	0		1061.64	0.0822531		1061.64	0.0543532		1061.64	0.0338019		1061.64	0.044276		1061.64	0.0279558		1061.64	0.129814
502.976	0		1062.12	0.0651649		502.976	0		502.976	0		502.976	0		1062.12	0.0459039		1062.12	0.0427233		1062.12	0.0789686		1062.12	0.0652511		1062.12	0.0596696		502.976	0		1062.12	0.0827587		1062.12	0.0547322		1062.12	0.0338725		1062.12	0.0443892		1062.12	0.0280652		1062.12	0.130461
503.097	0		1062.6	0.0653389		503.097	0		503.097	0		503.097	0		1062.6	0.0459783		1062.6	0.0428066		1062.6	0.0791215		1062.6	0.0653918		1062.6	0.0597791		503.097	0		1062.6	0.0832737		1062.6	0.055133		1062.6	0.0339683		1062.6	0.0445192		1062.6	0.0281858		1062.6	0.131151
503.217	0		1063.08	0.0655205		503.217	0		503.217	0		503.217	0		1063.08	0.0460596		1063.08	0.0428962		1063.08	0.0792861		1063.08	0.065543		1063.08	0.0599003		503.217	0		1063.08	0.0838012		1063.08	0.0555609		1063.08	0.0340939		1063.08	0.0446749		1063.08	0.0283239		1063.08	0.131892
503.338	0		1063.57	0.065713		503.338	0		503.338	0		503.338	0		1063.57	0.0461481		1063.57	0.0429953		1063.57	0.0794639		1063.57	0.0657056		1063.57	0.0600339		503.338	0		1063.57	0.0843397		1063.57	0.0560141		1063.57	0.0342473		1063.57	0.0448581		1063.57	0.0284802		1063.57	0.132689
503.458	0		1064.05	0.0659162		503.458	0		503.458	0		503.458	0		1064.05	0.0462418		1064.05	0.0431038		1064.05	0.079653		1064.05	0.0658768		1064.05	0.0601762		503.458	0		1064.05	0.084883		1064.05	0.0564843		1064.05	0.0344229		1064.05	0.0450651		1064.05	0.0286512		1064.05	0.133536
503.579	0		1064.53	0.0661275		503.579	0		503.579	0		503.579	0		1064.53	0.0463374		1064.53	0.0432199		1064.53	0.0798488		1064.53	0.0660531		1064.53	0.060323		503.579	0		1064.53	0.0854226		1064.53	0.0569599		1064.53	0.0346128		1064.53	0.0452886		1064.53	0.0288308		1064.53	0.13442
503.699	0		1065.01	0.0663444		503.699	0		503.699	0		503.699	0		1065.01	0.0464326		1065.01	0.0433406		1065.01	0.0800472		1065.01	0.0662322		1065.01	0.0604705		503.699	0		1065.01	0.0859503		1065.01	0.0574328		1065.01	0.0348121		1065.01	0.045524		1065.01	0.0290145		1065.01	0.135328
503.82	0		1065.49	0.0665673		503.82	0		503.82	0		503.82	0		1065.49	0.0465275		1065.49	0.0434636		1065.49	0.080247		1065.49	0.0664147		1065.49	0.0606184		503.82	0		1065.49	0.086463		1065.49	0.0579019		1065.49	0.0350202		1065.49	0.0457722		1065.49	0.029202		1065.49	0.136252
503.94	0		1065.98	0.0668002		503.94	0		503.94	0		503.94	0		1065.98	0.0466252		1065.98	0.0435887		1065.98	0.0804517		1065.98	0.0666042		1065.98	0.0607696		503.94	0		1065.98	0.0869617		1065.98	0.058375		1065.98	0.0352413		1065.98	0.0460401		1065.98	0.0293977		1065.98	0.137192
504.061	0		1066.46	0.0670501		504.061	0		504.061	0		504.061	0		1066.46	0.0467301		1066.46	0.0437171		1066.46	0.0806675		1066.46	0.0668054		1066.46	0.0609287		504.061	0		1066.46	0.087452		1066.46	0.0588633		1066.46	0.0354811		1066.46	0.0463368		1066.46	0.0296084		1066.46	0.138157
504.181	0		1066.94	0.0673238		504.181	0		504.181	0		504.181	0		1066.94	0.0468462		1066.94	0.0438509		1066.94	0.0809017		1066.94	0.0670215		1066.94	0.0610991		504.181	0		1066.94	0.0879394		1066.94	0.0593777		1066.94	0.0357442		1066.94	0.0466694		1066.94	0.0298397		1066.94	0.13916
504.302	0		1067.42	0.0676247		504.302	0		504.302	0		504.302	0		1067.42	0.0469757		1067.42	0.0439912		1067.42	0.0811587		1067.42	0.0672535		1067.42	0.0612819		504.302	0		1067.42	0.0884269		1067.42	0.059922		1067.42	0.0360312		1067.42	0.0470392		1067.42	0.0300937		1067.42	0.140207
504.423	0		1067.9	0.0679521		504.423	0		504.423	0		504.423	0		1067.9	0.0471177		1067.9	0.0441384		1067.9	0.0814386		1067.9	0.0674995		1067.9	0.0614751		504.423	0		1067.9	0.0889132		1067.9	0.0604942		1067.9	0.0363398		1067.9	0.0474429		1067.9	0.0303685		1067.9	0.141298
504.543	0		1068.39	0.068302		504.543	0		504.543	0		504.543	0		1068.39	0.0472701		1068.39	0.044292		1068.39	0.0817385		1068.39	0.0677577		1068.39	0.0616759		504.543	0		1068.39	0.0893943		1068.39	0.0610876		1068.39	0.0366668		1068.39	0.047875		1068.39	0.0306607		1068.39	0.142422
504.663	0		1068.87	0.0686699		504.663	0		504.663	0		504.663	0		1068.87	0.047431		1068.87	0.0444518		1068.87	0.0820548		1068.87	0.0680276		1068.87	0.0618825		504.663	0		1068.87	0.0898664		1068.87	0.0616978		1068.87	0.0370119		1068.87	0.0483328		1068.87	0.0309687		1068.87	0.143566
504.784	0		1069.35	0.0690537		504.784	0		504.784	0		504.784	0		1069.35	0.0475998		1069.35	0.0446186		1069.35	0.0823861		1069.35	0.0683116		1069.35	0.0620955		504.784	0		1069.35	0.0903283		1069.35	0.0623254		1069.35	0.0373782		1069.35	0.0488191		1069.35	0.0312948		1069.35	0.14472
504.905	0		1069.83	0.0694558		504.905	0		504.905	0		504.905	0		1069.83	0.0477783		1069.83	0.0447945		1069.83	0.0827344		1069.83	0.0686148		1069.83	0.0623181		504.905	0		1069.83	0.0907831		1069.83	0.0629783		1069.83	0.0377725		1069.83	0.0493417		1069.83	0.0316442		1069.83	0.145878
505.025	0		1070.32	0.0698811		505.025	0		505.025	0		505.025	0		1070.32	0.0479695		1070.32	0.0449814		1070.32	0.0831049		1070.32	0.0689424		1070.32	0.0625549		505.025	0		1070.32	0.0912358		1070.32	0.0636665		1070.32	0.0382011		1070.32	0.0499094		1070.32	0.0320229		1070.32	0.147043
505.146	0		1070.8	0.0703354		505.146	0		505.146	0		505.146	0		1070.8	0.0481762		1070.8	0.0451803		1070.8	0.0835034		1070.8	0.069298		1070.8	0.0628093		505.146	0		1070.8	0.0916914		1070.8	0.064399		1070.8	0.0386674		1070.8	0.0505273		1070.8	0.0324337		1070.8	0.148221
505.266	0		1071.28	0.0708217		505.266	0		505.266	0		505.266	0		1071.28	0.048399		1071.28	0.0453899		1071.28	0.0839335		1071.28	0.0696816		1071.28	0.0630822		505.266	0		1071.28	0.0921513		1071.28	0.0651779		1071.28	0.0391693		1071.28	0.0511943		1071.28	0.0328739		1071.28	0.149408
505.387	0		1071.76	0.0713391		505.387	0		505.387	0		505.387	0		1071.76	0.0486372		1071.76	0.0456069		1071.76	0.0843954		1071.76	0.07009		1071.76	0.0633721		505.387	0		1071.76	0.0926131		1071.76	0.0659994		1071.76	0.0397008		1071.76	0.0519036		1071.76	0.0333366		1071.76	0.150597
505.507	0		1072.24	0.0718833		505.507	0		505.507	0		505.507	0		1072.24	0.0488892		1072.24	0.0458278		1072.24	0.0848871		1072.24	0.0705193		1072.24	0.0636768		505.507	0		1072.24	0.0930723		1072.24	0.0668548		1072.24	0.0402542		1072.24	0.0526466		1072.24	0.0338137		1072.24	0.15177
505.628	0		1072.73	0.072449		505.628	0		505.628	0		505.628	0		1072.73	0.0491532		1072.73	0.0460498		1072.73	0.0854059		1072.73	0.0709666		1072.73	0.0639944		505.628	0		1072.73	0.0935253		1072.73	0.0677381		1072.73	0.0408255		1072.73	0.0534191		1072.73	0.0343002		1072.73	0.152908
505.748	0		1073.21	0.0730333		505.748	0		505.748	0		505.748	0		1073.21	0.0494294		1073.21	0.0462731		1073.21	0.0859517		1073.21	0.0714317		1073.21	0.0643252		505.748	0		1073.21	0.0939726		1073.21	0.068649		1073.21	0.0414147		1073.21	0.0542237		1073.21	0.0347977		1073.21	0.153996
505.869	0		1073.69	0.0736368		505.869	0		505.869	0		505.869	0		1073.69	0.0497197		1073.69	0.046501		1073.69	0.0865282		1073.69	0.0719166		1073.69	0.0646708		505.869	0		1073.69	0.0944197		1073.69	0.0695932		1073.69	0.0420275		1073.69	0.05507		1073.69	0.0353134		1073.69	0.155033
505.989	0		1074.17	0.0742637		505.989	0		505.989	0		505.989	0		1074.17	0.0500264		1074.17	0.046738		1074.17	0.0871413		1074.17	0.0724242		1074.17	0.0650331		505.989	0		1074.17	0.0948749		1074.17	0.0705802		1074.17	0.0426711		1074.17	0.0559701		1074.17	0.035858		1074.17	0.156024
506.11	0		1074.65	0.0749182		506.11	0		506.11	0		506.11	0		1074.65	0.0503511		1074.65	0.0469876		1074.65	0.0877963		1074.65	0.0729548		1074.65	0.0654112		506.11	0		1074.65	0.0953455		1074.65	0.0716169		1074.65	0.0433506		1074.65	0.0569329		1074.65	0.0364391		1074.65	0.15698
506.23	0		1075.14	0.0756017		506.23	0		506.23	0		506.23	0		1075.14	0.0506929		1075.14	0.0472508		1075.14	0.0884945		1075.14	0.0735049		1075.14	0.0658006		506.23	0		1075.14	0.0958349		1075.14	0.072702		1075.14	0.0440665		1075.14	0.0579592		1075.14	0.0370584		1075.14	0.157904
506.351	0		1075.62	0.0763108		506.351	0		506.351	0		506.351	0		1075.62	0.0510481		1075.62	0.0475244		1075.62	0.0892312		1075.62	0.0740669		1075.62	0.0661931		506.351	0		1075.62	0.0963402		1075.62	0.0738253		1075.62	0.0448134		1075.62	0.0590409		1075.62	0.0377093		1075.62	0.158791
506.471	0		1076.1	0.0770377		506.471	0		506.471	0		506.471	0		1076.1	0.0514118		1076.1	0.0478025		1076.1	0.0899968		1076.1	0.0746306		1076.1	0.066579		506.471	0		1076.1	0.0968554		1076.1	0.074969		1076.1	0.0455824		1076.1	0.0601636		1076.1	0.0383804		1076.1	0.159622
506.592	0		1076.58	0.0777729		506.592	0		506.592	0		506.592	0		1076.58	0.051779		1076.58	0.0480788		1076.58	0.0907791		1076.58	0.075186		1076.58	0.0669488		506.592	0		1076.58	0.0973741		1076.58	0.0761142		1076.58	0.0463645		1076.58	0.0613116		1076.58	0.0390583		1076.58	0.160374
506.713	0		1077.07	0.0785082		506.713	0		506.713	0		506.713	0		1077.07	0.0521461		1077.07	0.0483482		1077.07	0.0915679		1077.07	0.0757247		1077.07	0.067296		506.713	0		1077.07	0.0978938		1077.07	0.077244		1077.07	0.0471524		1077.07	0.0624723		1077.07	0.039733		1077.07	0.161025
506.833	0		1077.55	0.0792394		506.833	0		506.833	0		506.833	0		1077.55	0.0525115		1077.55	0.0486086		1077.55	0.0923563		1077.55	0.076241		1077.55	0.0676172		506.833	0		1077.55	0.098417		1077.55	0.0783475		1077.55	0.0479425		1077.55	0.063637		1077.55	0.0403982		1077.55	0.161567
506.954	0		1078.03	0.0799665		506.954	0		506.954	0		506.954	0		1078.03	0.0528748		1078.03	0.0488605		1078.03	0.0931422		1078.03	0.0767311		1078.03	0.0679114		506.954	0		1078.03	0.0989507		1078.03	0.0794166		1078.03	0.0487314		1078.03	0.0647988		1078.03	0.0410512		1078.03	0.162001
507.074	0		1078.51	0.08069		507.074	0		507.074	0		507.074	0		1078.51	0.0532343		1078.51	0.0491049		1078.51	0.0939243		1078.51	0.0771907		1078.51	0.068178		507.074	0		1078.51	0.0995016		1078.51	0.0804423		1078.51	0.0495143		1078.51	0.0659485		1078.51	0.0416888		1078.51	0.162335
507.195	0		1078.99	0.0814093		507.195	0		507.195	0		507.195	0		1078.99	0.0535871		1078.99	0.0493422		1078.99	0.0946999		1078.99	0.0776148		1078.99	0.0684159		507.195	0		1078.99	0.100073		1078.99	0.0814097		1078.99	0.0502813		1078.99	0.0670709		1078.99	0.0423041		1078.99	0.162572
507.315	0		1079.48	0.082119		507.315	0		507.315	0		507.315	0		1079.48	0.0539265		1079.48	0.0495703		1079.48	0.0954612		1079.48	0.0779972		1079.48	0.068623		507.315	0		1079.48	0.100664		1079.48	0.0822985		1079.48	0.0510187		1079.48	0.0681441		1079.48	0.0428862		1079.48	0.162709
507.436	0		1079.96	0.0828091		507.436	0		507.436	0		507.436	0		1079.96	0.0542449		1079.96	0.0497857		1079.96	0.0961958		1079.96	0.0783327		1079.96	0.0687971		507.436	0		1079.96	0.101267		1079.96	0.0830849		1079.96	0.0517103		1079.96	0.0691428		1079.96	0.043421		1079.96	0.162728
507.556	0		1080.44	0.0834686		507.556	0		507.556	0		507.556	0		1080.44	0.0545352		1080.44	0.0499851		1080.44	0.0968888		1080.44	0.0786197		1080.44	0.0689387		507.556	0		1080.44	0.101878		1080.44	0.0837499		1080.44	0.052342		1080.44	0.0700444		1080.44	0.0438963		1080.44	0.162611
507.677	0		1080.92	0.0840884		507.677	0		507.677	0		507.677	0		1080.92	0.0547929		1080.92	0.0501667		1080.92	0.0975277		1080.92	0.0788616		1080.92	0.0690519		507.677	0		1080.92	0.102494		1080.92	0.0842851		1080.92	0.0529049		1080.92	0.0708346		1080.92	0.0443055		1080.92	0.162344
507.797	0		1081.4	0.0846652		507.797	0		507.797	0		507.797	0		1081.4	0.0550173		1081.4	0.0503318		1081.4	0.0981054		1081.4	0.0790665		1081.4	0.069144		507.797	0		1081.4	0.103118		1081.4	0.0846964		1081.4	0.053398		1081.4	0.0715103		1081.4	0.0446497		1081.4	0.161929
507.918	0		1081.89	0.0852018		507.918	0		507.918	0		507.918	0		1081.89	0.0552111		1081.89	0.0504843		1081.89	0.0986222		1081.89	0.0792461		1081.89	0.069224		507.918	0		1081.89	0.10376		1081.89	0.0850013		1081.89	0.0538258		1081.89	0.0720778		1081.89	0.044936		1081.89	0.161379
508.038	0		1082.37	0.0857046		508.038	0		508.038	0		508.038	0		1082.37	0.0553788		1082.37	0.0506286		1082.37	0.0990834		1082.37	0.0794104		1082.37	0.0693001		508.038	0		1082.37	0.10443		1082.37	0.0852229		1082.37	0.0541963		1082.37	0.0725487		1082.37	0.0451744		1082.37	0.160716
508.159	0		1082.85	0.0861802		508.159	0		508.159	0		508.159	0		1082.85	0.055524		1082.85	0.0507678		1082.85	0.0994966		1082.85	0.0795668		1082.85	0.0693778		508.159	0		1082.85	0.105137		1082.85	0.0853831		1082.85	0.0545166		1082.85	0.0729339		1082.85	0.0453734		1082.85	0.159962
508.279	0		1083.33	0.086633		508.279	0		508.279	0		508.279	0		1083.33	0.0556494		1083.33	0.0509027		1083.33	0.0998685		1083.33	0.0797184		1083.33	0.069459		508.279	0		1083.33	0.105882		1083.33	0.0854981		1083.33	0.0547918		1083.33	0.0732416		1083.33	0.0455378		1083.33	0.159131
508.4	0		1083.82	0.0870639		508.4	0		508.4	0		508.4	0		1083.82	0.0557561		1083.82	0.0510327		1083.82	0.100205		1083.82	0.0798662		1083.82	0.0695451		508.4	0		1083.82	0.106663		1083.82	0.0855795		1083.82	0.0550258		1083.82	0.0734782		1083.82	0.0456702		1083.82	0.158228
508.521	0		1084.3	0.0874741		508.521	0		508.521	0		508.521	0		1084.3	0.0558462		1084.3	0.0511571		1084.3	0.100511		1084.3	0.0800119		1084.3	0.0696374		508.521	0		1084.3	0.107475		1084.3	0.0856397		1084.3	0.0552241		1084.3	0.0736533		1084.3	0.0457747		1084.3	0.157258
508.641	0		1084.78	0.0878676		508.641	0		508.641	0		508.641	0		1084.78	0.0559237		1084.78	0.0512772		1084.78	0.100796		1084.78	0.0801599		1084.78	0.0697399		508.641	0		1084.78	0.108317		1084.78	0.0856955		1084.78	0.0553968		1084.78	0.0737828		1084.78	0.04586		1084.78	0.156229
508.762	0		1085.26	0.0882548		508.762	0		508.762	0		508.762	0		1085.26	0.0559955		1085.26	0.0513976		1085.26	0.101075		1085.26	0.0803187		1085.26	0.0698587		508.762	0		1085.26	0.109191		1085.26	0.085771		1085.26	0.0555589		1085.26	0.0738904		1085.26	0.0459399		1085.26	0.155161
508.882	0		1085.74	0.0886514		508.882	0		508.882	0		508.882	0		1085.74	0.0560708		1085.74	0.0515252		1085.74	0.101364		1085.74	0.0804982		1085.74	0.070001		508.882	0		1085.74	0.110107		1085.74	0.0858941		1085.74	0.055728		1085.74	0.0740041		1085.74	0.0460322		1085.74	0.15408
509.003	0		1086.23	0.0890745		509.003	0		509.003	0		509.003	0		1086.23	0.0561579		1086.23	0.051667		1086.23	0.101682		1086.23	0.0807071		1086.23	0.0701714		509.003	0		1086.23	0.111071		1086.23	0.0860893		1086.23	0.0559206		1086.23	0.0741498		1086.23	0.046153		1086.23	0.153014
509.123	0		1086.71	0.0895386		509.123	0		509.123	0		509.123	0		1086.71	0.0562631		1086.71	0.051828		1086.71	0.102042		1086.71	0.0809504		1086.71	0.0703711		509.123	0		1086.71	0.112088		1086.71	0.0863726		1086.71	0.0561485		1086.71	0.0743458		1086.71	0.0463129		1086.71	0.151982
509.244	0		1087.19	0.0900511		509.244	0		509.244	0		509.244	0		1087.19	0.0563885		1087.19	0.0520098		1087.19	0.102449		1087.19	0.0812284		1087.19	0.0705976		509.244	0		1087.19	0.113158		1087.19	0.0867476		1087.19	0.0564169		1087.19	0.0745998		1087.19	0.0465146		1087.19	0.150991
509.364	0		1087.67	0.0906124		509.364	0		509.364	0		509.364	0		1087.67	0.0565335		1087.67	0.0522107		1087.67	0.102901		1087.67	0.0815381		1087.67	0.0708464		509.364	0		1087.67	0.114272		1087.67	0.0872089		1087.67	0.056726		1087.67	0.0749121		1087.67	0.0467554		1087.67	0.150034
509.485	0		1088.15	0.091218		509.485	0		509.485	0		509.485	0		1088.15	0.0566961		1088.15	0.0524278		1088.15	0.10339		1088.15	0.0818763		1088.15	0.0711136		509.485	0		1088.15	0.11542		1088.15	0.0877491		1088.15	0.0570757		1088.15	0.0752808		1088.15	0.0470309		1088.15	0.149103
509.605	0		1088.64	0.0918643		509.605	0		509.605	0		509.605	0		1088.64	0.0568757		1088.64	0.0526594		1088.64	0.103911		1088.64	0.0822426		1088.64	0.0713983		509.605	0		1088.64	0.116594		1088.64	0.0883636		1088.64	0.057467		1088.64	0.0757072		1088.64	0.0473393		1088.64	0.148196
509.726	0		1089.12	0.0925511		509.726	0		509.726	0		509.726	0		1089.12	0.057074		1089.12	0.0529059		1089.12	0.104461		1089.12	0.0826391		1089.12	0.0717023		509.726	0		1089.12	0.117792		1089.12	0.0890554		1089.12	0.0579059		1089.12	0.0761985		1089.12	0.0476847		1089.12	0.14732
509.846	0		1089.6	0.0932833		509.846	0		509.846	0		509.846	0		1089.6	0.0572949		1089.6	0.0531696		1089.6	0.105043		1089.6	0.0830702		1089.6	0.0720289		509.846	0		1089.6	0.119019		1089.6	0.0898331		1089.6	0.0584004		1089.6	0.0767659		1089.6	0.0480743		1089.6	0.146493
509.967	0		1090.08	0.0940684		509.967	0		509.967	0		509.967	0		1090.08	0.0575427		1090.08	0.0534531		1090.08	0.105662		1090.08	0.083539		1090.08	0.0723806		509.967	0		1090.08	0.120281		1090.08	0.0907049		1090.08	0.058958		1090.08	0.0774199		1090.08	0.0485162		1090.08	0.145733
510.087	0		1090.57	0.0949115		510.087	0		510.087	0		510.087	0		1090.57	0.0578198		1090.57	0.0537572		1090.57	0.106321		1090.57	0.0840453		1090.57	0.0727565		510.087	0		1090.57	0.121584		1090.57	0.0916728		1090.57	0.0595817		1090.57	0.0781641		1090.57	0.0490137		1090.57	0.145054
510.208	0		1091.05	0.0958121		510.208	0		510.208	0		510.208	0		1091.05	0.058126		1091.05	0.0540801		1091.05	0.107019		1091.05	0.0845842		1091.05	0.0731525		510.208	0		1091.05	0.122928		1091.05	0.0927292		1091.05	0.0602692		1091.05	0.078994		1091.05	0.0495647		1091.05	0.144456
510.329	0		1091.53	0.096763		510.329	0		510.329	0		510.329	0		1091.53	0.0584579		1091.53	0.0544169		1091.53	0.107745		1091.53	0.0851478		1091.53	0.0735624		510.329	0		1091.53	0.124306		1091.53	0.0938584		1091.53	0.0610132		1091.53	0.0798987		1091.53	0.0501613		1091.53	0.143929
510.449	0		1092.01	0.0977521		510.449	0		510.449	0		510.449	0		1092.01	0.0588106		1092.01	0.0547622		1092.01	0.108488		1092.01	0.0857277		1092.01	0.073981		510.449	0		1092.01	0.125708		1092.01	0.0950415		1092.01	0.0618047		1092.01	0.0808644		1092.01	0.0507933		1092.01	0.143459
510.57	0		1092.49	0.0987683		510.57	0		510.57	0		510.57	0		1092.49	0.0591799		1092.49	0.0551121		1092.49	0.109237		1092.49	0.0863183		1092.49	0.074406		510.57	0		1092.49	0.127124		1092.49	0.0962633		1092.49	0.0626369		1092.49	0.0818812		1092.49	0.0514533		1092.49	0.143034
510.69	0		1092.98	0.0998048		510.69	0		510.69	0		510.69	0		1092.98	0.0595635		1092.98	0.0554658		1092.98	0.109989		1092.98	0.0869174		1092.98	0.0748388		510.69	0		1092.98	0.128552		1092.98	0.0975166		1092.98	0.0635063		1092.98	0.0829456		1092.98	0.0521376		1092.98	0.142653
510.811	0		1093.46	0.100861		510.811	0		510.811	0		510.811	0		1093.46	0.0599611		1093.46	0.0558253		1093.46	0.110746		1093.46	0.0875268		1093.46	0.0752835		510.811	0		1093.46	0.129997		1093.46	0.0988015		1093.46	0.0644123		1093.46	0.0840591		1093.46	0.0528468		1093.46	0.142322
510.931	0		1093.94	0.10194		510.931	0		510.931	0		510.931	0		1093.94	0.0603734		1093.94	0.056194		1093.94	0.111517		1093.94	0.088149		1093.94	0.0757445		510.931	0		1093.94	0.131467		1093.94	0.100122		1093.94	0.0653556		1093.94	0.0852248		1093.94	0.053583		1093.94	0.14205
511.052	0		1094.42	0.103046		511.052	0		511.052	0		511.052	0		1094.42	0.0608		1094.42	0.0565739		1094.42	0.11231		1094.42	0.0887849		1094.42	0.0762242		511.052	0		1094.42	0.132972		1094.42	0.101478		1094.42	0.0663337		1094.42	0.0864424		1094.42	0.0543453		1094.42	0.14184
511.172	0		1094.9	0.104176		511.172	0		511.172	0		511.172	0		1094.9	0.0612391		1094.9	0.0569643		1094.9	0.11313		1094.9	0.0894326		1094.9	0.0767214		511.172	0		1094.9	0.134515		1094.9	0.102865		1094.9	0.0673405		1094.9	0.0877063		1094.9	0.0551295		1094.9	0.141687
511.293	0		1095.39	0.10532		511.293	0		511.293	0		511.293	0		1095.39	0.0616875		1095.39	0.0573616		1095.39	0.113976		1095.39	0.0900879		1095.39	0.077233		511.293	0		1095.39	0.136094		1095.39	0.104274		1095.39	0.0683666		1095.39	0.0890057		1095.39	0.0559275		1095.39	0.14158
511.413	0		1095.87	0.106468		511.413	0		511.413	0		511.413	0		1095.87	0.0621413		1095.87	0.057761		1095.87	0.114843		1095.87	0.0907467		1095.87	0.0777549		511.413	0		1095.87	0.1377		1095.87	0.105693		1095.87	0.0694029		1095.87	0.0903305		1095.87	0.0567313		1095.87	0.141504
511.534	0		1096.35	0.107608		511.534	0		511.534	0		511.534	0		1096.35	0.0625994		1096.35	0.0581591		1096.35	0.115724		1096.35	0.0914068		1096.35	0.0782856		511.534	0		1096.35	0.139326		1096.35	0.107116		1096.35	0.070444		1096.35	0.0916745		1096.35	0.0575362		1096.35	0.141451
511.654	0		1096.83	0.108733		511.654	0		511.654	0		511.654	0		1096.83	0.0630625		1096.83	0.0585551		1096.83	0.116621		1096.83	0.0920698		1096.83	0.0788254		511.654	0		1096.83	0.14097		1096.83	0.108545		1096.83	0.0714908		1096.83	0.0930395		1096.83	0.0583437		1096.83	0.141424
511.775	0		1097.32	0.109848		511.775	0		511.775	0		511.775	0		1097.32	0.0635349		1097.32	0.058952		1097.32	0.117539		1097.32	0.0927404		1097.32	0.0793778		511.775	0		1097.32	0.142637		1097.32	0.109994		1097.32	0.0725493		1097.32	0.0944325		1097.32	0.0591595		1097.32	0.141431
511.895	0		1097.8	0.110962		511.895	0		511.895	0		511.895	0		1097.8	0.0640211		1097.8	0.0593539		1097.8	0.118489		1097.8	0.0934229		1097.8	0.0799456		511.895	0		1097.8	0.144337		1097.8	0.111474		1097.8	0.0736272		1097.8	0.0958612		1097.8	0.0599901		1097.8	0.141484
512.016	0		1098.28	0.112084		512.016	0		512.016	0		512.016	0		1098.28	0.0645238		1098.28	0.0597643		1098.28	0.119477		1098.28	0.0941196		1098.28	0.0805306		512.016	0		1098.28	0.14608		1098.28	0.112994		1098.28	0.0747296		1098.28	0.0973277		1098.28	0.0608385		1098.28	0.141587
512.136	0		1098.76	0.11322		512.136	0		512.136	0		512.136	0		1098.76	0.0650422		1098.76	0.0601839		1098.76	0.120507		1098.76	0.0948286		1098.76	0.0811319		512.136	0		1098.76	0.147868		1098.76	0.114555		1098.76	0.0758563		1098.76	0.0988257		1098.76	0.0617009		1098.76	0.141735
512.257	0		1099.24	0.114367		512.257	0		512.257	0		512.257	0		1099.24	0.0655723		1099.24	0.0606107		1099.24	0.121573		1099.24	0.0955452		1099.24	0.0817468		512.257	0		1099.24	0.149696		1099.24	0.116144		1099.24	0.0770008		1099.24	0.100341		1099.24	0.0625676		1099.24	0.141915
512.378	0		1099.73	0.115518		512.378	0		512.378	0		512.378	0		1099.73	0.0661084		1099.73	0.0610413		1099.73	0.122664		1099.73	0.0962644		1099.73	0.0823731		512.378	0		1099.73	0.151557		1099.73	0.117748		1099.73	0.0781542		1099.73	0.101857		1099.73	0.0634264		1099.73	0.14211
512.498	0		1100.21	0.116663		512.498	0		512.498	0		512.498	0		1100.21	0.0666453		1100.21	0.0614732		1100.21	0.12377		1100.21	0.0969848		1100.21	0.0830107		512.498	0		1100.21	0.15344		1100.21	0.119353		1100.21	0.0793091		1100.21	0.10336		1100.21	0.0642683		1100.21	0.142311
512.619	0		1100.69	0.1178		512.619	0		512.619	0		512.619	0		1100.69	0.0671812		1100.69	0.061907		1100.69	0.124886		1100.69	0.0977092		1100.69	0.0836623		512.619	0		1100.69	0.155347		1100.69	0.120957		1100.69	0.0804631		1100.69	0.104849		1100.69	0.0650908		1100.69	0.142517
512.739	0		1101.17	0.118934		512.739	0		512.739	0		512.739	0		1101.17	0.0677179		1101.17	0.0623464		1101.17	0.126016		1101.17	0.0984448		1101.17	0.0843325		512.739	0		1101.17	0.157289		1101.17	0.122568		1101.17	0.0816191		1101.17	0.10633		1101.17	0.0658979		1101.17	0.142736
512.86	0		1101.65	0.120079		512.86	0		512.86	0		512.86	0		1101.65	0.0682592		1101.65	0.0627963		1101.65	0.12717		1101.65	0.0991999		1101.65	0.0850253		512.86	0		1101.65	0.159284		1101.65	0.124199		1101.65	0.0827833		1101.65	0.107812		1101.65	0.0666977		1101.65	0.142979
512.98	0		1102.14	0.121247		512.98	0		512.98	0		512.98	0		1102.14	0.0688091		1102.14	0.0632602		1102.14	0.128357		1102.14	0.0999798		1102.14	0.0857417		512.98	0		1102.14	0.161351		1102.14	0.12586		1102.14	0.0839592		1102.14	0.109304		1102.14	0.0674963		1102.14	0.143253
513.101	0		1102.62	0.122443		513.101	0		513.101	0		513.101	0		1102.62	0.0693687		1102.62	0.0637381		1102.62	0.12958		1102.62	0.100785		1102.62	0.0864784		513.101	0		1102.62	0.163498		1102.62	0.127554		1102.62	0.0851459		1102.62	0.110807		1102.62	0.0682952		1102.62	0.143557
513.221	0		1103.1	0.123666		513.221	0		513.221	0		513.221	0		1103.1	0.0699363		1103.1	0.0642264		1103.1	0.130836		1103.1	0.10161		1103.1	0.0872297		513.221	0		1103.1	0.165726		1103.1	0.129272		1103.1	0.0863348		1103.1	0.112313		1103.1	0.0690898		1103.1	0.143881
513.342	0		1103.58	0.124906		513.342	0		513.342	0		513.342	0		1103.58	0.070508		1103.58	0.0647197		1103.58	0.13211		1103.58	0.102449		1103.58	0.0879898		513.342	0		1103.58	0.168021		1103.58	0.131002		1103.58	0.0875155		1103.58	0.11381		1103.58	0.0698742		1103.58	0.144215
513.462	0		1104.07	0.126154		513.462	0		513.462	0		513.462	0		1104.07	0.0710809		1104.07	0.065214		1104.07	0.133392		1104.07	0.103296		1104.07	0.0887564		513.462	0		1104.07	0.170374		1104.07	0.132735		1104.07	0.0886786		1104.07	0.115293		1104.07	0.0706441		1104.07	0.144553
513.583	0		1104.55	0.127408		513.583	0		513.583	0		513.583	0		1104.55	0.0716541		1104.55	0.0657089		1104.55	0.134675		1104.55	0.104153		1104.55	0.0895325		513.583	0		1104.55	0.172776		1104.55	0.134471		1104.55	0.0898218		1104.55	0.116764		1104.55	0.071403		1104.55	0.144898
513.703	0		1105.03	0.128676		513.703	0		513.703	0		513.703	0		1105.03	0.0722304		1105.03	0.0662087		1105.03	0.135964		1105.03	0.105023		1105.03	0.0903259		513.703	0		1105.03	0.175236		1105.03	0.136224		1105.03	0.0909506		1105.03	0.118236		1105.03	0.0721615		1105.03	0.145262
513.824	0		1105.51	0.129975		513.824	0		513.824	0		513.824	0		1105.51	0.0728145		1105.51	0.0667202		1105.51	0.13727		1105.51	0.105916		1105.51	0.0911458		513.824	0		1105.51	0.177766		1105.51	0.138011		1105.51	0.0920761		1105.51	0.119729		1105.51	0.072934		1105.51	0.145659
513.944	0		1105.99	0.131321		513.944	0		513.944	0		513.944	0		1105.99	0.0734103		1105.99	0.0672496		1105.99	0.138608		1105.99	0.106838		1105.99	0.0919998		513.944	0		1105.99	0.180383		1105.99	0.139848		1105.99	0.0932099		1105.99	0.12126		1105.99	0.0737336		1105.99	0.146099
514.065	0		1106.47	0.132725		514.065	0		514.065	0		514.065	0		1106.47	0.0740195		1106.47	0.0677997		1106.47	0.13999		1106.47	0.107791		1106.47	0.0928904		514.065	0		1106.47	0.183094		1106.47	0.141742		1106.47	0.0943586		1106.47	0.122836		1106.47	0.0745669		1106.47	0.146584
514.186	0		1106.96	0.134189		514.186	0		514.186	0		514.186	0		1106.96	0.0746399		1106.96	0.0683693		1106.96	0.141415		1106.96	0.108773		1106.96	0.0938155		514.186	0		1106.96	0.185892		1106.96	0.143685		1106.96	0.0955233		1106.96	0.124455		1106.96	0.0754333		1106.96	0.147107
514.306	0		1107.44	0.135705		514.306	0		514.306	0		514.306	0		1107.44	0.0752677		1107.44	0.0689542		1107.44	0.142878		1107.44	0.10978		1107.44	0.09477		514.306	0		1107.44	0.188763		1107.44	0.145663		1107.44	0.0967005		1107.44	0.126106		1107.44	0.0763271		1107.44	0.147661
514.427	0		1107.92	0.137262		514.427	0		514.427	0		514.427	0		1107.92	0.0759001		1107.92	0.0695505		1107.92	0.14437		1107.92	0.110807		1107.92	0.0957497		514.427	0		1107.92	0.19169		1107.92	0.147662		1107.92	0.0978881		1107.92	0.127781		1107.92	0.0772429		1107.92	0.148243
514.547	0		1108.4	0.138859		514.547	0		514.547	0		514.547	0		1108.4	0.0765377		1108.4	0.0701572		1108.4	0.145889		1108.4	0.111858		1108.4	0.0967547		514.547	0		1108.4	0.194669		1108.4	0.149679		1108.4	0.0990902		1108.4	0.129484		1108.4	0.0781804		1108.4	0.148858
514.668	0		1108.89	0.140503		514.668	0		514.668	0		514.668	0		1108.89	0.0771857		1108.89	0.0707774		1108.89	0.147441		1108.89	0.112939		1108.89	0.0977893		514.668	0		1108.89	0.197715		1108.89	0.151725		1108.89	0.100319		1108.89	0.131224		1108.89	0.0791452		1108.89	0.149521
514.788	0		1109.37	0.14221		514.788	0		514.788	0		514.788	0		1109.37	0.0778524		1109.37	0.0714165		1109.37	0.149041		1109.37	0.11406		1109.37	0.0988611		514.788	0		1109.37	0.200854		1109.37	0.153823		1109.37	0.101591		1109.37	0.13302		1109.37	0.0801474		1109.37	0.150247
514.909	0		1109.85	0.143999		514.909	0		514.909	0		514.909	0		1109.85	0.0785457		1109.85	0.0720795		1109.85	0.150703		1109.85	0.115231		1109.85	0.0999771		514.909	0		1109.85	0.204121		1109.85	0.155993		1109.85	0.102923		1109.85	0.134891		1109.85	0.0811958		1109.85	0.151049
515.029	0		1110.33	0.14588		515.029	0		515.029	0		515.029	0		1110.33	0.0792701		1110.33	0.0727675		1110.33	0.152437		1110.33	0.116454		1110.33	0.10114		515.029	0		1110.33	0.207541		1110.33	0.158248		1110.33	0.104328		1110.33	0.136843		1110.33	0.0822947		1110.33	0.151929
515.15	0		1110.81	0.147852		515.15	0		515.15	0		515.15	0		1110.81	0.0800257		1110.81	0.0734778		1110.81	0.154242		1110.81	0.117724		1110.81	0.102349		515.15	0		1110.81	0.211124		1110.81	0.160587		1110.81	0.105807		1110.81	0.138873		1110.81	0.0834412		1110.81	0.152883
515.27	0		1111.3	0.149901		515.27	0		515.27	0		515.27	0		1111.3	0.0808084		1111.3	0.0742043		1111.3	0.156109		1111.3	0.119033		1111.3	0.103599		515.27	0		1111.3	0.214863		1111.3	0.163001		1111.3	0.10736		1111.3	0.140969		1111.3	0.0846294		1111.3	0.153902
515.391	0		1111.78	0.152011		515.391	0		515.391	0		515.391	0		1111.78	0.0816137		1111.78	0.0749422		1111.78	0.158026		1111.78	0.120373		1111.78	0.104886		515.391	0		1111.78	0.218746		1111.78	0.16548		1111.78	0.108981		1111.78	0.143122		1111.78	0.0858535		1111.78	0.154985
515.511	0		1112.26	0.154173		515.511	0		515.511	0		515.511	0		1112.26	0.0824397		1112.26	0.0756907		1112.26	0.159988		1112.26	0.121743		1112.26	0.106211		515.511	0		1112.26	0.222771		1112.26	0.168026		1112.26	0.110674		1112.26	0.145332		1112.26	0.087114		1112.26	0.156139
515.632	0		1112.74	0.156387		515.632	0		515.632	0		515.632	0		1112.74	0.0832887		1112.74	0.0764543		1112.74	0.162001		1112.74	0.123146		1112.74	0.107577		515.632	0		1112.74	0.226951		1112.74	0.170653		1112.74	0.112447		1112.74	0.147608		1112.74	0.0884175		1112.74	0.157381
515.752	0		1113.22	0.158668		515.752	0		515.752	0		515.752	0		1113.22	0.0841658		1113.22	0.0772413		1113.22	0.164082		1113.22	0.124594		1113.22	0.108993		515.752	0		1113.22	0.231319		1113.22	0.173386		1113.22	0.114313		1113.22	0.149972		1113.22	0.0897752		1113.22	0.158728
515.873	0		1113.71	0.161032		515.873	0		515.873	0		515.873	0		1113.71	0.0850772		1113.71	0.0780598		1113.71	0.16625		1113.71	0.126096		1113.71	0.110468		515.873	0		1113.71	0.235909		1113.71	0.17625		1113.71	0.116285		1113.71	0.152441		1113.71	0.091196		1113.71	0.160196
515.994	0		1114.19	0.163486		515.994	0		515.994	0		515.994	0		1114.19	0.0860256		1114.19	0.0789137		1114.19	0.168514		1114.19	0.127659		1114.19	0.112005		515.994	0		1114.19	0.240746		1114.19	0.179255		1114.19	0.118369		1114.19	0.155024		1114.19	0.0926821		1114.19	0.161787
516.114	0		1114.67	0.166026		516.114	0		516.114	0		516.114	0		1114.67	0.0870099		1114.67	0.0798009		1114.67	0.170874		1114.67	0.129282		1114.67	0.113604		516.114	0		1114.67	0.245831		1114.67	0.182399		1114.67	0.120557		1114.67	0.157715		1114.67	0.0942275		1114.67	0.163494
516.235	0		1115.15	0.168633		516.235	0		516.235	0		516.235	0		1115.15	0.0880257		1115.15	0.0807146		1115.15	0.173315		1115.15	0.130959		1115.15	0.115259		516.235	0		1115.15	0.251143		1115.15	0.185662		1115.15	0.122838		1115.15	0.160499		1115.15	0.0958207		1115.15	0.165301
516.355	0		1115.64	0.171287		516.355	0		516.355	0		516.355	0		1115.64	0.0890685		1115.64	0.0816473		1115.64	0.175819		1115.64	0.132684		1115.64	0.116965		516.355	0		1115.64	0.25665		1115.64	0.189026		1115.64	0.125196		1115.64	0.16336		1115.64	0.0974509		1115.64	0.1672
516.476	0		1116.12	0.173973		516.476	0		516.476	0		516.476	0		1116.12	0.0901374		1116.12	0.0825948		1116.12	0.178377		1116.12	0.134455		1116.12	0.118722		516.476	0		1116.12	0.262328		1116.12	0.192483		1116.12	0.127621		1116.12	0.166289		1116.12	0.0991142		1116.12	0.169186
516.596	0		1116.6	0.176692		516.596	0		516.596	0		516.596	0		1116.6	0.0912362		1116.6	0.0835586		1116.6	0.180988		1116.6	0.136279		1116.6	0.120536		516.596	0		1116.6	0.268172		1116.6	0.196045		1116.6	0.130116		1116.6	0.169297		1116.6	0.100816		1116.6	0.17127
516.717	0		1117.08	0.17946		516.717	0		516.717	0		516.717	0		1117.08	0.0923724		1117.08	0.0845446		1117.08	0.183667		1117.08	0.138169		1117.08	0.122415		516.717	0		1117.08	0.2742		1117.08	0.199737		1117.08	0.132691		1117.08	0.172404		1117.08	0.102568		1117.08	0.173467
516.837	0		1117.56	0.182296		516.837	0		516.837	0		516.837	0		1117.56	0.0935532		1117.56	0.0855594		1117.56	0.18643		1117.56	0.140136		1117.56	0.124369		516.837	0		1117.56	0.280436		1117.56	0.203586		1117.56	0.135359		1117.56	0.17563		1117.56	0.104383		1117.56	0.17579
516.958	0		1118.05	0.185211		516.958	0		516.958	0		516.958	0		1118.05	0.0947808		1118.05	0.0866056		1118.05	0.189288		1118.05	0.142186		1118.05	0.126401		516.958	0		1118.05	0.286892		1118.05	0.207606		1118.05	0.138125		1118.05	0.178988		1118.05	0.106267		1118.05	0.178243
517.078	0		1118.53	0.188199		517.078	0		517.078	0		517.078	0		1118.53	0.0960507		1118.53	0.0876797		1118.53	0.192232		1118.53	0.144317		1118.53	0.128504		517.078	0		1118.53	0.293548		1118.53	0.211792		1118.53	0.140985		1118.53	0.182473		1118.53	0.108216		1118.53	0.180822
517.199	0		1119.01	0.191235		517.199	0		517.199	0		517.199	0		1119.01	0.097353		1119.01	0.0887732		1119.01	0.19524		1119.01	0.146519		1119.01	0.130666		517.199	0		1119.01	0.300353		1119.01	0.216119		1119.01	0.143923		1119.01	0.186067		1119.01	0.110219		1119.01	0.183513
517.319	0		1119.49	0.194291		517.319	0		517.319	0		517.319	0		1119.49	0.0986765		1119.49	0.089876		1119.49	0.198283		1119.49	0.148779		1119.49	0.132872		517.319	0		1119.49	0.30724		1119.49	0.220558		1119.49	0.146922		1119.49	0.189751		1119.49	0.112263		1119.49	0.186305
517.44	0		1119.97	0.197343		517.44	0		517.44	0		517.44	0		1119.97	0.100014		1119.97	0.0909816		1119.97	0.201338		1119.97	0.151091		1119.97	0.135112		517.44	0		1119.97	0.314151		1119.97	0.225092		1119.97	0.149968		1119.97	0.193512		1119.97	0.114341		1119.97	0.189196
517.56	0		1120.46	0.200388		517.56	0		517.56	0		517.56	0		1120.46	0.101365		1120.46	0.0920899		1120.46	0.204397		1120.46	0.153458		1120.46	0.137382		517.56	0		1120.46	0.321057		1120.46	0.229722		1120.46	0.153061		1120.46	0.197357		1120.46	0.116458		1120.46	0.192192
517.681	0		1120.94	0.203437		517.681	0		517.681	0		517.681	0		1120.94	0.102734		1120.94	0.0932054		1120.94	0.207467		1120.94	0.155887		1120.94	0.139688		517.681	0		1120.94	0.327958		1120.94	0.234466		1120.94	0.156209		1120.94	0.201301		1120.94	0.118621		1120.94	0.195307
517.802	0		1121.42	0.206509		517.802	0		517.802	0		517.802	0		1121.42	0.10413		1121.42	0.0943337		1121.42	0.210557		1121.42	0.158388		1121.42	0.142032		517.802	0		1121.42	0.334871		1121.42	0.239345		1121.42	0.159421		1121.42	0.20536		1121.42	0.120838		1121.42	0.19855
517.922	0		1121.9	0.209609		517.922	0		517.922	0		517.922	0		1121.9	0.105554		1121.9	0.0954751		1121.9	0.213669		1121.9	0.160962		1121.9	0.144414		517.922	0		1121.9	0.341795		1121.9	0.244365		1121.9	0.162698		1121.9	0.209535		1121.9	0.123107		1121.9	0.201918
518.043	0		1122.38	0.212724		518.043	0		518.043	0		518.043	0		1122.38	0.107003		1122.38	0.0966221		1122.38	0.216783		1122.38	0.163595		1122.38	0.146819		518.043	0		1122.38	0.348693		1122.38	0.249498		1122.38	0.166021		1122.38	0.2138		1122.38	0.125412		1122.38	0.205393
518.163	0		1122.87	0.215817		518.163	0		518.163	0		518.163	0		1122.87	0.108462		1122.87	0.0977604		1122.87	0.21986		1122.87	0.166262		1122.87	0.149226		518.163	0		1122.87	0.355486		1122.87	0.254693		1122.87	0.169358		1122.87	0.21811		1122.87	0.127727		1122.87	0.208941
518.284	0		1123.35	0.218842		518.284	0		518.284	0		518.284	0		1123.35	0.109915		1123.35	0.0988743		1123.35	0.222856		1123.35	0.168934		1123.35	0.15161		518.284	0		1123.35	0.362078		1123.35	0.259888		1123.35	0.17267		1123.35	0.222413		1123.35	0.13002		1123.35	0.212531
518.404	0		1123.83	0.221758		518.404	0		518.404	0		518.404	0		1123.83	0.11135		1123.83	0.0999518		1123.83	0.225733		1123.83	0.171586		1123.83	0.15395		518.404	0		1123.83	0.368386		1123.83	0.265033		1123.83	0.175926		1123.83	0.226668		1123.83	0.132271		1123.83	0.216138
518.525	0		1124.31	0.224547		518.525	0		518.525	0		518.525	0		1124.31	0.112758		1124.31	0.100989		1124.31	0.228478		1124.31	0.174204		1124.31	0.156238		518.525	0		1124.31	0.374372		1124.31	0.270105		1124.31	0.179111		1124.31	0.230858		1124.31	0.134471		1124.31	0.219753
518.645	0		1124.8	0.227208		518.645	0		518.645	0		518.645	0		1124.8	0.11414		1124.8	0.10199		1124.8	0.231093		1124.8	0.176785		1124.8	0.158478		518.645	0		1124.8	0.380041		1124.8	0.275103		1124.8	0.182227		1124.8	0.234988		1124.8	0.136623		1124.8	0.223379
518.766	0		1125.28	0.229749		518.766	0		518.766	0		518.766	0		1125.28	0.115498		1125.28	0.102961		1125.28	0.233591		1125.28	0.179329		1125.28	0.160674		518.766	0		1125.28	0.385417		1125.28	0.280038		1125.28	0.185281		1125.28	0.239067		1125.28	0.138736		1125.28	0.227017
518.886	0		1125.76	0.232165		518.886	0		518.886	0		518.886	0		1125.76	0.116828		1125.76	0.103903		1125.76	0.235975		1125.76	0.181828		1125.76	0.162827		518.886	0		1125.76	0.390511		1125.76	0.284902		1125.76	0.188269		1125.76	0.243089		1125.76	0.140809		1125.76	0.230657
519.007	0		1126.24	0.234433		519.007	0		519.007	0		519.007	0		1126.24	0.118123		1126.24	0.10481		1126.24	0.238224		1126.24	0.184262		1126.24	0.164926		519.007	0		1126.24	0.395288		1126.24	0.289653		1126.24	0.191169		1126.24	0.247022		1126.24	0.142829		1126.24	0.234269
519.127	0		1126.72	0.236506		519.127	0		519.127	0		519.127	0		1126.72	0.119364		1126.72	0.105668		1126.72	0.240301		1126.72	0.186597		1126.72	0.166946		519.127	0		1126.72	0.399667		1126.72	0.294221		1126.72	0.193941		1126.72	0.25081		1126.72	0.144767		1126.72	0.237811
519.248	0		1127.21	0.238335		519.248	0		519.248	0		519.248	0		1127.21	0.120535		1127.21	0.106462		1127.21	0.24216		1127.21	0.1888		1127.21	0.168862		519.248	0		1127.21	0.403554		1127.21	0.298524		1127.21	0.196541		1127.21	0.254387		1127.21	0.146594		1127.21	0.241235
519.368	0		1127.69	0.239887		519.368	0		519.368	0		519.368	0		1127.69	0.121622		1127.69	0.10718		1127.69	0.243769		1127.69	0.190845		1127.69	0.170653		519.368	0		1127.69	0.406881		1127.69	0.3025		1127.69	0.198933		1127.69	0.257705		1127.69	0.148287		1127.69	0.244508
519.489	0		1128.17	0.241159		519.489	0		519.489	0		519.489	0		1128.17	0.12262		1128.17	0.107822		1128.17	0.245122		1128.17	0.192726		1128.17	0.172315		519.489	0		1128.17	0.409642		1128.17	0.306123		1128.17	0.201104		1128.17	0.260744		1128.17	0.149836		1128.17	0.247615
519.609	0		1128.65	0.242176		519.609	0		519.609	0		519.609	0		1128.65	0.123534		1128.65	0.108391		1128.65	0.246234		1128.65	0.194453		1128.65	0.173855		519.609	0		1128.65	0.411887		1128.65	0.309402		1128.65	0.203064		1128.65	0.263514		1128.65	0.151246		1128.65	0.250558
519.73	0		1129.13	0.242975		519.73	0		519.73	0		519.73	0		1129.13	0.124371		1129.13	0.108896		1129.13	0.247133		1129.13	0.19604		1129.13	0.175287		519.73	0		1129.13	0.413691		1129.13	0.31236		1129.13	0.204826		1129.13	0.266031		1129.13	0.152525		1129.13	0.253339
519.851	0		1129.62	0.24358		519.851	0		519.851	0		519.851	0		1129.62	0.125132		1129.62	0.109341		1129.62	0.247831		1129.62	0.197494		1129.62	0.176618		519.851	0		1129.62	0.41511		1129.62	0.315002		1129.62	0.2064		1129.62	0.2683		1129.62	0.153673		1129.62	0.255948
519.971	0		1130.1	0.243992		519.971	0		519.971	0		519.971	0		1130.1	0.125809		1130.1	0.109723		1130.1	0.248319		1130.1	0.198808		1130.1	0.177841		519.971	0		1130.1	0.416149		1130.1	0.317298		1130.1	0.207772		1130.1	0.270294		1130.1	0.154676		1130.1	0.258353
520.092	0		1130.58	0.24419		520.092	0		520.092	0		520.092	0		1130.58	0.126388		1130.58	0.11003		1130.58	0.248568		1130.58	0.19996		1130.58	0.178938		520.092	0		1130.58	0.416764		1130.58	0.319187		1130.58	0.208911		1130.58	0.271963		1130.58	0.155508		1130.58	0.260506
520.212	0		1131.06	0.244146		520.212	0		520.212	0		520.212	0		1131.06	0.126851		1131.06	0.110249		1131.06	0.248544		1131.06	0.200921		1131.06	0.179885		520.212	0		1131.06	0.416896		1131.06	0.320601		1131.06	0.209781		1131.06	0.273255		1131.06	0.156143		1131.06	0.262356
520.333	0		1131.55	0.243848		520.333	0		520.333	0		520.333	0		1131.55	0.127188		1131.55	0.110374		1131.55	0.248229		1131.55	0.201675		1131.55	0.180667		520.333	0		1131.55	0.416518		1131.55	0.321501		1131.55	0.210359		1131.55	0.274137		1131.55	0.156567		1131.55	0.263873
520.453	0		1132.03	0.243313		520.453	0		520.453	0		520.453	0		1132.03	0.127402		1132.03	0.110407		1132.03	0.247634		1132.03	0.202221		1132.03	0.181284		520.453	0		1132.03	0.41566		1132.03	0.321889		1132.03	0.210649		1132.03	0.274613		1132.03	0.156784		1132.03	0.265049
520.574	0		1132.51	0.242581		520.574	0		520.574	0		520.574	0		1132.51	0.127503		1132.51	0.110357		1132.51	0.246793		1132.51	0.202576		1132.51	0.181748		520.574	0		1132.51	0.414406		1132.51	0.321812		1132.51	0.210676		1132.51	0.27472		1132.51	0.156815		1132.51	0.265902
520.694	0		1132.99	0.241698		520.694	0		520.694	0		520.694	0		1132.99	0.127505		1132.99	0.110236		1132.99	0.24575		1132.99	0.202758		1132.99	0.182076		520.694	0		1132.99	0.412855		1132.99	0.321325		1132.99	0.21047		1132.99	0.2745		1132.99	0.156681		1132.99	0.266451
520.815	0		1133.47	0.240696		520.815	0		520.815	0		520.815	0		1133.47	0.127415		1133.47	0.110049		1133.47	0.244531		1133.47	0.202778		1133.47	0.182277		520.815	0		1133.47	0.411073		1133.47	0.320466		1133.47	0.210052		1133.47	0.273978		1133.47	0.156396		1133.47	0.266704
520.935	0		1133.96	0.23958		520.935	0		520.935	0		520.935	0		1133.96	0.127233		1133.96	0.109795		1133.96	0.243142		1133.96	0.202627		1133.96	0.182345		520.935	0		1133.96	0.409072		1133.96	0.319233		1133.96	0.20942		1133.96	0.273149		1133.96	0.155957		1133.96	0.266649
521.056	0		1134.44	0.238331		521.056	0		521.056	0		521.056	0		1134.44	0.126945		1134.44	0.109464		1134.44	0.241562		1134.44	0.202284		1134.44	0.182264		521.056	0		1134.44	0.40681		1134.44	0.317597		1134.44	0.208554		1134.44	0.271984		1134.44	0.155348		1134.44	0.266255
521.176	0		1134.92	0.236921		521.176	0		521.176	0		521.176	0		1134.92	0.126541		1134.92	0.109043		1134.92	0.23977		1134.92	0.201726		1134.92	0.182015		521.176	0		1134.92	0.40423		1134.92	0.315522		1134.92	0.207431		1134.92	0.27045		1134.92	0.154552		1134.92	0.265497
521.297	0		1135.4	0.235341		521.297	0		521.297	0		521.297	0		1135.4	0.126013		1135.4	0.108529		1135.4	0.237759		1135.4	0.200941		1135.4	0.181586		521.297	0		1135.4	0.401305		1135.4	0.313001		1135.4	0.206043		1135.4	0.268541		1135.4	0.153565		1135.4	0.264369
521.417	0		1135.88	0.233605		521.417	0		521.417	0		521.417	0		1135.88	0.125368		1135.88	0.107926		1135.88	0.235544		1135.88	0.199938		1135.88	0.180985		521.417	0		1135.88	0.398062		1135.88	0.310068		1135.88	0.204406		1135.88	0.266283		1135.88	0.1524		1135.88	0.262891
521.538	0		1136.37	0.231751		521.538	0		521.538	0		521.538	0		1136.37	0.124619		1136.37	0.107249		1136.37	0.233168		1136.37	0.198742		1136.37	0.180231		521.538	0		1136.37	0.394575		1136.37	0.306794		1136.37	0.202557		1136.37	0.263732		1136.37	0.151084		1136.37	0.261106
521.658	0		1136.85	0.229823		521.658	0		521.658	0		521.658	0		1136.85	0.123785		1136.85	0.106512		1136.85	0.230671		1136.85	0.197384		1136.85	0.179347		521.658	0		1136.85	0.390931		1136.85	0.303251		1136.85	0.200537		1136.85	0.260945		1136.85	0.149645		1136.85	0.259056
521.779	0		1137.33	0.227845		521.779	0		521.779	0		521.779	0		1137.33	0.122878		1137.33	0.105724		1137.33	0.228085		1137.33	0.195885		1137.33	0.178346		521.779	0		1137.33	0.387189		1137.33	0.299485		1137.33	0.198374		1137.33	0.257958		1137.33	0.148101		1137.33	0.256765
521.899	0		1137.81	0.225821		521.899	0		521.899	0		521.899	0		1137.81	0.1219		1137.81	0.104888		1137.81	0.225413		1137.81	0.194248		1137.81	0.177229		521.899	0		1137.81	0.383354		1137.81	0.295505		1137.81	0.196073		1137.81	0.254776		1137.81	0.146452		1137.81	0.254235
522.02	0		1138.3	0.223728		522.02	0		522.02	0		522.02	0		1138.3	0.120844		1138.3	0.103997		1138.3	0.222641		1138.3	0.192463		1138.3	0.175982		522.02	0		1138.3	0.379386		1138.3	0.291288		1138.3	0.193622		1138.3	0.251377		1138.3	0.144688		1138.3	0.251452
522.141	0		1138.78	0.221542		522.141	0		522.141	0		522.141	0		1138.78	0.119703		1138.78	0.103043		1138.78	0.219752		1138.78	0.190519		1138.78	0.174594		522.141	0		1138.78	0.375235		1138.78	0.28681		1138.78	0.191005		1138.78	0.247742		1138.78	0.142797		1138.78	0.248404
522.261	0		1139.26	0.219251		522.261	0		522.261	0		522.261	0		1139.26	0.118472		1139.26	0.102025		1139.26	0.216739		1139.26	0.188415		1139.26	0.173059		522.261	0		1139.26	0.37088		1139.26	0.28207		1139.26	0.188221		1139.26	0.243871		1139.26	0.140777		1139.26	0.245098
522.382	0		1139.74	0.216868		522.382	0		522.382	0		522.382	0		1139.74	0.117159		1139.74	0.100949		1139.74	0.213621		1139.74	0.186167		1139.74	0.171392		522.382	0		1139.74	0.366346		1139.74	0.277106		1139.74	0.185289		1139.74	0.239796		1139.74	0.138647		1139.74	0.241565
522.502	0		1140.22	0.214427		522.502	0		522.502	0		522.502	0		1140.22	0.11578		1140.22	0.0998292		1140.22	0.210433		1140.22	0.183804		1140.22	0.169617		522.502	0		1140.22	0.361699		1140.22	0.271979		1140.22	0.182246		1140.22	0.235571		1140.22	0.136432		1140.22	0.23785
522.623	0		1140.71	0.211964		522.623	0		522.623	0		522.623	0		1140.71	0.114351		1140.71	0.0986804		1140.71	0.207215		1140.71	0.18136		1140.71	0.167762		522.623	0		1140.71	0.357013		1140.71	0.266755		1140.71	0.17913		1140.71	0.231253		1140.71	0.134162		1140.71	0.233998
522.743	0		1141.19	0.209505		522.743	0		522.743	0		522.743	0		1141.19	0.112887		1141.19	0.0975129		1141.19	0.203993		1141.19	0.178859		1141.19	0.165849		522.743	0		1141.19	0.35234		1141.19	0.261478		1141.19	0.17597		1141.19	0.22688		1141.19	0.131855		1141.19	0.230038
522.864	0		1141.67	0.207052		522.864	0		522.864	0		522.864	0		1141.67	0.111394		1141.67	0.0963306		1141.67	0.200778		1141.67	0.176312		1141.67	0.163886		522.864	0		1141.67	0.347684		1141.67	0.25616		1141.67	0.172776		1141.67	0.222464		1141.67	0.129517		1141.67	0.225979
522.984	0		1142.15	0.204591		522.984	0		522.984	0		522.984	0		1142.15	0.109873		1142.15	0.0951317		1142.15	0.197565		1142.15	0.173721		1142.15	0.161871		522.984	0		1142.15	0.343017		1142.15	0.250797		1142.15	0.169546		1142.15	0.218001		1142.15	0.127144		1142.15	0.221821
523.105	0		1142.63	0.202102		523.105	0		523.105	0		523.105	0		1142.63	0.108323		1142.63	0.0939153		1142.63	0.194345		1142.63	0.171088		1142.63	0.159801		523.105	0		1142.63	0.338303		1142.63	0.245383		1142.63	0.166278		1142.63	0.213487		1142.63	0.124735		1142.63	0.21757
523.225	0		1143.12	0.199583		523.225	0		523.225	0		523.225	0		1143.12	0.10675		1143.12	0.0926851		1143.12	0.191123		1143.12	0.168423		1143.12	0.157682		523.225	0		1143.12	0.33353		1143.12	0.239938		1143.12	0.162982		1143.12	0.208939		1143.12	0.1223		1143.12	0.213251
523.346	0		1143.6	0.197048		523.346	0		523.346	0		523.346	0		1143.6	0.105167		1143.6	0.0914524		1143.6	0.187921		1143.6	0.165751		1143.6	0.155532		523.346	0		1143.6	0.328727		1143.6	0.234505		1143.6	0.159686		1143.6	0.204396		1143.6	0.119861		1143.6	0.208906
523.466	0		1144.08	0.194529		523.466	0		523.466	0		523.466	0		1144.08	0.103592		1144.08	0.0902326		1144.08	0.184772		1144.08	0.163102		1144.08	0.153376		523.466	0		1144.08	0.323952		1144.08	0.229144		1144.08	0.156426		1144.08	0.19991		1144.08	0.117447		1144.08	0.204586
523.587	0		1144.56	0.19206		523.587	0		523.587	0		523.587	0		1144.56	0.102041		1144.56	0.0890408		1144.56	0.181707		1144.56	0.160506		1144.56	0.151242		523.587	0		1144.56	0.319264		1144.56	0.223908		1144.56	0.153238		1144.56	0.195531		1144.56	0.115088		1144.56	0.200333
523.707	0		1145.05	0.189662		523.707	0		523.707	0		523.707	0		1145.05	0.100525		1145.05	0.0878861		1145.05	0.178748		1145.05	0.15798		1145.05	0.149144		523.707	0		1145.05	0.3147		1145.05	0.218827		1145.05	0.150144		1145.05	0.191287		1145.05	0.112799		1145.05	0.196175
523.828	0		1145.53	0.187338		523.828	0		523.828	0		523.828	0		1145.53	0.099047		1145.53	0.0867706		1145.53	0.175898		1145.53	0.155529		1145.53	0.147088		523.828	0		1145.53	0.310258		1145.53	0.213905		1145.53	0.147151		1145.53	0.187185		1145.53	0.110584		1145.53	0.192117
523.948	0		1146.01	0.185075		523.948	0		523.948	0		523.948	0		1146.01	0.097605		1146.01	0.085691		1146.01	0.173152		1146.01	0.153151		1146.01	0.14507		523.948	0		1146.01	0.305905		1146.01	0.209132		1146.01	0.144255		1146.01	0.183218		1146.01	0.10844		1146.01	0.18816
524.069	0		1146.49	0.182856		524.069	0		524.069	0		524.069	0		1146.49	0.0961975		1146.49	0.0846443		1146.49	0.170502		1146.49	0.150844		1146.49	0.143087		524.069	0		1146.49	0.301608		1146.49	0.204498		1146.49	0.141452		1146.49	0.179381		1146.49	0.106366		1146.49	0.184307
524.19	0		1146.97	0.180678		524.19	0		524.19	0		524.19	0		1146.97	0.0948278		1146.97	0.0836314		1146.97	0.167952		1146.97	0.148613		1146.97	0.141142		524.19	0		1146.97	0.297353		1146.97	0.200017		1146.97	0.138751		1146.97	0.175684		1146.97	0.104369		1146.97	0.180576
524.31	0		1147.46	0.178554		524.31	0		524.31	0		524.31	0		1147.46	0.0935065		1147.46	0.0826601		1147.46	0.16552		1147.46	0.146478		1147.46	0.139252		524.31	0		1147.46	0.293159		1147.46	0.195719		1147.46	0.136171		1147.46	0.172156		1147.46	0.102466		1147.46	0.176995
524.431	0		1147.94	0.176509		524.431	0		524.431	0		524.431	0		1147.94	0.0922482		1147.94	0.0817419		1147.94	0.163235		1147.94	0.144462		1147.94	0.137437		524.431	0		1147.94	0.289072		1147.94	0.19165		1147.94	0.133743		1147.94	0.168835		1147.94	0.100679		1147.94	0.173598
524.551	0		1148.42	0.17457		524.551	0		524.551	0		524.551	0		1148.42	0.0910673		1148.42	0.0808887		1148.42	0.161122		1148.42	0.142588		1148.42	0.135721		524.551	0		1148.42	0.285139		1148.42	0.187848		1148.42	0.131492		1148.42	0.165754		1148.42	0.0990297		1148.42	0.170415
524.672	0		1148.9	0.172752		524.672	0		524.672	0		524.672	0		1148.9	0.0899741		1148.9	0.0801084		1148.9	0.159201		1148.9	0.140869		1148.9	0.13412		524.672	0		1148.9	0.281386		1148.9	0.184335		1148.9	0.129436		1148.9	0.162934		1148.9	0.0975288		1148.9	0.167457
524.792	0		1149.38	0.171051		524.792	0		524.792	0		524.792	0		1149.38	0.088972		1149.38	0.0794037		1149.38	0.157475		1149.38	0.139308		1149.38	0.132639		524.792	0		1149.38	0.277809		1149.38	0.18111		1149.38	0.127577		1149.38	0.160375		1149.38	0.0961781		1149.38	0.164726
524.913	0		1149.87	0.169453		524.913	0		524.913	0		524.913	0		1149.87	0.0880601		1149.87	0.078773		1149.87	0.155938		1149.87	0.137898		1149.87	0.131279		524.913	0		1149.87	0.274378		1149.87	0.178162		1149.87	0.125911		1149.87	0.158069		1149.87	0.0949725		1149.87	0.162217
525.033	0		1150.35	0.167939		525.033	0		525.033	0		525.033	0		1150.35	0.0872359		1150.35	0.0782139		1150.35	0.15458		1150.35	0.136633		1150.35	0.130037		525.033	0		1150.35	0.271059		1150.35	0.175478		1150.35	0.12443		1150.35	0.156006		1150.35	0.0939075		1150.35	0.159926
525.154	0		1150.83	0.1665		525.154	0		525.154	0		525.154	0		1150.83	0.0864988		1150.83	0.0777263		1150.83	0.153397		1150.83	0.13551		1150.83	0.128916		525.154	0		1150.83	0.267838		1150.83	0.173058		1150.83	0.123135		1150.83	0.154186		1150.83	0.0929838		1150.83	0.157859
525.274	0		1151.31	0.165138		525.274	0		525.274	0		525.274	0		1151.31	0.0858509		1151.31	0.0773128		1151.31	0.152393		1151.31	0.134532		1151.31	0.127923		525.274	0		1151.31	0.264725		1151.31	0.170913		1151.31	0.122033		1151.31	0.152617		1151.31	0.0922073		1151.31	0.156027
525.395	0		1151.8	0.163869		525.395	0		525.395	0		525.395	0		1151.8	0.085295		1151.8	0.0769776		1151.8	0.151573		1151.8	0.133707		1151.8	0.127065		525.395	0		1151.8	0.26175		1151.8	0.16906		1151.8	0.121133		1151.8	0.151312		1151.8	0.0915858		1151.8	0.154438
525.515	0		1152.28	0.162707		525.515	0		525.515	0		525.515	0		1152.28	0.0848319		1152.28	0.0767228		1152.28	0.150943		1152.28	0.133037		1152.28	0.12635		525.515	0		1152.28	0.258946		1152.28	0.167505		1152.28	0.120441		1152.28	0.150274		1152.28	0.0911221		1152.28	0.153092
525.636	0		1152.76	0.161656		525.636	0		525.636	0		525.636	0		1152.76	0.0844575		1152.76	0.076546		1152.76	0.150495		1152.76	0.13252		1152.76	0.125775		525.636	0		1152.76	0.256328		1152.76	0.166237		1152.76	0.119951		1152.76	0.149493		1152.76	0.0908096		1152.76	0.151976
525.756	0		1153.24	0.160707		525.756	0		525.756	0		525.756	0		1153.24	0.0841624		1153.24	0.0764388		1153.24	0.150211		1153.24	0.132141		1153.24	0.125328		525.756	0		1153.24	0.253888		1153.24	0.165226		1153.24	0.119641		1153.24	0.148938		1153.24	0.0906314		1153.24	0.151066
525.877	0		1153.72	0.159837		525.877	0		525.877	0		525.877	0		1153.72	0.083935		1153.72	0.0763899		1153.72	0.150061		1153.72	0.13188		1153.72	0.124994		525.877	0		1153.72	0.251595		1153.72	0.164434		1153.72	0.119484		1153.72	0.148573		1153.72	0.0905645		1153.72	0.150334
525.998	0		1154.21	0.159026		525.998	0		525.998	0		525.998	0		1154.21	0.0837642		1154.21	0.0763876		1154.21	0.150017		1154.21	0.131715		1154.21	0.124753		525.998	0		1154.21	0.249418		1154.21	0.16382		1154.21	0.119449		1154.21	0.148361		1154.21	0.090587		1154.21	0.149758
526.118	0		1154.69	0.158264		526.118	0		526.118	0		526.118	0		1154.69	0.0836429		1154.69	0.0764231		1154.69	0.150058		1154.69	0.131631		1154.69	0.124593		526.118	0		1154.69	0.247344		1154.69	0.163362		1154.69	0.119515		1154.69	0.148276		1154.69	0.0906828		1154.69	0.149326
526.239	0		1155.17	0.157552		526.239	0		526.239	0		526.239	0		1155.17	0.083569		1155.17	0.0764925		1155.17	0.150173		1155.17	0.131618		1155.17	0.124507		526.239	0		1155.17	0.245383		1155.17	0.163052		1155.17	0.11967		1155.17	0.148305		1155.17	0.0908444		1155.17	0.149033
526.359	0		1155.65	0.156908		526.359	0		526.359	0		526.359	0		1155.65	0.083543		1155.65	0.0765948		1155.65	0.150362		1155.65	0.131673		1155.65	0.12449		526.359	0		1155.65	0.243562		1155.65	0.162894		1155.65	0.119909		1155.65	0.148446		1155.65	0.0910703		1155.65	0.148882
526.48	0		1156.13	0.156348		526.48	0		526.48	0		526.48	0		1156.13	0.0835655		1156.13	0.0767294		1156.13	0.150627		1156.13	0.131794		1156.13	0.124539		526.48	0		1156.13	0.241913		1156.13	0.162897		1156.13	0.12023		1156.13	0.148699		1156.13	0.0913591		1156.13	0.14887
526.6	0		1156.62	0.155885		526.6	0		526.6	0		526.6	0		1156.62	0.0836341		1156.62	0.0768941		1156.62	0.150967		1156.62	0.131973		1156.62	0.124643		526.6	0		1156.62	0.240455		1156.62	0.163058		1156.62	0.120628		1156.62	0.149055		1156.62	0.0917065		1156.62	0.148992
526.721	0		1157.1	0.155513		526.721	0		526.721	0		526.721	0		1157.1	0.0837428		1157.1	0.0770837		1157.1	0.151374		1157.1	0.132198		1157.1	0.124789		526.721	0		1157.1	0.239182		1157.1	0.163367		1157.1	0.121091		1157.1	0.149499		1157.1	0.0921034		1157.1	0.149236
526.841	0		1157.58	0.15522		526.841	0		526.841	0		526.841	0		1157.58	0.0838839		1157.58	0.0772919		1157.58	0.151835		1157.58	0.132456		1157.58	0.12496		526.841	0		1157.58	0.238075		1157.58	0.163806		1157.58	0.121604		1157.58	0.150015		1157.58	0.0925393		1157.58	0.149589
526.962	0		1158.06	0.154993		526.962	0		526.962	0		526.962	0		1158.06	0.0840514		1158.06	0.0775147		1158.06	0.152343		1158.06	0.132736		1158.06	0.125144		526.962	0		1158.06	0.237112		1158.06	0.164364		1158.06	0.122157		1158.06	0.150591		1158.06	0.093007		1158.06	0.150047
527.082	0		1158.55	0.154825		527.082	0		527.082	0		527.082	0		1158.55	0.0842446		1158.55	0.0777519		1158.55	0.152897		1158.55	0.133036		1158.55	0.125339		527.082	0		1158.55	0.236283		1158.55	0.165042		1158.55	0.122749		1158.55	0.151231		1158.55	0.0935084		1158.55	0.150615
527.203	0		1159.03	0.154724		527.203	0		527.203	0		527.203	0		1159.03	0.0844684		1159.03	0.0780088		1159.03	0.153513		1159.03	0.133363		1159.03	0.125548		527.203	0		1159.03	0.235605		1159.03	0.165855		1159.03	0.123392		1159.03	0.151954		1159.03	0.0940539		1159.03	0.151306
527.323	0		1159.51	0.15471		527.323	0		527.323	0		527.323	0		1159.51	0.0847317		1159.51	0.0782931		1159.51	0.154212		1159.51	0.133732		1159.51	0.125787		527.323	0		1159.51	0.235108		1159.51	0.16683		1159.51	0.124106		1159.51	0.15279		1159.51	0.0946596		1159.51	0.152137
527.444	0		1159.99	0.154803		527.444	0		527.444	0		527.444	0		1159.99	0.0850431		1159.99	0.0786118		1159.99	0.155019		1159.99	0.134156		1159.99	0.126067		527.444	0		1159.99	0.234825		1159.99	0.167992		1159.99	0.124913		1159.99	0.153767		1159.99	0.0953401		1159.99	0.153118
527.564	0		1160.47	0.155019		527.564	0		527.564	0		527.564	0		1160.47	0.0854081		1160.47	0.0789677		1160.47	0.155949		1160.47	0.134647		1160.47	0.126398		527.564	0		1160.47	0.234777		1160.47	0.169354		1160.47	0.125829		1160.47	0.1549		1160.47	0.0961039		1160.47	0.154255
527.685	0		1160.95	0.155357		527.685	0		527.685	0		527.685	0		1160.95	0.085827		1160.95	0.0793591		1160.95	0.157006		1160.95	0.135204		1160.95	0.12678		527.685	0		1160.95	0.23496		1160.95	0.170918		1160.95	0.126856		1160.95	0.156192		1160.95	0.0969503		1160.95	0.155543
527.806	0		1161.44	0.155809		527.806	0		527.806	0		527.806	0		1161.44	0.086297		1161.44	0.0797815		1161.44	0.158182		1161.44	0.135827		1161.44	0.127209		527.806	0		1161.44	0.235358		1161.44	0.172671		1161.44	0.127991		1161.44	0.157634		1161.44	0.0978726		1161.44	0.156973
527.926	0		1161.92	0.156365		527.926	0		527.926	0		527.926	0		1161.92	0.0868145		1161.92	0.0802316		1161.92	0.159467		1161.92	0.136513		1161.92	0.127682		527.926	0		1161.92	0.235947		1161.92	0.174603		1161.92	0.129228		1161.92	0.159217		1161.92	0.0988639		1161.92	0.158541
528.047	0		1162.4	0.157019		528.047	0		528.047	0		528.047	0		1162.4	0.0873791		1162.4	0.0807106		1162.4	0.160856		1162.4	0.137265		1162.4	0.128202		528.047	0		1162.4	0.236719		1162.4	0.176713		1162.4	0.130566		1162.4	0.160939		1162.4	0.0999225		1162.4	0.160251
528.167	0		1162.88	0.157778		528.167	0		528.167	0		528.167	0		1162.88	0.087995		1162.88	0.0812249		1162.88	0.162354		1162.88	0.138096		1162.88	0.12878		528.167	0		1162.88	0.237685		1162.88	0.179013		1162.88	0.132014		1162.88	0.162811		1162.88	0.101054		1162.88	0.162112
528.288	0		1163.37	0.158661		528.288	0		528.288	0		528.288	0		1163.37	0.0886694		1163.37	0.0817844		1163.37	0.163976		1163.37	0.139022		1163.37	0.129433		528.288	0		1163.37	0.238874		1163.37	0.181523		1163.37	0.133589		1163.37	0.164854		1163.37	0.10227		1163.37	0.164139
528.408	0		1163.85	0.159684		528.408	0		528.408	0		528.408	0		1163.85	0.0894088		1163.85	0.0823974		1163.85	0.165735		1163.85	0.14006		1163.85	0.130176		528.408	0		1163.85	0.240317		1163.85	0.184265		1163.85	0.135308		1163.85	0.167087		1163.85	0.10358		1163.85	0.166341
528.529	0		1164.33	0.160857		528.529	0		528.529	0		528.529	0		1164.33	0.0902161		1164.33	0.0830671		1164.33	0.167638		1164.33	0.141219		1164.33	0.131018		528.529	0		1164.33	0.242032		1164.33	0.187244		1164.33	0.137179		1164.33	0.169519		1164.33	0.104988		1164.33	0.168719
528.649	0		1164.81	0.162172		528.649	0		528.649	0		528.649	0		1164.81	0.0910879		1164.81	0.0837893		1164.81	0.169679		1164.81	0.142499		1164.81	0.131957		528.649	0		1164.81	0.24401		1164.81	0.190452		1164.81	0.139197		1164.81	0.172141		1164.81	0.10649		1164.81	0.171264
528.77	0		1165.29	0.163613		528.77	0		528.77	0		528.77	0		1165.29	0.0920165		1165.29	0.084555		1165.29	0.171838		1165.29	0.143891		1165.29	0.132987		528.77	0		1165.29	0.246224		1165.29	0.193861		1165.29	0.141346		1165.29	0.174933		1165.29	0.108074		1165.29	0.17396
528.89	0		1165.78	0.165157		528.89	0		528.89	0		528.89	0		1165.78	0.0929935		1165.78	0.0853542		1165.78	0.174091		1165.78	0.145383		1165.78	0.134096		528.89	0		1165.78	0.248639		1165.78	0.197438		1165.78	0.143603		1165.78	0.177869		1165.78	0.109723		1165.78	0.176792
529.011	0		1166.26	0.166788		529.011	0		529.011	0		529.011	0		1166.26	0.0940131		1166.26	0.0861804		1166.26	0.176419		1166.26	0.14697		1166.26	0.13528		529.011	0		1166.26	0.251229		1166.26	0.201158		1166.26	0.145951		1166.26	0.18093		1166.26	0.111427		1166.26	0.179748
529.131	0		1166.74	0.168504		529.131	0		529.131	0		529.131	0		1166.74	0.0950745		1166.74	0.0870331		1166.74	0.178813		1166.74	0.148651		1166.74	0.136542		529.131	0		1166.74	0.25399		1166.74	0.205009		1166.74	0.148379		1166.74	0.184108		1166.74	0.113183		1166.74	0.182823
529.252	0		1167.22	0.170314		529.252	0		529.252	0		529.252	0		1167.22	0.0961802		1167.22	0.087916		1167.22	0.181274		1167.22	0.150433		1167.22	0.137889		529.252	0		1167.22	0.25694		1167.22	0.208988		1167.22	0.150885		1167.22	0.187405		1167.22	0.114988		1167.22	0.186016
529.372	0		1167.7	0.172229		529.372	0		529.372	0		529.372	0		1167.7	0.097332		1167.7	0.0888331		1167.7	0.183803		1167.7	0.152319		1167.7	0.13933		529.372	0		1167.7	0.2601		1167.7	0.213096		1167.7	0.15347		1167.7	0.19082		1167.7	0.116844		1167.7	0.189324
529.493	0		1168.19	0.17425		529.493	0		529.493	0		529.493	0		1168.19	0.0985264		1168.19	0.0897834		1168.19	0.186393		1168.19	0.154306		1168.19	0.140865		529.493	0		1168.19	0.263481		1168.19	0.217318		1168.19	0.156126		1168.19	0.194341		1168.19	0.11874		1168.19	0.192731
529.614	0		1168.67	0.176362		529.614	0		529.614	0		529.614	0		1168.67	0.0997523		1168.67	0.0907581		1168.67	0.189019		1168.67	0.156375		1168.67	0.142484		529.614	0		1168.67	0.267068		1168.67	0.221622		1168.67	0.158832		1168.67	0.197935		1168.67	0.120661		1168.67	0.19621
529.734	0		1169.15	0.178535		529.734	0		529.734	0		529.734	0		1169.15	0.100992		1169.15	0.0917424		1169.15	0.19164		1169.15	0.158498		1169.15	0.144164		529.734	0		1169.15	0.270822		1169.15	0.225956		1169.15	0.161552		1169.15	0.201554		1169.15	0.122579		1169.15	0.199724
529.855	0		1169.63	0.180734		529.855	0		529.855	0		529.855	0		1169.63	0.102225		1169.63	0.0927193		1169.63	0.194212		1169.63	0.160643		1169.63	0.14588		529.855	0		1169.63	0.274691		1169.63	0.230262		1169.63	0.164249		1169.63	0.205144		1169.63	0.124467		1169.63	0.203238
529.975	0		1170.12	0.182932		529.975	0		529.975	0		529.975	0		1170.12	0.103437		1170.12	0.0936759		1170.12	0.196698		1170.12	0.162783		1170.12	0.147612		529.975	0		1170.12	0.278639		1170.12	0.234494		1170.12	0.16689		1170.12	0.208663		1170.12	0.126307		1170.12	0.206723
530.096	0		1170.6	0.185115		530.096	0		530.096	0		530.096	0		1170.6	0.104619		1170.6	0.0946062		1170.6	0.199078		1170.6	0.164901		1170.6	0.149347		530.096	0		1170.6	0.28265		1170.6	0.238627		1170.6	0.169458		1170.6	0.212086		1170.6	0.128088		1170.6	0.21016
530.216	0		1171.08	0.187289		530.216	0		530.216	0		530.216	0		1171.08	0.10577		1171.08	0.0955108		1171.08	0.201352		1171.08	0.166994		1171.08	0.151085		530.216	0		1171.08	0.286737		1171.08	0.242654		1171.08	0.17195		1171.08	0.215411		1171.08	0.129811		1171.08	0.213545
530.337	0		1171.56	0.189463		530.337	0		530.337	0		530.337	0		1171.56	0.106892		1171.56	0.0963924		1171.56	0.203527		1171.56	0.169064		1171.56	0.152826		530.337	0		1171.56	0.290921		1171.56	0.246579		1171.56	0.174368		1171.56	0.218638		1171.56	0.131477		1171.56	0.216872
530.457	0		1172.04	0.191637		530.457	0		530.457	0		530.457	0		1172.04	0.107985		1172.04	0.0972496		1172.04	0.205601		1172.04	0.171107		1172.04	0.154571		530.457	0		1172.04	0.295211		1172.04	0.250393		1172.04	0.176711		1172.04	0.221765		1172.04	0.133084		1172.04	0.220128
530.578	0		1172.53	0.193796		530.578	0		530.578	0		530.578	0		1172.53	0.109044		1172.53	0.0980747		1172.53	0.207561		1172.53	0.17311		1172.53	0.156309		530.578	0		1172.53	0.299585		1172.53	0.254069		1172.53	0.178963		1172.53	0.224769		1172.53	0.13462		1172.53	0.22329
530.698	0		1173.01	0.195909		530.698	0		530.698	0		530.698	0		1173.01	0.110054		1173.01	0.0988533		1173.01	0.209374		1173.01	0.175049		1173.01	0.158019		530.698	0		1173.01	0.30399		1173.01	0.25756		1173.01	0.181096		1173.01	0.227614		1173.01	0.136063		1173.01	0.226324
530.819	0		1173.49	0.197937		530.819	0		530.819	0		530.819	0		1173.49	0.111001		1173.49	0.0995693		1173.49	0.211005		1173.49	0.176896		1173.49	0.159678		530.819	0		1173.49	0.308359		1173.49	0.260818		1173.49	0.18308		1173.49	0.230262		1173.49	0.137394		1173.49	0.229199
530.939	0		1173.97	0.19985		530.939	0		530.939	0		530.939	0		1173.97	0.111873		1173.97	0.100211		1173.97	0.21243		1173.97	0.178627		1173.97	0.161269		530.939	0		1173.97	0.312635		1173.97	0.263812		1173.97	0.184894		1173.97	0.23269		1173.97	0.138604		1173.97	0.231899
531.06	0		1174.45	0.201637		531.06	0		531.06	0		531.06	0		1174.45	0.112668		1174.45	0.100778		1174.45	0.213643		1174.45	0.180235		1174.45	0.162785		531.06	0		1174.45	0.316789		1174.45	0.266539		1174.45	0.186535		1174.45	0.234899		1174.45	0.139697		1174.45	0.234424
531.18	0		1174.94	0.203307		531.18	0		531.18	0		531.18	0		1174.94	0.113391		1174.94	0.101274		1174.94	0.214664		1174.94	0.181721		1174.94	0.164229		531.18	0		1174.94	0.320827		1174.94	0.269025		1174.94	0.188017		1174.94	0.236909		1174.94	0.140688		1174.94	0.236792
531.301	0		1175.42	0.204874		531.301	0		531.301	0		531.301	0		1175.42	0.11405		1175.42	0.101711		1175.42	0.215519		1175.42	0.183095		1175.42	0.165609		531.301	0		1175.42	0.324766		1175.42	0.271301		1175.42	0.189362		1175.42	0.238744		1175.42	0.141593		1175.42	0.23902
531.421	0		1175.9	0.206345		531.421	0		531.421	0		531.421	0		1175.9	0.11465		1175.9	0.102095		1175.9	0.21623		1175.9	0.184361		1175.9	0.166927		531.421	0		1175.9	0.328613		1175.9	0.273385		1175.9	0.190582		1175.9	0.240418		1175.9	0.14242		1175.9	0.241115
531.542	0		1176.38	0.207709		531.542	0		531.542	0		531.542	0		1176.38	0.115189		1176.38	0.102429		1176.38	0.216801		1176.38	0.185513		1176.38	0.168175		531.542	0		1176.38	0.332342		1176.38	0.275265		1176.38	0.191672		1176.38	0.241916		1176.38	0.143162		1176.38	0.243063
531.663	0		1176.87	0.20894		531.663	0		531.663	0		531.663	0		1176.87	0.115658		1176.87	0.102707		1176.87	0.217219		1176.87	0.186534		1176.87	0.169334		531.663	0		1176.87	0.335894		1176.87	0.276909		1176.87	0.192613		1176.87	0.243208		1176.87	0.143802		1176.87	0.244839
531.783	0		1177.35	0.210005		531.783	0		531.783	0		531.783	0		1177.35	0.116046		1177.35	0.102922		1177.35	0.217467		1177.35	0.187407		1177.35	0.170385		531.783	0		1177.35	0.339197		1177.35	0.278279		1177.35	0.193383		1177.35	0.244262		1177.35	0.144323		1177.35	0.246414
531.904	0		1177.83	0.210883		531.904	0		531.904	0		531.904	0		1177.83	0.116349		1177.83	0.103071		1177.83	0.217537		1177.83	0.188121		1177.83	0.171315		531.904	0		1177.83	0.342197		1177.83	0.279353		1177.83	0.193971		1177.83	0.245063		1177.83	0.144715		1177.83	0.247776
532.024	0		1178.31	0.211579		532.024	0		532.024	0		532.024	0		1178.31	0.116568		1178.31	0.103159		1178.31	0.217441		1178.31	0.188682		1178.31	0.172124		532.024	0		1178.31	0.344876		1178.31	0.280146		1178.31	0.194384		1178.31	0.245625		1178.31	0.144985		1178.31	0.248931
532.145	0		1178.79	0.212114		532.145	0		532.145	0		532.145	0		1178.79	0.116716		1178.79	0.103195		1178.79	0.217207		1178.79	0.18911		1178.79	0.172825		532.145	0		1178.79	0.34726		1178.79	0.280696		1178.79	0.194649		1178.79	0.245986		1178.79	0.14515		1178.79	0.2499
532.265	0		1179.28	0.212521		532.265	0		532.265	0		532.265	0		1179.28	0.116807		1179.28	0.103191		1179.28	0.21687		1179.28	0.189427		1179.28	0.173438		532.265	0		1179.28	0.34939		1179.28	0.281051		1179.28	0.194796		1179.28	0.246187		1179.28	0.145232		1179.28	0.250707
532.386	0		1179.76	0.212823		532.386	0		532.386	0		532.386	0		1179.76	0.11685		1179.76	0.103156		1179.76	0.216454		1179.76	0.18965		1179.76	0.173976		532.386	0		1179.76	0.351292		1179.76	0.281239		1179.76	0.194844		1179.76	0.246254		1179.76	0.14524		1179.76	0.251363
532.506	0		1180.24	0.213021		532.506	0		532.506	0		532.506	0		1180.24	0.116848		1180.24	0.10309		1180.24	0.215963		1180.24	0.189779		1180.24	0.174439		532.506	0		1180.24	0.352959		1180.24	0.281259		1180.24	0.194794		1180.24	0.246186		1180.24	0.145175		1180.24	0.251859
532.627	0		1180.72	0.213099		532.627	0		532.627	0		532.627	0		1180.72	0.116795		1180.72	0.102986		1180.72	0.215383		1180.72	0.189802		1180.72	0.174818		532.627	0		1180.72	0.35435		1180.72	0.281085		1180.72	0.194631		1180.72	0.245956		1180.72	0.145022		1180.72	0.252169
532.747	0		1181.2	0.213037		532.747	0		532.747	0		532.747	0		1181.2	0.116683		1181.2	0.102839		1181.2	0.214698		1181.2	0.189708		1181.2	0.175099		532.747	0		1181.2	0.355413		1181.2	0.280685		1181.2	0.194333		1181.2	0.245538		1181.2	0.144771		1181.2	0.252272
532.868	0		1181.69	0.212824		532.868	0		532.868	0		532.868	0		1181.69	0.116508		1181.69	0.102645		1181.69	0.213899		1181.69	0.18949		1181.69	0.175278		532.868	0		1181.69	0.356124		1181.69	0.280049		1181.69	0.193895		1181.69	0.244919		1181.69	0.144417		1181.69	0.252159
532.988	0		1182.17	0.212475		532.988	0		532.988	0		532.988	0		1182.17	0.116274		1182.17	0.10241		1182.17	0.212998		1182.17	0.18916		1182.17	0.17536		532.988	0		1182.17	0.356502		1182.17	0.279198		1182.17	0.193327		1182.17	0.244117		1182.17	0.143972		1182.17	0.251846
533.109	0		1182.65	0.212021		533.109	0		533.109	0		533.109	0		1182.65	0.115991		1182.65	0.102146		1182.65	0.212024		1182.65	0.188741		1182.65	0.175365		533.109	0		1182.65	0.35661		1182.65	0.278177		1182.65	0.192659		1182.65	0.243169		1182.65	0.143459		1182.65	0.251365
533.229	0		1183.13	0.211502		533.229	0		533.229	0		533.229	0		1183.13	0.115675		1183.13	0.101865		1183.13	0.21101		1183.13	0.188259		1183.13	0.175314		533.229	0		1183.13	0.356525		1183.13	0.277036		1183.13	0.191924		1183.13	0.242114		1183.13	0.1429		1183.13	0.250749
533.35	0		1183.62	0.210944		533.35	0		533.35	0		533.35	0		1183.62	0.115333		1183.62	0.101576		1183.62	0.209979		1183.62	0.187734		1183.62	0.17522		533.35	0		1183.62	0.356304		1183.62	0.275805		1183.62	0.191142		1183.62	0.240979		1183.62	0.142307		1183.62	0.250017
533.471	0		1184.1	0.210354		533.471	0		533.471	0		533.471	0		1184.1	0.114968		1184.1	0.101277		1184.1	0.208934		1184.1	0.187167		1184.1	0.175084		533.471	0		1184.1	0.355963		1184.1	0.274487		1184.1	0.190319		1184.1	0.239762		1184.1	0.141679		1184.1	0.249172
533.591	0		1184.58	0.209721		533.591	0		533.591	0		533.591	0		1184.58	0.114576		1184.58	0.100963		1184.58	0.207865		1184.58	0.18655		1184.58	0.174895		533.591	0		1184.58	0.355479		1184.58	0.273067		1184.58	0.189444		1184.58	0.238454		1184.58	0.141011		1184.58	0.248208
533.712	0		1185.06	0.209029		533.712	0		533.712	0		533.712	0		1185.06	0.114151		1185.06	0.100627		1185.06	0.206758		1185.06	0.185874		1185.06	0.174642		533.712	0		1185.06	0.354819		1185.06	0.271524		1185.06	0.188505		1185.06	0.237034		1185.06	0.140292		1185.06	0.247118
533.832	0		1185.54	0.208273		533.832	0		533.832	0		533.832	0		1185.54	0.113693		1185.54	0.100266		1185.54	0.205611		1185.54	0.185136		1185.54	0.174323		533.832	0		1185.54	0.353969		1185.54	0.269861		1185.54	0.1875		1185.54	0.235505		1185.54	0.13952		1185.54	0.245913
533.953	0		1186.03	0.207471		533.953	0		533.953	0		533.953	0		1186.03	0.113209		1186.03	0.0998887		1186.03	0.204441		1186.03	0.184353		1186.03	0.173949		533.953	0		1186.03	0.35296		1186.03	0.268119		1186.03	0.186449		1186.03	0.233899		1186.03	0.138714		1186.03	0.244631
534.073	0		1186.51	0.206656		534.073	0		534.073	0		534.073	0		1186.51	0.112713		1186.51	0.0995072		1186.51	0.203284		1186.51	0.183552		1186.51	0.173544		534.073	0		1186.51	0.351863		1186.51	0.266361		1186.51	0.18539		1186.51	0.232276		1186.51	0.137905		1186.51	0.243328
534.194	0		1186.99	0.20587		534.194	0		534.194	0		534.194	0		1186.99	0.112224		1186.99	0.0991382		1186.99	0.202178		1186.99	0.182764		1186.99	0.173136		534.194	0		1186.99	0.350756		1186.99	0.264662		1186.99	0.184364		1186.99	0.230697		1186.99	0.137127		1186.99	0.242064
534.314	0		1187.47	0.205143		534.314	0		534.314	0		534.314	0		1187.47	0.111754		1187.47	0.0987937		1187.47	0.201154		1187.47	0.182016		1187.47	0.172747		534.314	0		1187.47	0.349701		1187.47	0.263074		1187.47	0.183404		1187.47	0.229213		1187.47	0.136407		1187.47	0.240881
534.435	0		1187.95	0.204483		534.435	0		534.435	0		534.435	0		1187.95	0.111311		1187.95	0.0984804		1187.95	0.200229		1187.95	0.181319		1187.95	0.172384		534.435	0		1187.95	0.348713		1187.95	0.261619		1187.95	0.182524		1187.95	0.227845		1187.95	0.135755		1187.95	0.239802
534.555	0		1188.44	0.203884		534.555	0		534.555	0		534.555	0		1188.44	0.110896		1188.44	0.0981978		1188.44	0.199403		1188.44	0.180676		1188.44	0.172047		534.555	0		1188.44	0.347772		1188.44	0.260298		1188.44	0.181724		1188.44	0.226593		1188.44	0.135171		1188.44	0.238835
534.676	0		1188.92	0.203332		534.676	0		534.676	0		534.676	0		1188.92	0.110512		1188.92	0.0979454		1188.92	0.198676		1188.92	0.180088		1188.92	0.171731		534.676	0		1188.92	0.346843		1188.92	0.259105		1188.92	0.181002		1188.92	0.225457		1188.92	0.134652		1188.92	0.237984
534.796	0		1189.4	0.202824		534.796	0		534.796	0		534.796	0		1189.4	0.110164		1189.4	0.0977262		1189.4	0.198055		1189.4	0.179564		1189.4	0.171441		534.796	0		1189.4	0.345907		1189.4	0.25805		1189.4	0.180364		1189.4	0.224447		1189.4	0.134203		1189.4	0.237266
534.917	0		1189.88	0.202375		534.917	0		534.917	0		534.917	0		1189.88	0.109867		1189.88	0.0975495		1189.88	0.197564		1189.88	0.179125		1189.88	0.171193		534.917	0		1189.88	0.344985		1189.88	0.257173		1189.88	0.179835		1189.88	0.2236		1189.88	0.133843		1189.88	0.236719
535.037	0		1190.37	0.202014		535.037	0		535.037	0		535.037	0		1190.37	0.109637		1190.37	0.0974299		1190.37	0.197241		1190.37	0.178803		1190.37	0.171014		535.037	0		1190.37	0.34413		1190.37	0.256533		1190.37	0.179452		1190.37	0.222967		1190.37	0.133599		1190.37	0.236388
535.158	0		1190.85	0.201775		535.158	0		535.158	0		535.158	0		1190.85	0.109494		1190.85	0.0973822		1190.85	0.197121		1190.85	0.17863		1190.85	0.170932		535.158	0		1190.85	0.343403		1190.85	0.256192		1190.85	0.179256		1190.85	0.222604		1190.85	0.133503		1190.85	0.236322
535.278	0		1191.33	0.201676		535.278	0		535.278	0		535.278	0		1191.33	0.109452		1191.33	0.0974169		1191.33	0.197233		1191.33	0.178628		1191.33	0.170968		535.278	0		1191.33	0.342843		1191.33	0.256192		1191.33	0.179275		1191.33	0.222548		1191.33	0.133574		1191.33	0.236552
535.399	0		1191.81	0.201719		535.399	0		535.399	0		535.399	0		1191.81	0.109516		1191.81	0.0975373		1191.81	0.197585		1191.81	0.178805		1191.81	0.171129		535.399	0		1191.81	0.342446		1191.81	0.256545		1191.81	0.179516		1191.81	0.222813		1191.81	0.133817		1191.81	0.237085
535.519	0		1192.29	0.201884		535.519	0		535.519	0		535.519	0		1192.29	0.109687		1192.29	0.0977406		1192.29	0.198172		1192.29	0.179156		1192.29	0.17141		535.519	0		1192.29	0.342171		1192.29	0.257236		1192.29	0.179973		1192.29	0.223388		1192.29	0.134224		1192.29	0.237915
535.64	0		1192.78	0.202148		535.64	0		535.64	0		535.64	0		1192.78	0.109962		1192.78	0.0980228		1192.78	0.19898		1192.78	0.179675		1192.78	0.171804		535.64	0		1192.78	0.341964		1192.78	0.258243		1192.78	0.18063		1192.78	0.224259		1192.78	0.134786		1192.78	0.239029
535.761	0		1193.26	0.202495		535.761	0		535.761	0		535.761	0		1193.26	0.110344		1193.26	0.0983824		1193.26	0.200005		1193.26	0.18036		1193.26	0.172309		535.761	0		1193.26	0.341785		1193.26	0.259554		1193.26	0.181479		1193.26	0.225418		1193.26	0.135495		1193.26	0.240421
535.881	0		1193.74	0.202929		535.881	0		535.881	0		535.881	0		1193.74	0.110837		1193.74	0.0988236		1193.74	0.20125		1193.74	0.18122		1193.74	0.172934		535.881	0		1193.74	0.341631		1193.74	0.261177		1193.74	0.182525		1193.74	0.226876		1193.74	0.136359		1193.74	0.242101
536.002	0		1194.22	0.203465		536.002	0		536.002	0		536.002	0		1194.22	0.111451		1194.22	0.099354		1194.22	0.202731		1194.22	0.182272		1194.22	0.173697		536.002	0		1194.22	0.341534		1194.22	0.263139		1194.22	0.18378		1194.22	0.228656		1194.22	0.13739		1194.22	0.244084
536.122	0		1194.7	0.204122		536.122	0		536.122	0		536.122	0		1194.7	0.112195		1194.7	0.0999804		1194.7	0.20446		1194.7	0.183535		1194.7	0.174616		536.122	0		1194.7	0.34153		1194.7	0.265463		1194.7	0.185258		1194.7	0.23078		1194.7	0.1386		1194.7	0.246382
536.243	0		1195.19	0.204902		536.243	0		536.243	0		536.243	0		1195.19	0.11307		1195.19	0.100702		1195.19	0.206432		1195.19	0.185013		1195.19	0.175695		536.243	0		1195.19	0.341635		1195.19	0.268148		1195.19	0.186955		1195.19	0.233247		1195.19	0.139989		1195.19	0.248987
536.363	0		1195.67	0.205785		536.363	0		536.363	0		536.363	0		1195.67	0.114066		1195.67	0.101509		1195.67	0.208616		1195.67	0.186691		1195.67	0.176922		536.363	0		1195.67	0.341824		1195.67	0.271155		1195.67	0.188844		1195.67	0.23602		1195.67	0.141535		1195.67	0.251859
536.484	0		1196.15	0.206726		536.484	0		536.484	0		536.484	0		1196.15	0.115162		1196.15	0.10238		1196.15	0.210955		1196.15	0.188536		1196.15	0.178267		536.484	0		1196.15	0.342031		1196.15	0.274408		1196.15	0.190873		1196.15	0.239031		1196.15	0.143198		1196.15	0.254935
536.604	0		1196.63	0.207671		536.604	0		536.604	0		536.604	0		1196.63	0.116332		1196.63	0.103289		1196.63	0.213376		1196.63	0.1905		1196.63	0.179689		536.604	0		1196.63	0.342178		1196.63	0.277811		1196.63	0.192977		1196.63	0.242191		1196.63	0.144927		1196.63	0.258135
536.725	0		1197.12	0.208571		536.725	0		536.725	0		536.725	0		1197.12	0.117548		1197.12	0.104207		1197.12	0.215803		1197.12	0.192534		1197.12	0.181148		536.725	0		1197.12	0.342201		1197.12	0.281268		1197.12	0.195088		1197.12	0.24541		1197.12	0.146673		1197.12	0.261378
536.845	0		1197.6	0.209391		536.845	0		536.845	0		536.845	0		1197.6	0.118786		1197.6	0.105112		1197.6	0.218166		1197.6	0.19459		1197.6	0.182613		536.845	0		1197.6	0.342073		1197.6	0.284695		1197.6	0.197148		1197.6	0.24861		1197.6	0.148392		1197.6	0.264593
536.966	0		1198.08	0.210114		536.966	0		536.966	0		536.966	0		1198.08	0.12002		1198.08	0.10598		1198.08	0.220406		1198.08	0.196624		1198.08	0.184055		536.966	0		1198.08	0.341796		1198.08	0.288023		1198.08	0.199105		1198.08	0.251718		1198.08	0.150046		1198.08	0.267711
537.086	0		1198.56	0.210724		537.086	0		537.086	0		537.086	0		1198.56	0.121225		1198.56	0.10679		1198.56	0.222459		1198.56	0.198585		1198.56	0.185447		537.086	0		1198.56	0.341385		1198.56	0.291171		1198.56	0.200905		1198.56	0.254655		1198.56	0.151597		1198.56	0.270655
537.207	0		1199.04	0.211194		537.207	0		537.207	0		537.207	0		1199.04	0.122367		1199.04	0.107512		1199.04	0.224249		1199.04	0.200409		1199.04	0.186745		537.207	0		1199.04	0.340828		1199.04	0.294035		1199.04	0.202478		1199.04	0.257317		1199.04	0.152991		1199.04	0.273325
537.327	0		1199.53	0.211477		537.327	0		537.327	0		537.327	0		1199.53	0.123398		1199.53	0.108109		1199.53	0.225682		1199.53	0.20201		1199.53	0.187891		537.327	0		1199.53	0.340073		1199.53	0.296468		1199.53	0.203728		1199.53	0.259563		1199.53	0.154159		1199.53	0.275589
537.448	0		1200.01	0.211508		537.448	0		537.448	0		537.448	0		1200.01	0.124268		1200.01	0.10854		1200.01	0.226648		1200.01	0.20329		1200.01	0.18881		537.448	0		1200.01	0.339032		1200.01	0.298293		1200.01	0.204548		1200.01	0.261228		1200.01	0.155016		1200.01	0.277294
537.568	0		1200.49	0.211223		537.568	0		537.568	0		537.568	0		1200.49	0.12492		1200.49	0.108763		1200.49	0.227044		1200.49	0.20415		1200.49	0.189425		537.568	0		1200.49	0.337609		1200.49	0.299334		1200.49	0.20483		1200.49	0.262146		1200.49	0.155479		1200.49	0.278289
537.689	0		1200.97	0.210572		537.689	0		537.689	0		537.689	0		1200.97	0.125311		1200.97	0.108747		1200.97	0.226793		1200.97	0.204509		1200.97	0.189672		537.689	0		1200.97	0.335733		1200.97	0.299449		1200.97	0.20449		1200.97	0.262187		1200.97	0.155483		1200.97	0.278451
537.81	0		1201.45	0.209539		537.81	0		537.81	0		537.81	0		1201.45	0.125411		1201.45	0.108475		1201.45	0.225861		1201.45	0.204319		1201.45	0.189509		537.81	0		1201.45	0.333376		1201.45	0.29856		1201.45	0.203485		1201.45	0.261274		1201.45	0.15499		1201.45	0.277704
537.93	0		1201.94	0.208132		537.93	0		537.93	0		537.93	0		1201.94	0.125204		1201.94	0.107946		1201.94	0.224255		1201.94	0.203559		1201.94	0.18892		537.93	0		1201.94	0.330558		1201.94	0.296645		1201.94	0.201808		1201.94	0.259391		1201.94	0.153993		1201.94	0.276021
538.051	0		1202.42	0.206373		538.051	0		538.051	0		538.051	0		1202.42	0.12469		1202.42	0.107164		1202.42	0.222008		1202.42	0.202233		1202.42	0.187904		538.051	0		1202.42	0.327311		1202.42	0.293727		1202.42	0.19948		1202.42	0.256557		1202.42	0.152503		1202.42	0.273408
538.171	0		1202.9	0.204281		538.171	0		538.171	0		538.171	0		1202.9	0.123867		1202.9	0.106138		1202.9	0.219159		1202.9	0.200352		1202.9	0.186464		538.171	0		1202.9	0.323661		1202.9	0.289839		1202.9	0.196529		1202.9	0.25281		1202.9	0.150535		1202.9	0.269886
538.292	0		1203.38	0.201863		538.292	0		538.292	0		538.292	0		1203.38	0.122738		1203.38	0.104873		1203.38	0.215745		1203.38	0.197926		1203.38	0.1846		538.292	0		1203.38	0.319605		1203.38	0.28501		1203.38	0.192982		1203.38	0.248189		1203.38	0.148104		1203.38	0.265484
538.412	0		1203.87	0.199112		538.412	0		538.412	0		538.412	0		1203.87	0.121302		1203.87	0.103372		1203.87	0.211794		1203.87	0.19497		1203.87	0.182311		538.412	0		1203.87	0.315115		1203.87	0.279272		1203.87	0.188864		1203.87	0.242734		1203.87	0.145223		1203.87	0.260238
538.533	0		1204.35	0.196028		538.533	0		538.533	0		538.533	0		1204.35	0.119567		1204.35	0.101644		1204.35	0.207343		1204.35	0.19151		1204.35	0.179604		538.533	0		1204.35	0.310171		1204.35	0.272678		1204.35	0.184214		1204.35	0.236506		1204.35	0.141917		1204.35	0.254214
538.653	0		1204.83	0.192625		538.653	0		538.653	0		538.653	0		1204.83	0.117551		1204.83	0.0997071		1204.83	0.202449		1204.83	0.187592		1204.83	0.176504		538.653	0		1204.83	0.30478		1204.83	0.265318		1204.83	0.179092		1204.83	0.2296		1204.83	0.138225		1204.83	0.247511
538.774	0		1205.31	0.188939		538.774	0		538.774	0		538.774	0		1205.31	0.115286		1205.31	0.0975888		1205.31	0.197188		1205.31	0.183288		1205.31	0.173061		538.774	0		1205.31	0.29899		1205.31	0.257329		1205.31	0.173583		1205.31	0.222146		1205.31	0.134212		1205.31	0.240265
538.894	0		1205.79	0.185025		538.894	0		538.894	0		538.894	0		1205.79	0.112815		1205.79	0.0953254		1205.79	0.191651		1205.79	0.178682		1205.79	0.169336		538.894	0		1205.79	0.292883		1205.79	0.248871		1205.79	0.167788		1205.79	0.214295		1205.79	0.129954		1205.79	0.232629
539.015	0		1206.28	0.180939		539.015	0		539.015	0		539.015	0		1206.28	0.110179		1206.28	0.0929543		1206.28	0.185928		1206.28	0.173862		1206.28	0.165396		539.015	0		1206.28	0.286546		1206.28	0.240098		1206.28	0.161804		1206.28	0.206191		1206.28	0.125526		1206.28	0.224748
539.135	0		1206.76	0.176725		539.135	0		539.135	0		539.135	0		1206.76	0.107418		1206.76	0.0905082		1206.76	0.180095		1206.76	0.168901		1206.76	0.161299		539.135	0		1206.76	0.280047		1206.76	0.231138		1206.76	0.155714		1206.76	0.197952		1206.76	0.120992		1206.76	0.216746
539.256	0		1207.24	0.172409		539.256	0		539.256	0		539.256	0		1207.24	0.104562		1207.24	0.0880129		1207.24	0.174204		1207.24	0.163856		1207.24	0.157088		539.256	0		1207.24	0.273421		1207.24	0.222083		1207.24	0.149577		1207.24	0.189665		1207.24	0.116398		1207.24	0.208713
539.376	0		1207.72	0.168003		539.376	0		539.376	0		539.376	0		1207.72	0.101636		1207.72	0.0854897		1207.72	0.168296		1207.72	0.158774		1207.72	0.152799		539.376	0		1207.72	0.266679		1207.72	0.212999		1207.72	0.143438		1207.72	0.181394		1207.72	0.11178		1207.72	0.200726
539.497	0		1208.2	0.163517		539.497	0		539.497	0		539.497	0		1208.2	0.0986642		1208.2	0.0829588		1208.2	0.162406		1208.2	0.153697		1208.2	0.148464		539.497	0		1208.2	0.259829		1208.2	0.203945		1208.2	0.137338		1208.2	0.173198		1208.2	0.107171		1208.2	0.192853
539.618	0		1208.69	0.158972		539.618	0		539.618	0		539.618	0		1208.69	0.0956753		1208.69	0.0804431		1208.69	0.156574		1208.69	0.148671		1208.69	0.144121		539.618	0		1208.69	0.252893		1208.69	0.19499		1208.69	0.131324		1208.69	0.165141		1208.69	0.102607		1208.69	0.185164
539.738	0		1209.17	0.154399		539.738	0		539.738	0		539.738	0		1209.17	0.0927003		1209.17	0.0779675		1209.17	0.150849		1209.17	0.143746		1209.17	0.139813		539.738	0		1209.17	0.245912		1209.17	0.186212		1209.17	0.125446		1209.17	0.157295		1209.17	0.098135		1209.17	0.177735
539.859	0		1209.65	0.149838		539.859	0		539.859	0		539.859	0		1209.65	0.0897702		1209.65	0.0755557		1209.65	0.145277		1209.65	0.138968		1209.65	0.135587		539.859	0		1209.65	0.238943		1209.65	0.177689		1209.65	0.119755		1209.65	0.149729		1209.65	0.0937986		1209.65	0.17063
539.979	0		1210.13	0.145323		539.979	0		539.979	0		539.979	0		1210.13	0.0869097		1210.13	0.0732258		1210.13	0.139898		1210.13	0.134375		1210.13	0.131482		539.979	0		1210.13	0.232036		1210.13	0.169482		1210.13	0.114293		1210.13	0.142496		1210.13	0.0896353		1210.13	0.163895
540.1	0		1210.61	0.140876		540.1	0		540.1	0		540.1	0		1210.61	0.0841342		1210.61	0.0709874		1210.61	0.134735		1210.61	0.129987		1210.61	0.127523		540.1	0		1210.61	0.225218		1210.61	0.161625		1210.61	0.109083		1210.61	0.135626		1210.61	0.0856686		1210.61	0.157555
540.22	0		1211.1	0.136506		540.22	0		540.22	0		540.22	0		1211.1	0.0814513		1211.1	0.0688438		1211.1	0.129796		1211.1	0.125811		1211.1	0.123724		540.22	0		1211.1	0.218496		1211.1	0.154132		1211.1	0.104136		1211.1	0.129127		1211.1	0.0819088		1211.1	0.151612
540.341	0		1211.58	0.132213		540.341	0		540.341	0		540.341	0		1211.58	0.0788647		1211.58	0.0667947		1211.58	0.125086		1211.58	0.121845		1211.58	0.120091		540.341	0		1211.58	0.211862		1211.58	0.147006		1211.58	0.099452		1211.58	0.122999		1211.58	0.078358		1211.58	0.146063
540.461	0		1212.06	0.127999		540.461	0		540.461	0		540.461	0		1212.06	0.076379		1212.06	0.0648421		1212.06	0.120607		1212.06	0.118091		1212.06	0.116632		540.461	0		1212.06	0.205308		1212.06	0.140249		1212.06	0.0950345		1212.06	0.117239		1212.06	0.0750174		1212.06	0.140904
540.582	0		1212.54	0.123877		540.582	0		540.582	0		540.582	0		1212.54	0.074003		1212.54	0.0629919		1212.54	0.116371		1212.54	0.114554		1212.54	0.113357		540.582	0		1212.54	0.198845		1212.54	0.133873		1212.54	0.0908894		1212.54	0.111853		1212.54	0.0718912		1212.54	0.136137
540.702	0		1213.03	0.119869		540.702	0		540.702	0		540.702	0		1213.03	0.0717476		1213.03	0.0612533		1213.03	0.112393		1213.03	0.111243		1213.03	0.110283		540.702	0		1213.03	0.192502		1213.03	0.127897		1213.03	0.0870254		1213.03	0.10685		1213.03	0.0689865		1213.03	0.131766
540.823	0		1213.51	0.116		540.823	0		540.823	0		540.823	0		1213.51	0.0696234		1213.51	0.0596358		1213.51	0.108688		1213.51	0.108166		1213.51	0.107423		540.823	0		1213.51	0.186315		1213.51	0.122333		1213.51	0.0834488		1213.51	0.102235		1213.51	0.0663082		1213.51	0.127789
540.943	0		1213.99	0.112289		540.943	0		540.943	0		540.943	0		1213.99	0.0676349		1213.99	0.058144		1213.99	0.105262		1213.99	0.105324		1213.99	0.104784		540.943	0		1213.99	0.180316		1213.99	0.11718		1213.99	0.0801559		1213.99	0.0980024		1213.99	0.0638543		1213.99	0.124189
541.064	0		1214.47	0.108743		541.064	0		541.064	0		541.064	0		1214.47	0.0657802		1214.47	0.0567763		1214.47	0.102107		1214.47	0.102708		1214.47	0.102361		541.064	0		1214.47	0.174518		1214.47	0.112418		1214.47	0.0771332		1214.47	0.0941307		1214.47	0.0616135		1214.47	0.120938
541.184	0		1214.95	0.105359		541.184	0		541.184	0		541.184	0		1214.95	0.064051		1214.95	0.0555252		1214.95	0.0992081		1214.95	0.100299		1214.95	0.10014		541.184	0		1214.95	0.168918		1214.95	0.108014		1214.95	0.0743587		1214.95	0.0905884		1214.95	0.0595671		1214.95	0.117997
541.305	0		1215.43	0.102125		541.305	0		541.305	0		541.305	0		1215.43	0.0624366		1215.43	0.0543792		1215.43	0.0965431		1215.43	0.0980762		1215.43	0.0981026		541.305	0		1215.43	0.163504		1215.43	0.10393		1215.43	0.0718101		1215.43	0.0873422		1215.43	0.0576945		1215.43	0.115333
541.426	0		1215.92	0.0990312		541.426	0		541.426	0		541.426	0		1215.92	0.0609276		1215.92	0.0533268		1215.92	0.0940915		1215.92	0.0960193		1215.92	0.0962304		541.426	0		1215.92	0.158265		1215.92	0.100138		1215.92	0.06947		1215.92	0.0843655		1215.92	0.0559797		1215.92	0.112917
541.546	0		1216.4	0.096075		541.546	0		541.546	0		541.546	0		1216.4	0.0595176		1216.4	0.0523581		1216.4	0.0918372		1216.4	0.0941137		1216.4	0.0945095		541.546	0		1216.4	0.153201		1216.4	0.0966195		1216.4	0.0673284		1216.4	0.0816419		1216.4	0.0544127		1216.4	0.110733
541.667	0		1216.88	0.0932599		541.667	0		541.667	0		541.667	0		1216.88	0.0582026		1216.88	0.0514659		1216.88	0.0897682		1216.88	0.0923495		1216.88	0.0929313		541.667	0		1216.88	0.148325		1216.88	0.0933648		1216.88	0.0653809		1216.88	0.0791632		1216.88	0.0529896		1216.88	0.108772
541.787	0		1217.36	0.0905925		541.787	0		541.787	0		541.787	0		1217.36	0.0569788		1217.36	0.0506435		1217.36	0.0878738		1217.36	0.0907183		1217.36	0.0914888		541.787	0		1217.36	0.143654		1217.36	0.090368		1217.36	0.0636229		1217.36	0.0769222		1217.36	0.051708		1217.36	0.107024
541.908	0		1217.85	0.0880763		541.908	0		541.908	0		541.908	0		1217.85	0.055841		1217.85	0.0498845		1217.85	0.0861412		1217.85	0.0892099		1217.85	0.0901748		541.908	0		1217.85	0.1392		1217.85	0.0876182		1217.85	0.0620453		1217.85	0.0749072		1217.85	0.0505626		1217.85	0.105475
542.028	0		1218.33	0.0857097		542.028	0		542.028	0		542.028	0		1218.33	0.0547817		1218.33	0.0491823		1218.33	0.0845552		1218.33	0.0878128		1218.33	0.0889798		542.028	0		1218.33	0.134964		1218.33	0.0850974		1218.33	0.0606329		1218.33	0.0730989		1218.33	0.0495424		1218.33	0.104105
542.149	0		1218.81	0.0834859		542.149	0		542.149	0		542.149	0		1218.81	0.0537935		1218.81	0.0485315		1218.81	0.0831001		1218.81	0.086515		1218.81	0.0878934		542.149	0		1218.81	0.130938		1218.81	0.082785		1218.81	0.0593663		1218.81	0.0714734		1218.81	0.0486329		1218.81	0.10289
542.269	0		1219.29	0.0813975		542.269	0		542.269	0		542.269	0		1219.29	0.0528713		1219.29	0.0479294		1219.29	0.0817637		1219.29	0.0853079		1219.29	0.0869073		542.269	0		1219.29	0.12711		1219.29	0.0806623		1219.29	0.0582267		1219.29	0.0700079		1219.29	0.047819		1219.29	0.101812
542.39	0		1219.78	0.0794412		542.39	0		542.39	0		542.39	0		1219.78	0.0520139		1219.78	0.0473774		1219.78	0.0805398		1219.78	0.0841892		1219.78	0.0860177		542.39	0		1219.78	0.123471		1219.78	0.0787183		1219.78	0.0571996		1219.78	0.0686852		1219.78	0.0470891		1219.78	0.100861
542.51	0		1220.26	0.0776192		542.51	0		542.51	0		542.51	0		1220.26	0.0512243		1220.26	0.0468803		1220.26	0.0794287		1220.26	0.0831627		1220.26	0.0852262		542.51	0		1220.26	0.120022		1220.26	0.0769509		1220.26	0.0562772		1220.26	0.0674962		1220.26	0.0464371		1220.26	0.100033
542.631	0		1220.74	0.0759374		542.631	0		542.631	0		542.631	0		1220.74	0.0505066		1220.74	0.0464438		1220.74	0.0784334		1220.74	0.0822349		1220.74	0.0845363		542.631	0		1220.74	0.116766		1220.74	0.0753613		1220.74	0.0554549		1220.74	0.0664362		1220.74	0.0458611		1220.74	0.0993279
542.751	0		1221.22	0.0744002		542.751	0		542.751	0		542.751	0		1221.22	0.0498627		1221.22	0.0460717		1221.22	0.0775553		1221.22	0.0814102		1221.22	0.0839502		542.751	0		1221.22	0.113707		1221.22	0.0739477		1221.22	0.0547295		1221.22	0.0655009		1221.22	0.0453609		1221.22	0.0987431
542.872	0		1221.7	0.0730064		542.872	0		542.872	0		542.872	0		1221.7	0.04929		1221.7	0.0457629		1221.7	0.0767903		1221.7	0.0806874		1221.7	0.0834646		542.872	0		1221.7	0.110841		1221.7	0.0727012		1221.7	0.0540947		1221.7	0.0646811		1221.7	0.0449333		1221.7	0.0982687
542.992	0		1222.18	0.0717473		542.992	0		542.992	0		542.992	0		1222.18	0.0487809		1222.18	0.0455114		1222.18	0.0761273		1222.18	0.0800586		1222.18	0.0830694		542.992	0		1222.18	0.108152		1222.18	0.0716044		1222.18	0.0535409		1222.18	0.0639633		1222.18	0.044572		1222.18	0.0978886
543.113	0		1222.67	0.0706086		543.113	0		543.113	0		543.113	0		1222.67	0.0483249		1222.67	0.0453074		1222.67	0.0755517		1222.67	0.0795117		1222.67	0.0827502		543.113	0		1222.67	0.105617		1222.67	0.0706361		1222.67	0.0530574		1222.67	0.0633317		1222.67	0.0442682		1222.67	0.0975854
543.234	0		1223.15	0.0695753		543.234	0		543.234	0		543.234	0		1223.15	0.0479116		1223.15	0.04514		1223.15	0.0750484		1223.15	0.0790339		1223.15	0.0824914		543.234	0		1223.15	0.103211		1223.15	0.0697782		1223.15	0.0526356		1223.15	0.0627739		1223.15	0.0440138		1223.15	0.0973458
543.354	0		1223.63	0.0686364		543.354	0		543.354	0		543.354	0		1223.63	0.0475335		1223.63	0.0450004		1223.63	0.0746062		1223.63	0.0786158		1223.63	0.0822806		543.354	0		1223.63	0.100914		1223.63	0.0690202		1223.63	0.0522715		1223.63	0.0622843		1223.63	0.0438042		1223.63	0.0971646
543.475	0		1224.11	0.0677869		543.475	0		543.475	0		543.475	0		1224.11	0.047187		1224.11	0.0448827		1224.11	0.0742193		1224.11	0.0782525		1224.11	0.0821103		543.475	0		1224.11	0.0987151		1224.11	0.06836		1224.11	0.0519661		1224.11	0.0618649		1224.11	0.0436397		1224.11	0.0970449
543.595	0		1224.6	0.0670273		543.595	0		543.595	0		543.595	0		1224.6	0.0468716		1224.6	0.0447839		1224.6	0.0738862		1224.6	0.0779432		1224.6	0.0819782		543.595	0		1224.6	0.096611		1224.6	0.0678002		1224.6	0.0517231		1224.6	0.0615214		1224.6	0.0435237		1224.6	0.0969929
543.716	0		1225.08	0.0663593		543.716	0		543.716	0		543.716	0		1225.08	0.0465881		1225.08	0.0447029		1225.08	0.0736063		1225.08	0.0776878		1225.08	0.0818834		543.716	0		1225.08	0.0946024		1225.08	0.0673422		1225.08	0.0515449		1225.08	0.061258		1225.08	0.0434596		1225.08	0.0970125
543.836	0		1225.56	0.0657826		543.836	0		543.836	0		543.836	0		1225.56	0.0463367		1225.56	0.044639		1225.56	0.0733782		1225.56	0.0774849		1225.56	0.0818242		543.836	0		1225.56	0.092689		1225.56	0.066982		1225.56	0.0514307		1225.56	0.0610736		1225.56	0.0434476		1225.56	0.0971012
543.957	0		1226.04	0.0652924		543.957	0		543.957	0		543.957	0		1226.04	0.0461165		1226.04	0.0445912		1226.04	0.0731974		1226.04	0.0773311		1226.04	0.0817958		543.957	0		1226.04	0.0908662		1226.04	0.0667091		1226.04	0.0513749		1226.04	0.060961		1226.04	0.0434838		1226.04	0.0972501
544.077	0		1226.52	0.0648805		544.077	0		544.077	0		544.077	0		1226.52	0.0459256		1226.52	0.0445591		1226.52	0.0730583		1226.52	0.0772219		1226.52	0.0817913		544.077	0		1226.52	0.0891282		1226.52	0.0665101		1226.52	0.0513707		1226.52	0.0609095		1226.52	0.0435609		1226.52	0.0974477
544.198	0		1227.01	0.0645373		544.198	0		544.198	0		544.198	0		1227.01	0.0457631		1227.01	0.0445428		1227.01	0.0729557		1227.01	0.077153		1227.01	0.0818031		544.198	0		1227.01	0.0874699		1227.01	0.0663745		1227.01	0.0514116		1227.01	0.0609107		1227.01	0.0436719		1227.01	0.0976854
544.318	0		1227.49	0.0642552		544.318	0		544.318	0		544.318	0		1227.49	0.0456295		1227.49	0.0445448		1227.49	0.0728867		1227.49	0.0771234		1227.49	0.0818256		544.318	0		1227.49	0.0858906		1227.49	0.0662975		1227.49	0.0514947		1227.49	0.0609614		1227.49	0.0438122		1227.49	0.0979604
544.439	0		1227.97	0.0640293		544.439	0		544.439	0		544.439	0		1227.97	0.0455261		1227.97	0.0445682		1227.97	0.0728503		1227.97	0.0771329		1227.97	0.0818566		544.439	0		1227.97	0.0843937		1227.97	0.0662811		1227.97	0.0516204		1227.97	0.0610646		1227.97	0.0439816		1227.97	0.098276
544.559	0		1228.45	0.0638563		544.559	0		544.559	0		544.559	0		1228.45	0.0454541		1228.45	0.0446159		1228.45	0.0728458		1228.45	0.0771818		1228.45	0.0818953		544.559	0		1228.45	0.0829837		1228.45	0.0663299		1228.45	0.0517903		1228.45	0.0612267		1228.45	0.044183		1228.45	0.0986386
544.68	0		1228.93	0.0637323		544.68	0		544.68	0		544.68	0		1228.93	0.045413		1228.93	0.0446886		1228.93	0.0728709		1228.93	0.0772679		1228.93	0.0819413		544.68	0		1228.93	0.0816623		1228.93	0.0664471		1228.93	0.0520047		1228.93	0.0614529		1228.93	0.0444196		1228.93	0.0990518
544.8	0		1229.42	0.0636513		544.8	0		544.8	0		544.8	0		1229.42	0.0454		1229.42	0.044784		1229.42	0.0729196		1229.42	0.077386		1229.42	0.0819917		544.8	0		1229.42	0.0804264		1229.42	0.0666308		1229.42	0.0522608		1229.42	0.0617438		1229.42	0.0446925		1229.42	0.0995139
544.921	0		1229.9	0.0636041		544.921	0		544.921	0		544.921	0		1229.9	0.0454109		1229.9	0.0448969		1229.9	0.0729835		1229.9	0.0775278		1229.9	0.0820397		544.921	0		1229.9	0.0792682		1229.9	0.0668748		1229.9	0.0525532		1229.9	0.062095		1229.9	0.045		1229.9	0.100019
545.041	0		1230.38	0.0635805		545.041	0		545.041	0		545.041	0		1230.38	0.0454414		1230.38	0.0450209		1230.38	0.0730539		1230.38	0.0776852		1230.38	0.0820768		545.041	0		1230.38	0.0781783		1230.38	0.067171		1230.38	0.052875		1230.38	0.0624995		1230.38	0.0453378		1230.38	0.10056
545.162	0		1230.86	0.0635722		545.162	0		545.162	0		545.162	0		1230.86	0.0454891		1230.86	0.0451514		1230.86	0.0731255		1230.86	0.0778535		1230.86	0.0820954		545.162	0		1230.86	0.0771519		1230.86	0.0675147		1230.86	0.0532219		1230.86	0.0629521		1230.86	0.0457026		1230.86	0.101132
545.283	0		1231.35	0.0635744		545.283	0		545.283	0		545.283	0		1231.35	0.0455547		1231.35	0.0452866		1231.35	0.0731981		1231.35	0.0780327		1231.35	0.0820909		545.283	0		1231.35	0.0761892		1231.35	0.0679071		1231.35	0.0535935		1231.35	0.0634521		1231.35	0.0460934		1231.35	0.101739
545.403	0		1231.83	0.0635872		545.403	0		545.403	0		545.403	0		1231.83	0.045641		1231.83	0.0454279		1231.83	0.0732768		1231.83	0.0782273		1231.83	0.0820638		545.403	0		1231.83	0.0752953		1231.83	0.0683543		1231.83	0.0539926		1231.83	0.0640038		1231.83	0.0465131		1231.83	0.10239
545.524	0		1232.31	0.0636124		545.524	0		545.524	0		545.524	0		1232.31	0.0457511		1232.31	0.0455783		1232.31	0.0733684		1232.31	0.0784435		1232.31	0.0820182		545.524	0		1232.31	0.0744759		1232.31	0.0688632		1232.31	0.0544231		1232.31	0.0646136		1232.31	0.0469664		1232.31	0.103094
545.644	0		1232.79	0.0636508		545.644	0		545.644	0		545.644	0		1232.79	0.0458866		1232.79	0.0457407		1232.79	0.0734794		1232.79	0.0786857		1232.79	0.0819589		545.644	0		1232.79	0.073733		1232.79	0.0694373		1232.79	0.0548873		1232.79	0.0652854		1232.79	0.0474573		1232.79	0.103857
545.765	0		1233.27	0.0636998		545.765	0		545.765	0		545.765	0		1233.27	0.0460465		1233.27	0.0459156		1233.27	0.0736124		1233.27	0.0789541		1233.27	0.0818891		545.765	0		1233.27	0.0730621		1233.27	0.0700726		1233.27	0.0553831		1233.27	0.0660178		1233.27	0.047987		1233.27	0.104679
545.885	0		1233.76	0.0637519		545.885	0		545.885	0		545.885	0		1233.76	0.0462278		1233.76	0.0461009		1233.76	0.0737662		1233.76	0.0792449		1233.76	0.0818081		545.885	0		1233.76	0.0724542		1233.76	0.0707593		1233.76	0.055905		1233.76	0.0668035		1233.76	0.0485517		1233.76	0.105552
546.006	0		1234.24	0.063798		546.006	0		546.006	0		546.006	0		1234.24	0.046427		1234.24	0.0462931		1234.24	0.0739379		1234.24	0.079552		1234.24	0.0817135		546.006	0		1234.24	0.0718991		1234.24	0.0714853		1234.24	0.0564458		1234.24	0.067632		1234.24	0.0491453		1234.24	0.106465
546.126	0		1234.72	0.0638302		546.126	0		546.126	0		546.126	0		1234.72	0.0466417		1234.72	0.046489		1234.72	0.0741256		1234.72	0.0798708		1234.72	0.081603		546.126	0		1234.72	0.0713902		1234.72	0.0722415		1234.72	0.0569995		1234.72	0.0684939		1234.72	0.0497611		1234.72	0.107409
546.247	0		1235.2	0.0638445		546.247	0		546.247	0		546.247	0		1235.2	0.046872		1235.2	0.0466874		1235.2	0.0743309		1235.2	0.0801999		1235.2	0.0814771		546.247	0		1235.2	0.0709261		1235.2	0.0730248		1235.2	0.0575634		1235.2	0.0693838		1235.2	0.0503944		1235.2	0.108382
546.367	0		1235.68	0.0638422		546.367	0		546.367	0		546.367	0		1235.68	0.0471191		1235.68	0.0468893		1235.68	0.0745586		1235.68	0.0805411		1235.68	0.0813401		546.367	0		1235.68	0.0705098		1235.68	0.0738383		1235.68	0.0581383		1235.68	0.0703012		1235.68	0.0510442		1235.68	0.109385
546.488	0		1236.17	0.0638289		546.488	0		546.488	0		546.488	0		1236.17	0.0473841		1236.17	0.0470971		1236.17	0.0748143		1236.17	0.0808975		1236.17	0.0811988		546.488	0		1236.17	0.0701438		1236.17	0.0746868		1236.17	0.0587256		1236.17	0.0712472		1236.17	0.0517116		1236.17	0.110423
546.608	0		1236.65	0.0638098		546.608	0		546.608	0		546.608	0		1236.65	0.0476658		1236.65	0.0473122		1236.65	0.0751008		1236.65	0.0812699		1236.65	0.0810589		546.608	0		1236.65	0.0698263		1236.65	0.0755727		1236.65	0.0593253		1236.65	0.0722219		1236.65	0.0523975		1236.65	0.111496
546.729	0		1237.13	0.0637883		546.729	0		546.729	0		546.729	0		1237.13	0.0479607		1237.13	0.0475333		1237.13	0.0754167		1237.13	0.0816547		1237.13	0.0809229		546.729	0		1237.13	0.0695493		1237.13	0.0764922		1237.13	0.0599336		1237.13	0.0732197		1237.13	0.0530999		1237.13	0.112599
546.849	0		1237.61	0.0637641		546.849	0		546.849	0		546.849	0		1237.61	0.0482621		1237.61	0.0477567		1237.61	0.075755		1237.61	0.0820438		1237.61	0.0807886		546.849	0		1237.61	0.0692994		1237.61	0.0774349		1237.61	0.0605433		1237.61	0.07423		1237.61	0.0538123		1237.61	0.113719
546.97	0		1238.1	0.0637349		546.97	0		546.97	0		546.97	0		1238.1	0.0485629		1238.1	0.0479764		1238.1	0.0761063		1238.1	0.0824264		1238.1	0.0806503		546.97	0		1238.1	0.0690629		1238.1	0.0783868		1238.1	0.0611448		1238.1	0.0752382		1238.1	0.0545249		1238.1	0.114839
547.091	0		1238.58	0.0636994		547.091	0		547.091	0		547.091	0		1238.58	0.0488578		1238.58	0.0481873		1238.58	0.0764618		1238.58	0.0827932		1238.58	0.0805032		547.091	0		1238.58	0.0688305		1238.58	0.0793358		1238.58	0.0617307		1238.58	0.0762307		1238.58	0.0552275		1238.58	0.115946
547.211	0		1239.06	0.0636597		547.211	0		547.211	0		547.211	0		1239.06	0.0491441		1239.06	0.0483869		1239.06	0.0768165		1239.06	0.083139		1239.06	0.0803448		547.211	0		1239.06	0.0685986		1239.06	0.080275		1239.06	0.0622972		1239.06	0.0771983		1239.06	0.055912		1239.06	0.117031
547.332	0		1239.54	0.0636224		547.332	0		547.332	0		547.332	0		1239.54	0.0494225		1239.54	0.0485762		1239.54	0.0771699		1239.54	0.0834641		1239.54	0.0801778		547.332	0		1239.54	0.0683695		1239.54	0.0812039		1239.54	0.0628447		1239.54	0.0781377		1239.54	0.0565753		1239.54	0.118093
547.452	0		1240.02	0.063596		547.452	0		547.452	0		547.452	0		1240.02	0.0496951		1240.02	0.0487587		1240.02	0.0775249		1240.02	0.0837728		1240.02	0.0800081		547.452	0		1240.02	0.0681466		1240.02	0.0821256		1240.02	0.0633765		1240.02	0.0790501		1240.02	0.0572181		1240.02	0.119134
547.573	0		1240.51	0.0635879		547.573	0		547.573	0		547.573	0		1240.51	0.0499634		1240.51	0.0489388		1240.51	0.0778842		1240.51	0.0840702		1240.51	0.0798422		547.573	0		1240.51	0.0679306		1240.51	0.0830429		1240.51	0.0638949		1240.51	0.0799374		1240.51	0.0578426		1240.51	0.120157
547.693	0		1240.99	0.0636006		547.693	0		547.693	0		547.693	0		1240.99	0.0502276		1240.99	0.0491185		1240.99	0.0782481		1240.99	0.084359		1240.99	0.0796837		547.693	0		1240.99	0.0677172		1240.99	0.0839544		1240.99	0.0643996		1240.99	0.0807986		1240.99	0.0584502		1240.99	0.121162
547.814	0		1241.47	0.0636311		547.814	0		547.814	0		547.814	0		1241.47	0.0504848		1241.47	0.049297		1241.47	0.0786127		1241.47	0.0846377		1241.47	0.0795319		547.814	0		1241.47	0.0674978		1241.47	0.0848545		1241.47	0.0648869		1241.47	0.0816282		1241.47	0.0590389		1241.47	0.12214
547.934	0		1241.95	0.0636719		547.934	0		547.934	0		547.934	0		1241.95	0.0507319		1241.95	0.0494696		1241.95	0.0789717		1241.95	0.0849016		1241.95	0.0793829		547.934	0		1241.95	0.0672638		1241.95	0.0857347		1241.95	0.0653505		1241.95	0.0824182		1241.95	0.0596039		1241.95	0.123082
548.055	0		1242.43	0.0637145		548.055	0		548.055	0		548.055	0		1242.43	0.0509657		1242.43	0.0496307		1242.43	0.0793186		1242.43	0.0851454		1242.43	0.0792318		548.055	0		1242.43	0.0670099		1242.43	0.0865894		1242.43	0.0657863		1242.43	0.0831614		1242.43	0.0601396		1242.43	0.12398
548.175	0		1242.92	0.0637519		548.175	0		548.175	0		548.175	0		1242.92	0.0511852		1242.92	0.0497753		1242.92	0.0796496		1242.92	0.0853655		1242.92	0.0790762		548.175	0		1242.92	0.0667367		1242.92	0.0874182		1242.92	0.0661935		1242.92	0.0838563		1242.92	0.0606433		1242.92	0.12483
548.296	0		1243.4	0.0637815		548.296	0		548.296	0		548.296	0		1243.4	0.0513919		1243.4	0.0499008		1243.4	0.0799645		1243.4	0.0855617		1243.4	0.0789175		548.296	0		1243.4	0.06645		1243.4	0.0882274		1243.4	0.0665765		1243.4	0.0845072		1243.4	0.0611164		1243.4	0.125638
548.416	0		1243.88	0.0638027		548.416	0		548.416	0		548.416	0		1243.88	0.0515889		1243.88	0.0500075		1243.88	0.0802659		1243.88	0.0857369		1243.88	0.0787605		548.416	0		1243.88	0.0661568		1243.88	0.0890267		1243.88	0.0669422		1243.88	0.0851235		1243.88	0.0615644		1243.88	0.126414
548.537	0		1244.36	0.0638159		548.537	0		548.537	0		548.537	0		1244.36	0.0517782		1244.36	0.0500972		1244.36	0.0805566		1244.36	0.0858937		1244.36	0.0786104		548.537	0		1244.36	0.0658614		1244.36	0.0898248		1244.36	0.0672981		1244.36	0.0857149		1244.36	0.0619943		1244.36	0.127167
548.657	0		1244.85	0.0638191		548.657	0		548.657	0		548.657	0		1244.85	0.0519612		1244.85	0.0501725		1244.85	0.0808372		1244.85	0.0860339		1244.85	0.0784711		548.657	0		1244.85	0.0655643		1244.85	0.0906246		1244.85	0.0676471		1244.85	0.0862866		1244.85	0.0624103		1244.85	0.127904
548.778	0		1245.33	0.0638076		548.778	0		548.778	0		548.778	0		1245.33	0.0521365		1245.33	0.0502343		1245.33	0.0811048		1245.33	0.0861558		1245.33	0.078343		548.778	0		1245.33	0.0652621		1245.33	0.0914225		1245.33	0.0679888		1245.33	0.0868376		1245.33	0.0628129		1245.33	0.128622
548.898	0		1245.81	0.0637748		548.898	0		548.898	0		548.898	0		1245.81	0.0523019		1245.81	0.0502827		1245.81	0.0813541		1245.81	0.0862565		1245.81	0.078224		548.898	0		1245.81	0.0649519		1245.81	0.0922109		1245.81	0.0683189		1245.81	0.0873625		1245.81	0.0631978		1245.81	0.129316
549.019	0		1246.29	0.0637159		549.019	0		549.019	0		549.019	0		1246.29	0.0524562		1246.29	0.0503179		1246.29	0.0815807		1246.29	0.0863337		1246.29	0.0781119		549.019	0		1246.29	0.0646351		1246.29	0.0929835		1246.29	0.0686335		1246.29	0.087855		1246.29	0.0635602		1246.29	0.129979
549.139	0		1246.77	0.0636288		549.139	0		549.139	0		549.139	0		1246.77	0.0525991		1246.77	0.0503399		1246.77	0.0817829		1246.77	0.0863882		1246.77	0.0780059		549.139	0		1246.77	0.0643175		1246.77	0.0937382		1246.77	0.0689318		1246.77	0.088313		1246.77	0.0638973		1246.77	0.130609
549.26	0		1247.26	0.0635166		549.26	0		549.26	0		549.26	0		1247.26	0.0527329		1247.26	0.050351		1247.26	0.0819628		1247.26	0.086424		1247.26	0.0779078		549.26	0		1247.26	0.0640087		1247.26	0.0944793		1247.26	0.0692165		1247.26	0.0887403		1247.26	0.06421		1247.26	0.131212
549.381	0		1247.74	0.0633856		549.381	0		549.381	0		549.381	0		1247.74	0.0528605		1247.74	0.0503542		1247.74	0.0821256		1247.74	0.0864475		1247.74	0.0778212		549.381	0		1247.74	0.063718		1247.74	0.0952142		1247.74	0.0694927		1247.74	0.0891447		1247.74	0.0645035		1247.74	0.131794
549.501	0		1248.22	0.0632416		549.501	0		549.501	0		549.501	0		1248.22	0.0529838		1248.22	0.050352		1248.22	0.0822762		1248.22	0.0864646		1248.22	0.0777487		549.501	0		1248.22	0.0634499		1248.22	0.0959485		1248.22	0.0697651		1248.22	0.0895351		1248.22	0.064784		1248.22	0.132365
549.622	0		1248.7	0.0630882		549.622	0		549.622	0		549.622	0		1248.7	0.053103		1248.7	0.0503461		1248.7	0.0824168		1248.7	0.0864778		1248.7	0.0776908		549.622	0		1248.7	0.0632038		1248.7	0.0966806		1248.7	0.0700343		1248.7	0.0899147		1248.7	0.0650542		1248.7	0.132925
549.742	0		1249.18	0.0629253		549.742	0		549.742	0		549.742	0		1249.18	0.0532155		1249.18	0.0503359		1249.18	0.0825454		1249.18	0.0864859		1249.18	0.0776444		549.742	0		1249.18	0.0629751		1249.18	0.0974012		1249.18	0.0702963		1249.18	0.0902806		1249.18	0.0653121		1249.18	0.133471
549.863	0		1249.67	0.0627496		549.863	0		549.863	0		549.863	0		1249.67	0.0533182		1249.67	0.0503193		1249.67	0.0826573		1249.67	0.0864846		1249.67	0.0776046		549.863	0		1249.67	0.0627593		1249.67	0.0980948		1249.67	0.0705436		1249.67	0.0906245		1249.67	0.0655505		1249.67	0.13399
549.983	0		1250.15	0.0625587		549.983	0		549.983	0		549.983	0		1250.15	0.0534088		1250.15	0.0502945		1250.15	0.0827471		1250.15	0.08647		1250.15	0.0775667		549.983	0		1250.15	0.0625558		1250.15	0.0987466		1250.15	0.0707695		1250.15	0.0909374		1250.15	0.0657605		1250.15	0.134474
550.104	0		1250.63	0.0623525		550.104	0		550.104	0		550.104	0		1250.63	0.0534871		1250.63	0.0502612		1250.63	0.0828125		1250.63	0.0864407		1250.63	0.0775284		550.104	0		1250.63	0.062369		1250.63	0.0993473		1250.63	0.0709707		1250.63	0.091215		1250.63	0.0659363		1250.63	0.134918
550.224	0		1251.11	0.0621345		550.224	0		550.224	0		550.224	0		1251.11	0.0535562		1251.11	0.0502212		1251.11	0.0828552		1251.11	0.086399		1251.11	0.0774901		550.224	0		1251.11	0.0622059		1251.11	0.0998974		1251.11	0.0711491		1251.11	0.0914592		1251.11	0.0660773		1251.11	0.135325
550.345	0		1251.6	0.0619103		550.345	0		550.345	0		550.345	0		1251.6	0.0536207		1251.6	0.0501776		1251.6	0.08288		1251.6	0.0863494		1251.6	0.0774543		550.345	0		1251.6	0.0620724		1251.6	0.100405		1251.6	0.0713106		1251.6	0.0916779		1251.6	0.0661886		1251.6	0.135706
550.465	0		1252.08	0.061685		550.465	0		550.465	0		550.465	0		1252.08	0.0536847		1252.08	0.0501343		1252.08	0.0828924		1252.08	0.0862963		1252.08	0.0774223		550.465	0		1252.08	0.061969		1252.08	0.10088		1252.08	0.0714609		1252.08	0.0918801		1252.08	0.0662781		1252.08	0.136069
550.586	0		1252.56	0.0614604		550.586	0		550.586	0		550.586	0		1252.56	0.0537501		1252.56	0.0500925		1252.56	0.0828954		1252.56	0.0862407		1252.56	0.0773932		550.586	0		1252.56	0.0618899		1252.56	0.101332		1252.56	0.0716031		1252.56	0.0920709		1252.56	0.0663525		1252.56	0.136422
550.706	0		1253.04	0.061235		550.706	0		550.706	0		550.706	0		1253.04	0.0538164		1253.04	0.0500518		1253.04	0.0828885		1253.04	0.0861804		1253.04	0.0773625		550.706	0		1253.04	0.061826		1253.04	0.101763		1253.04	0.0717353		1253.04	0.0922492		1253.04	0.0664146		1253.04	0.136761
550.827	0		1253.52	0.0610049		550.827	0		550.827	0		550.827	0		1253.52	0.0538802		1253.52	0.0500098		1253.52	0.0828682		1253.52	0.0861102		1253.52	0.0773238		550.827	0		1253.52	0.0617682		1253.52	0.102171		1253.52	0.071852		1253.52	0.0924086		1253.52	0.0664624		1253.52	0.137081
550.947	0		1254.01	0.0607676		550.947	0		550.947	0		550.947	0		1254.01	0.0539385		1254.01	0.0499643		1254.01	0.0828307		1254.01	0.0860257		1254.01	0.0772717		550.947	0		1254.01	0.0617126		1254.01	0.102553		1254.01	0.0719471		1254.01	0.0925422		1254.01	0.0664927		1254.01	0.137374
551.068	0		1254.49	0.060524		551.068	0		551.068	0		551.068	0		1254.49	0.0539895		1254.49	0.0499141		1254.49	0.0827751		1254.49	0.0859256		1254.49	0.0772036		551.068	0		1254.49	0.0616615		1254.49	0.102908		1254.49	0.0720178		1254.49	0.0926461		1254.49	0.066504		1254.49	0.137637
551.188	0		1254.97	0.0602789		551.188	0		551.188	0		551.188	0		1254.97	0.0540338		1254.97	0.0498604		1254.97	0.0827037		1254.97	0.0858124		1254.97	0.0771205		551.188	0		1254.97	0.0616212		1254.97	0.103242		1254.97	0.0720655		1254.97	0.0927233		1254.97	0.0664987		1254.97	0.137876
551.309	0		1255.45	0.0600394		551.309	0		551.309	0		551.309	0		1255.45	0.0540734		1255.45	0.0498068		1255.45	0.0826221		1255.45	0.0856922		1255.45	0.077026		551.309	0		1255.45	0.0615983		1255.45	0.103565		1255.45	0.0720951		1255.45	0.0927808		1255.45	0.0664831		1255.45	0.1381
551.43	0		1255.93	0.0598123		551.43	0		551.43	0		551.43	0		1255.93	0.054111		1255.93	0.0497566		1255.93	0.0825362		1255.93	0.0855705		1255.93	0.0769232		551.43	0		1255.93	0.0615956		1255.93	0.103885		1255.93	0.0721117		1255.93	0.0928263		1255.93	0.0664645		1255.93	0.138319
551.55	0		1256.42	0.0596004		551.55	0		551.55	0		551.55	0		1256.42	0.0541474		1256.42	0.0497122		1256.42	0.0824492		1256.42	0.0854504		1256.42	0.0768126		551.55	0		1256.42	0.0616106		1256.42	0.104205		1256.42	0.0721176		1256.42	0.0928628		1256.42	0.0664468		1256.42	0.138539
551.671	0		1256.9	0.0594029		551.671	0		551.671	0		551.671	0		1256.9	0.0541818		1256.9	0.0496737		1256.9	0.0823607		1256.9	0.0853308		1256.9	0.0766912		551.671	0		1256.9	0.0616371		1256.9	0.10452		1256.9	0.0721109		1256.9	0.0928865		1256.9	0.0664288		1256.9	0.138756
551.791	0		1257.38	0.0592162		551.791	0		551.791	0		551.791	0		1257.38	0.0542114		1257.38	0.0496391		1257.38	0.0822669		1257.38	0.0852072		1257.38	0.0765534		551.791	0		1257.38	0.0616692		1257.38	0.104821		1257.38	0.0720863		1257.38	0.0928891		1257.38	0.066405		1257.38	0.13896
551.912	0		1257.86	0.0590365		551.912	0		551.912	0		551.912	0		1257.86	0.054233		1257.86	0.0496044		1257.86	0.0821627		1257.86	0.0850739		1257.86	0.076394		551.912	0		1257.86	0.0617037		1257.86	0.105098		1257.86	0.0720393		1257.86	0.0928622		1257.86	0.0663683		1257.86	0.139143
552.032	0		1258.34	0.0588633		552.032	0		552.032	0		552.032	0		1258.34	0.0542441		1258.34	0.0495659		1258.34	0.082045		1258.34	0.0849268		1258.34	0.0762099		552.032	0		1258.34	0.0617417		1258.34	0.105349		1258.34	0.0719681		1258.34	0.0928026		1258.34	0.0663145		1258.34	0.1393
552.153	0		1258.83	0.0586984		552.153	0		552.153	0		552.153	0		1258.83	0.0542429		1258.83	0.0495194		1258.83	0.0819123		1258.83	0.0847632		1258.83	0.0760018		552.153	0		1258.83	0.0617858		1258.83	0.105575		1258.83	0.0718763		1258.83	0.0927146		1258.83	0.0662456		1258.83	0.139435
552.273	0		1259.31	0.0585459		552.273	0		552.273	0		552.273	0		1259.31	0.054228		1259.31	0.0494612		1259.31	0.0817655		1259.31	0.0845823		1259.31	0.0757728		552.273	0		1259.31	0.0618368		1259.31	0.105785		1259.31	0.0717702		1259.31	0.0926083		1259.31	0.0661682		1259.31	0.139559
552.394	0		1259.79	0.058409		552.394	0		552.394	0		552.394	0		1259.79	0.054198		1259.79	0.0493884		1259.79	0.0816058		1259.79	0.0843834		1259.79	0.0755271		552.394	0		1259.79	0.0618907		1259.79	0.10599		1259.79	0.0716567		1259.79	0.0924951		1259.79	0.0660917		1259.79	0.139683
552.514	0		1260.27	0.0582889		552.514	0		552.514	0		552.514	0		1260.27	0.0541504		1260.27	0.0492982		1260.27	0.0814327		1260.27	0.0841645		1260.27	0.0752675		552.514	0		1260.27	0.0619389		1260.27	0.106193		1260.27	0.0715386		1260.27	0.0923809		1260.27	0.0660222		1260.27	0.139813
552.635	0		1260.76	0.0581839		552.635	0		552.635	0		552.635	0		1260.76	0.0540824		1260.76	0.0491896		1260.76	0.0812452		1260.76	0.0839232		1260.76	0.0749948		552.635	0		1260.76	0.0619718		1260.76	0.106389		1260.76	0.0714146		1260.76	0.0922641		1260.76	0.0659603		1260.76	0.139947
552.755	0		1261.24	0.0580925		552.755	0		552.755	0		552.755	0		1261.24	0.0539923		1261.24	0.0490641		1261.24	0.0810422		1261.24	0.0836584		1261.24	0.0747094		552.755	0		1261.24	0.061983		1261.24	0.106568		1261.24	0.0712795		1261.24	0.0921368		1261.24	0.0659001		1261.24	0.140074
552.876	0		1261.72	0.0580147		552.876	0		552.876	0		552.876	0		1261.72	0.0538809		1261.72	0.0489271		1261.72	0.0808256		1261.72	0.0833722		1261.72	0.0744127		552.876	0		1261.72	0.0619735		1261.72	0.106718		1261.72	0.071129		1261.72	0.0919902		1261.72	0.0658339		1261.72	0.140184
552.996	0		1262.2	0.057954		552.996	0		552.996	0		552.996	0		1262.2	0.0537521		1262.2	0.0487868		1262.2	0.0806011		1262.2	0.0830714		1262.2	0.0741082		552.996	0		1262.2	0.0619509		1262.2	0.106835		1262.2	0.0709624		1262.2	0.0918205		1262.2	0.0657558		1262.2	0.140273
553.117	0		1262.68	0.0579168		553.117	0		553.117	0		553.117	0		1262.68	0.0536128		1262.68	0.0486535		1262.68	0.0803786		1262.68	0.0827662		1262.68	0.0738025		553.117	0		1262.68	0.0619267		1262.68	0.106923		1262.68	0.0707851		1262.68	0.0916316		1262.68	0.0656653		1262.68	0.140344
553.237	0		1263.17	0.0579094		553.237	0		553.237	0		553.237	0		1263.17	0.0534701		1263.17	0.0485355		1263.17	0.0801681		1263.17	0.0824669		1263.17	0.0735021		553.237	0		1263.17	0.061909		1263.17	0.106991		1263.17	0.070605		1263.17	0.0914336		1263.17	0.065567		1263.17	0.140407
553.358	0		1263.65	0.057935		553.358	0		553.358	0		553.358	0		1263.65	0.0533298		1263.65	0.0484375		1263.65	0.0799775		1263.65	0.0821807		1263.65	0.073212		553.358	0		1263.65	0.0618996		1263.65	0.107052		1263.65	0.070431		1263.65	0.0912391		1263.65	0.0654684		1263.65	0.140474
553.479	0		1264.13	0.057992		553.479	0		553.479	0		553.479	0		1264.13	0.0531939		1264.13	0.0483592		1264.13	0.0798093		1264.13	0.0819098		1264.13	0.0729336		553.479	0		1264.13	0.0618921		1264.13	0.107113		1264.13	0.0702676		1264.13	0.0910559		1264.13	0.065375		1264.13	0.140551
553.599	0		1264.61	0.0580738		553.599	0		553.599	0		553.599	0		1264.61	0.0530611		1264.61	0.0482952		1264.61	0.0796604		1264.61	0.0816511		1264.61	0.0726648		553.599	0		1264.61	0.0618752		1264.61	0.107174		1264.61	0.0701145		1264.61	0.0908866		1264.61	0.0652886		1264.61	0.140637
553.72	0		1265.09	0.0581721		553.72	0		553.72	0		553.72	0		1265.09	0.052929		1265.09	0.0482391		1265.09	0.0795257		1265.09	0.0814005		1265.09	0.0724028		553.72	0		1265.09	0.0618387		1265.09	0.107227		1265.09	0.0699672		1265.09	0.0907271		1265.09	0.065206		1265.09	0.140722
553.84	0		1265.58	0.05828		553.84	0		553.84	0		553.84	0		1265.58	0.0527957		1265.58	0.0481852		1265.58	0.0794001		1265.58	0.0811555		1265.58	0.0721455		553.84	0		1265.58	0.0617776		1265.58	0.107265		1265.58	0.0698212		1265.58	0.0905731		1265.58	0.0651227		1265.58	0.140797
553.961	0		1266.06	0.0583952		553.961	0		553.961	0		553.961	0		1266.06	0.0526619		1266.06	0.048132		1266.06	0.0792829		1266.06	0.080919		1266.06	0.0718953		553.961	0		1266.06	0.0616953		1266.06	0.107284		1266.06	0.0696751		1266.06	0.0904236		1266.06	0.0650355		1266.06	0.140855
554.081	0		1266.54	0.0585195		554.081	0		554.081	0		554.081	0		1266.54	0.0525315		1266.54	0.048082		1266.54	0.0791773		1266.54	0.0806988		1266.54	0.0716569		554.081	0		1266.54	0.0616001		1266.54	0.107288		1266.54	0.0695316		1266.54	0.0902833		1266.54	0.0649458		1266.54	0.140899
554.202	0		1267.02	0.0586572		554.202	0		554.202	0		554.202	0		1267.02	0.0524097		1267.02	0.0480406		1267.02	0.0790897		1267.02	0.0805047		1267.02	0.0714374		554.202	0		1267.02	0.0615015		1267.02	0.107286		1267.02	0.0693968		1267.02	0.0901612		1267.02	0.0648587		1267.02	0.140936
554.322	0		1267.51	0.0588113		554.322	0		554.322	0		554.322	0		1267.51	0.0523014		1267.51	0.0480129		1267.51	0.0790252		1267.51	0.0803452		1267.51	0.0712415		554.322	0		1267.51	0.0614048		1267.51	0.10729		1267.51	0.0692763		1267.51	0.0900663		1267.51	0.0647806		1267.51	0.140976
554.443	0		1267.99	0.0589814		554.443	0		554.443	0		554.443	0		1267.99	0.0522089		1267.99	0.0480021		1267.99	0.0789851		1267.99	0.0802245		1267.99	0.0710719		554.443	0		1267.99	0.0613097		1267.99	0.107306		1267.99	0.0691719		1267.99	0.0900029		1267.99	0.0647156		1267.99	0.141023
554.563	0		1268.47	0.0591629		554.563	0		554.563	0		554.563	0		1268.47	0.0521313		1268.47	0.0480069		1268.47	0.0789656		1268.47	0.0801407		1268.47	0.0709269		554.563	0		1268.47	0.0612115		1268.47	0.107331		1268.47	0.0690816		1268.47	0.0899683		1268.47	0.0646632		1268.47	0.141073
554.684	0		1268.95	0.0593486		554.684	0		554.684	0		554.684	0		1268.95	0.0520661		1268.95	0.0480231		1268.95	0.0789605		1268.95	0.0800891		1268.95	0.0708036		554.684	0		1268.95	0.0611059		1268.95	0.107359		1268.95	0.0689992		1268.95	0.0899556		1268.95	0.064619		1268.95	0.141119
554.804	0		1269.43	0.0595323		554.804	0		554.804	0		554.804	0		1269.43	0.0520106		1269.43	0.0480453		1269.43	0.0789629		1269.43	0.0800637		1269.43	0.0706994		554.804	0		1269.43	0.0609923		1269.43	0.107383		1269.43	0.0689198		1269.43	0.089958		1269.43	0.0645781		1269.43	0.141151
554.925	0		1269.92	0.0597106		554.925	0		554.925	0		554.925	0		1269.92	0.0519631		1269.92	0.048068		1269.92	0.0789687		1269.92	0.0800606		1269.92	0.0706143		554.925	0		1269.92	0.0608757		1269.92	0.1074		1269.92	0.0688412		1269.92	0.0899732		1269.92	0.0645387		1269.92	0.141165
555.045	0		1270.4	0.0598834		555.045	0		555.045	0		555.045	0		1270.4	0.0519238		1270.4	0.0480872		1270.4	0.0789773		1270.4	0.080078		1270.4	0.0705501		555.045	0		1270.4	0.060764		1270.4	0.107419		1270.4	0.0687667		1270.4	0.0900057		1270.4	0.064504		1270.4	0.141168
555.166	0		1270.88	0.0600528		555.166	0		555.166	0		555.166	0		1270.88	0.0518933		1270.88	0.0481005		1270.88	0.0789913		1270.88	0.080115		1270.88	0.0705094		555.166	0		1270.88	0.0606645		1270.88	0.107451		1270.88	0.0687024		1270.88	0.0900653		1270.88	0.0644821		1270.88	0.14117
555.287	0		1271.36	0.0602204		555.287	0		555.287	0		555.287	0		1271.36	0.0518717		1271.36	0.0481062		1271.36	0.0790137		1271.36	0.0801695		1271.36	0.0704926		555.287	0		1271.36	0.06058		1271.36	0.107511		1271.36	0.0686544		1271.36	0.0901609		1271.36	0.0644819		1271.36	0.141184
555.407	0		1271.84	0.0603851		555.407	0		555.407	0		555.407	0		1271.84	0.0518576		1271.84	0.0481037		1271.84	0.079046		1271.84	0.0802375		1271.84	0.0704977		555.407	0		1271.84	0.0605083		1271.84	0.107609		1271.84	0.068625		1271.84	0.0902958		1271.84	0.0645096		1271.84	0.141218
555.528	0		1272.33	0.0605427		555.528	0		555.528	0		555.528	0		1272.33	0.0518481		1272.33	0.0480929		1272.33	0.0790878		1272.33	0.0803131		1272.33	0.0705197		555.528	0		1272.33	0.0604451		1272.33	0.107746		1272.33	0.068612		1272.33	0.0904656		1272.33	0.0645644		1272.33	0.141271
555.648	0		1272.81	0.060689		555.648	0		555.648	0		555.648	0		1272.81	0.0518409		1272.81	0.0480758		1272.81	0.0791391		1272.81	0.0803917		1272.81	0.0705543		555.648	0		1272.81	0.0603885		1272.81	0.107915		1272.81	0.0686096		1272.81	0.0906599		1272.81	0.0646406		1272.81	0.141334
555.769	0		1273.29	0.0608213		555.769	0		555.769	0		555.769	0		1273.29	0.0518356		1273.29	0.0480569		1273.29	0.0792019		1273.29	0.0804725		1273.29	0.0705996		555.769	0		1273.29	0.0603423		1273.29	0.108109		1273.29	0.0686129		1273.29	0.0908674		1273.29	0.0647301		1273.29	0.141397
555.889	0		1273.77	0.0609411		555.889	0		555.889	0		555.889	0		1273.77	0.0518349		1273.77	0.0480427		1273.77	0.0792817		1273.77	0.0805589		1273.77	0.0706569		555.889	0		1273.77	0.0603154		1273.77	0.108325		1273.77	0.0686198		1273.77	0.0910816		1273.77	0.0648268		1273.77	0.141457
556.01	0		1274.26	0.0610544		556.01	0		556.01	0		556.01	0		1274.26	0.0518438		1274.26	0.0480409		1274.26	0.079387		1274.26	0.0806581		1274.26	0.0707306		556.01	0		1274.26	0.0603193		1274.26	0.108565		1274.26	0.0686334		1274.26	0.0913028		1274.26	0.0649294		1274.26	0.141515
556.13	0		1274.74	0.0611682		556.13	0		556.13	0		556.13	0		1274.74	0.0518672		1274.74	0.0480571		1274.74	0.079526		1274.74	0.0807776		1274.74	0.0708247		556.13	0		1274.74	0.0603612		1274.74	0.108839		1274.74	0.0686589		1274.74	0.0915368		1274.74	0.065041		1274.74	0.141579
556.251	0		1275.22	0.0612888		556.251	0		556.251	0		556.251	0		1275.22	0.0519091		1275.22	0.0480941		1275.22	0.0797036		1275.22	0.0809214		1275.22	0.07094		556.251	0		1275.22	0.0604409		1275.22	0.109154		1275.22	0.0687017		1275.22	0.0917894		1275.22	0.0651668		1275.22	0.141658
556.371	0		1275.7	0.0614182		556.371	0		556.371	0		556.371	0		1275.7	0.0519696		1275.7	0.0481496		1275.7	0.0799194		1275.7	0.0810882		1275.7	0.0710734		556.371	0		1275.7	0.0605499		1275.7	0.109515		1275.7	0.0687629		1275.7	0.0920626		1275.7	0.0653093		1275.7	0.141755
556.492	0		1276.18	0.0615542		556.492	0		556.492	0		556.492	0		1276.18	0.0520458		1276.18	0.0482181		1276.18	0.0801664		1276.18	0.0812716		1276.18	0.0712163		556.492	0		1276.18	0.0606753		1276.18	0.109917		1276.18	0.0688398		1276.18	0.0923519		1276.18	0.0654669		1276.18	0.141865
556.612	0		1276.66	0.0616933		556.612	0		556.612	0		556.612	0		1276.66	0.0521338		1276.66	0.0482934		1276.66	0.080436		1276.66	0.0814639		1276.66	0.0713598		556.612	0		1276.66	0.060805		1276.66	0.110349		1276.66	0.0689263		1276.66	0.092647		1276.66	0.0656332		1276.66	0.141975
556.733	0		1277.15	0.0618324		556.733	0		556.733	0		556.733	0		1277.15	0.0522297		1277.15	0.0483705		1277.15	0.0807199		1277.15	0.0816592		1277.15	0.0714957		556.733	0		1277.15	0.060933		1277.15	0.1108		1277.15	0.069017		1277.15	0.0929378		1277.15	0.0658		1277.15	0.142076
556.854	0		1277.63	0.0619722		556.854	0		556.854	0		556.854	0		1277.63	0.052332		1277.63	0.0484481		1277.63	0.0810134		1277.63	0.0818557		1277.63	0.0716203		556.854	0		1277.63	0.0610605		1277.63	0.111261		1277.63	0.06911		1277.63	0.093218		1277.63	0.0659617		1277.63	0.142159
556.974	0		1278.11	0.0621171		556.974	0		556.974	0		556.974	0		1278.11	0.0524412		1278.11	0.0485274		1278.11	0.0813165		1278.11	0.0820565		1278.11	0.0717334		556.974	0		1278.11	0.0611927		1278.11	0.111733		1278.11	0.0692075		1278.11	0.0934884		1278.11	0.0661168		1278.11	0.14223
557.095	0		1278.59	0.062273		557.095	0		557.095	0		557.095	0		1278.59	0.0525587		1278.59	0.0486106		1278.59	0.0816312		1278.59	0.0822657		1278.59	0.0718368		557.095	0		1278.59	0.0613344		1278.59	0.11222		1278.59	0.0693144		1278.59	0.0937552		1278.59	0.0662682		1278.59	0.142295
557.215	0		1279.08	0.0624449		557.215	0		557.215	0		557.215	0		1279.08	0.0526848		1279.08	0.0486985		1279.08	0.0819588		1279.08	0.0824864		1279.08	0.0719312		557.215	0		1279.08	0.0614849		1279.08	0.112726		1279.08	0.0694355		1279.08	0.0940256		1279.08	0.066421		1279.08	0.142368
557.336	0		1279.56	0.0626335		557.336	0		557.336	0		557.336	0		1279.56	0.0528175		1279.56	0.0487885		1279.56	0.0822967		1279.56	0.0827165		1279.56	0.0720145		557.336	0		1279.56	0.0616375		1279.56	0.113252		1279.56	0.0695718		1279.56	0.0943032		1279.56	0.0665783		1279.56	0.142454
557.456	0		1280.04	0.0628358		557.456	0		557.456	0		557.456	0		1280.04	0.0529525		1280.04	0.0488756		1280.04	0.0826382		1280.04	0.08295		1280.04	0.0720808		557.456	0		1280.04	0.0617815		1280.04	0.113789		1280.04	0.0697201		1280.04	0.0945856		1280.04	0.066739		1280.04	0.142552
557.577	0		1280.52	0.0630467		557.577	0		557.577	0		557.577	0		1280.52	0.0530853		1280.52	0.0489539		1280.52	0.082975		1280.52	0.0831794		1280.52	0.0721239		557.577	0		1280.52	0.0619085		1280.52	0.114322		1280.52	0.0698746		1280.52	0.0948659		1280.52	0.0668982		1280.52	0.142655
557.697	0		1281	0.0632624		557.697	0		557.697	0		557.697	0		1281	0.0532128		1281	0.0490194		1281	0.0833004		1281	0.083399		1281	0.0721384		557.697	0		1281	0.0620164		1281	0.11484		1281	0.0700301		1281	0.095137		1281	0.0670505		1281	0.142755
557.818	0		1281.49	0.0634825		557.818	0		557.818	0		557.818	0		1281.49	0.0533351		1281.49	0.0490722		1281.49	0.0836131		1281.49	0.0836081		1281.49	0.0721231		557.818	0		1281.49	0.0621107		1281.49	0.115333		1281.49	0.0701851		1281.49	0.0953966		1281.49	0.0671921		1281.49	0.142848
557.938	0		1281.97	0.0637107		557.938	0		557.938	0		557.938	0		1281.97	0.0534555		1281.97	0.0491165		1281.97	0.0839178		1281.97	0.0838116		1281.97	0.0720805		557.938	0		1281.97	0.0622023		1281.97	0.115804		1281.97	0.0703428		1281.97	0.0956494		1281.97	0.0673251		1281.97	0.142939
558.059	0		1282.45	0.0639526		558.059	0		558.059	0		558.059	0		1282.45	0.0535783		1282.45	0.0491585		1282.45	0.0842229		1282.45	0.0840165		1282.45	0.0720152		558.059	0		1282.45	0.0623019		1282.45	0.116262		1282.45	0.0705092		1282.45	0.0959052		1282.45	0.0674558		1282.45	0.143039
558.179	0		1282.93	0.0642125		558.179	0		558.179	0		558.179	0		1282.93	0.0537079		1282.93	0.0492042		1282.93	0.0845374		1282.93	0.0842293		1282.93	0.0719312		558.179	0		1282.93	0.0624167		1282.93	0.116716		1282.93	0.0706897		1282.93	0.0961742		1282.93	0.0675923		1282.93	0.143159
558.3	0		1283.41	0.0644909		558.3	0		558.3	0		558.3	0		1283.41	0.0538458		1283.41	0.049257		1283.41	0.0848665		1283.41	0.0844525		1283.41	0.0718297		558.3	0		1283.41	0.0625474		1283.41	0.117173		1283.41	0.0708861		1283.41	0.0964616		1283.41	0.0677404		1283.41	0.143307
558.42	0		1283.9	0.0647843		558.42	0		558.42	0		558.42	0		1283.9	0.0539916		1283.9	0.0493176		1283.9	0.0852111		1283.9	0.0846837		1283.9	0.0717093		558.42	0		1283.9	0.0626914		1283.9	0.11763		1283.9	0.0710949		1283.9	0.0967656		1283.9	0.0679011		1283.9	0.14348
558.541	0		1284.38	0.0650861		558.541	0		558.541	0		558.541	0		1284.38	0.0541432		1284.38	0.0493841		1284.38	0.0855676		1284.38	0.0849177		1284.38	0.0715676		558.541	0		1284.38	0.0628474		1284.38	0.118077		1284.38	0.0713097		1284.38	0.0970784		1284.38	0.0680702		1284.38	0.143673
558.662	0		1284.86	0.0653907		558.662	0		558.662	0		558.662	0		1284.86	0.054299		1284.86	0.0494544		1284.86	0.0859311		1284.86	0.0851489		1284.86	0.0714036		558.662	0		1284.86	0.0630176		1284.86	0.118503		1284.86	0.0715245		1284.86	0.097391		1284.86	0.0682417		1284.86	0.143874
558.782	0		1285.34	0.0656948		558.782	0		558.782	0		558.782	0		1285.34	0.0544593		1285.34	0.0495271		1285.34	0.0862985		1285.34	0.0853745		1285.34	0.0712192		558.782	0		1285.34	0.0632097		1285.34	0.118899		1285.34	0.0717362		1285.34	0.0976985		1285.34	0.0684106		1285.34	0.144081
558.903	0		1285.83	0.0659992		558.903	0		558.903	0		558.903	0		1285.83	0.0546253		1285.83	0.0496004		1285.83	0.0866683		1285.83	0.0855935		1285.83	0.071019		558.903	0		1285.83	0.0634327		1285.83	0.119267		1285.83	0.0719468		1285.83	0.0980025		1285.83	0.0685757		1285.83	0.144293
559.023	0		1286.31	0.0663049		559.023	0		559.023	0		559.023	0		1286.31	0.0547983		1286.31	0.049672		1286.31	0.0870398		1286.31	0.0858058		1286.31	0.0708088		559.023	0		1286.31	0.0636922		1286.31	0.119611		1286.31	0.0721609		1286.31	0.0983098		1286.31	0.0687395		1286.31	0.144518
559.144	0		1286.79	0.0666123		559.144	0		559.144	0		559.144	0		1286.79	0.0549776		1286.79	0.0497371		1286.79	0.0874104		1286.79	0.0860088		1286.79	0.0705918		559.144	0		1286.79	0.0639854		1286.79	0.119941		1286.79	0.0723834		1286.79	0.0986286		1286.79	0.0689058		1286.79	0.144762
559.264	0		1287.27	0.0669177		559.264	0		559.264	0		559.264	0		1287.27	0.0551595		1287.27	0.0497886		1287.27	0.0877735		1287.27	0.086196		1287.27	0.0703689		559.264	0		1287.27	0.0643016		1287.27	0.120258		1287.27	0.0726154		1287.27	0.0989623		1287.27	0.0690762		1287.27	0.145025
559.385	0		1287.75	0.067213		559.385	0		559.385	0		559.385	0		1287.75	0.0553371		1287.75	0.0498181		1287.75	0.0881187		1287.75	0.0863574		1287.75	0.0701377		559.385	0		1287.75	0.0646247		1287.75	0.120556		1287.75	0.0728534		1287.75	0.0993068		1287.75	0.069248		1287.75	0.145298
559.505	0		1288.24	0.0674893		559.505	0		559.505	0		559.505	0		1288.24	0.0555034		1288.24	0.0498198		1288.24	0.0884351		1288.24	0.0864838		1288.24	0.0698961		559.505	0		1288.24	0.0649406		1288.24	0.120822		1288.24	0.0730904		1288.24	0.099652		1288.24	0.0694142		1288.24	0.145567
559.626	0		1288.72	0.0677399		559.626	0		559.626	0		559.626	0		1288.72	0.0556535		1288.72	0.0497934		1288.72	0.0887156		1288.72	0.0865695		1288.72	0.069644		559.626	0		1288.72	0.0652413		1288.72	0.121041		1288.72	0.0733198		1288.72	0.0999866		1288.72	0.0695673		1288.72	0.145814
559.746	0		1289.2	0.0679634		559.746	0		559.746	0		559.746	0		1289.2	0.0557865		1289.2	0.0497445		1289.2	0.0889605		1289.2	0.0866168		1289.2	0.069386		559.746	0		1289.2	0.0655279		1289.2	0.121204		1289.2	0.0735385		1289.2	0.100304		1289.2	0.0697027		1289.2	0.146031
559.867	0		1289.68	0.0681647		559.867	0		559.867	0		559.867	0		1289.68	0.0559058		1289.68	0.0496836		1289.68	0.0891777		1289.68	0.0866338		1289.68	0.069129		559.867	0		1289.68	0.0658066		1289.68	0.121311		1289.68	0.073748		1289.68	0.100604		1289.68	0.0698211		1289.68	0.146216
559.987	0		1290.16	0.068352		559.987	0		559.987	0		559.987	0		1290.16	0.0560171		1290.16	0.0496225		1290.16	0.0893799		1290.16	0.0866322		1290.16	0.0688806		559.987	0		1290.16	0.0660839		1290.16	0.121373		1290.16	0.0739542		1290.16	0.100894		1290.16	0.0699281		1290.16	0.146377
560.108	0		1290.65	0.0685328		560.108	0		560.108	0		560.108	0		1290.65	0.0561253		1290.65	0.0495693		1290.65	0.0895786		1290.65	0.086621		1290.65	0.0686459		560.108	0		1290.65	0.0663611		1290.65	0.1214		1290.65	0.0741628		1290.65	0.101183		1290.65	0.0700315		1290.65	0.146521
560.228	0		1291.13	0.0687104		560.228	0		560.228	0		560.228	0		1291.13	0.0562326		1291.13	0.0495265		1291.13	0.0897796		1291.13	0.0866038		1291.13	0.0684252		560.228	0		1291.13	0.0666327		1291.13	0.121403		1291.13	0.0743762		1291.13	0.101475		1291.13	0.0701361		1291.13	0.146654
560.349	0		1291.61	0.0688829		560.349	0		560.349	0		560.349	0		1291.61	0.0563379		1291.61	0.0494914		1291.61	0.0899817		1291.61	0.0865784		1291.61	0.0682156		560.349	0		1291.61	0.0668878		1291.61	0.121383		1291.61	0.0745925		1291.61	0.10177		1291.61	0.0702422		1291.61	0.146771
560.47	0		1292.09	0.0690449		560.47	0		560.47	0		560.47	0		1292.09	0.0564383		1292.09	0.0494586		1292.09	0.0901782		1292.09	0.0865391		1292.09	0.0680134		560.47	0		1292.09	0.0671168		1292.09	0.121333		1292.09	0.0748065		1292.09	0.10206		1292.09	0.0703455		1292.09	0.146864
560.59	0		1292.58	0.0691913		560.59	0		560.59	0		560.59	0		1292.58	0.0565314		1292.58	0.0494242		1292.58	0.090362		1292.58	0.0864815		1292.58	0.067817		560.59	0		1292.58	0.0673149		1292.58	0.121249		1292.58	0.0750133		1292.58	0.102338		1292.58	0.0704405		1292.58	0.146921
560.711	0		1293.06	0.0693206		560.711	0		560.711	0		560.711	0		1293.06	0.056618		1293.06	0.0493887		1293.06	0.0905297		1293.06	0.0864056		1293.06	0.0676282		560.711	0		1293.06	0.0674844		1293.06	0.12113		1293.06	0.0752112		1293.06	0.1026		1293.06	0.0705243		1293.06	0.14694
560.831	0		1293.54	0.0694354		560.831	0		560.831	0		560.831	0		1293.54	0.0567011		1293.54	0.0493562		1293.54	0.0906846		1293.54	0.0863163		1293.54	0.0674515		560.831	0		1293.54	0.0676317		1293.54	0.120983		1293.54	0.0754031		1293.54	0.102849		1293.54	0.0705993		1293.54	0.146924
560.952	0		1294.02	0.0695417		560.952	0		560.952	0		560.952	0		1294.02	0.0567854		1294.02	0.0493326		1294.02	0.0908342		1294.02	0.0862208		1294.02	0.067292		560.952	0		1294.02	0.0677629		1294.02	0.120825		1294.02	0.0755953		1294.02	0.103095		1294.02	0.0706728		1294.02	0.146887
561.072	0		1294.5	0.0696438		561.072	0		561.072	0		561.072	0		1294.5	0.0568739		1294.5	0.0493214		1294.5	0.0909857		1294.5	0.0861239		1294.5	0.0671513		561.072	0		1294.5	0.0678778		1294.5	0.12067		1294.5	0.0757929		1294.5	0.103348		1294.5	0.0707533		1294.5	0.146839
561.193	0		1294.99	0.0697417		561.193	0		561.193	0		561.193	0		1294.99	0.0569661		1294.99	0.049321		1294.99	0.0911419		1294.99	0.0860254		1294.99	0.0670275		561.193	0		1294.99	0.0679687		1294.99	0.120529		1294.99	0.0759977		1294.99	0.103615		1294.99	0.0708463		1294.99	0.146787
561.313	0		1295.47	0.0698304		561.313	0		561.313	0		561.313	0		1295.47	0.0570572		1295.47	0.0493247		1295.47	0.0912984		1295.47	0.0859192		1295.47	0.0669147		561.313	0		1295.47	0.0680235		1295.47	0.120402		1295.47	0.076206		1295.47	0.103894		1295.47	0.070952		1295.47	0.14673
561.434	0		1295.95	0.069902		561.434	0		561.434	0		561.434	0		1295.95	0.0571403		1295.95	0.0493237		1295.95	0.0914454		1295.95	0.0857977		1295.95	0.0668075		561.434	0		1295.95	0.0680311		1295.95	0.120279		1295.95	0.0764095		1295.95	0.104175		1295.95	0.0710643		1295.95	0.146657
561.554	0		1296.43	0.069949		561.554	0		561.554	0		561.554	0		1296.43	0.0572089		1296.43	0.0493109		1296.43	0.0915719		1296.43	0.0856549		1296.43	0.0667026		561.554	0		1296.43	0.0679874		1296.43	0.120151		1296.43	0.0765999		1296.43	0.104448		1296.43	0.0711748		1296.43	0.146559
561.675	0		1296.91	0.0699687		561.675	0		561.675	0		561.675	0		1296.91	0.0572596		1296.91	0.0492841		1296.91	0.0916713		1296.91	0.0854911		1296.91	0.0666016		561.675	0		1296.91	0.0678974		1296.91	0.120011		1296.91	0.0767718		1296.91	0.104703		1296.91	0.0712763		1296.91	0.146428
561.795	0		1297.4	0.0699637		561.795	0		561.795	0		561.795	0		1297.4	0.0572932		1297.4	0.0492469		1297.4	0.091744		1297.4	0.0853132		1297.4	0.0665089		561.795	0		1297.4	0.0677733		1297.4	0.11986		1297.4	0.0769248		1297.4	0.104939		1297.4	0.0713661		1297.4	0.146267
561.916	0		1297.88	0.0699405		561.916	0		561.916	0		561.916	0		1297.88	0.0573141		1297.88	0.0492067		1297.88	0.0917964		1297.88	0.0851316		1297.88	0.0664306		561.916	0		1297.88	0.0676287		1297.88	0.119703		1297.88	0.0770617		1297.88	0.10516		1297.88	0.0714457		1297.88	0.146083
562.036	0		1298.36	0.0699043		562.036	0		562.036	0		562.036	0		1298.36	0.0573263		1298.36	0.0491706		1298.36	0.0918366		1298.36	0.0849545		1298.36	0.0663693		562.036	0		1298.36	0.0674718		1298.36	0.119546		1298.36	0.0771858		1298.36	0.105368		1298.36	0.0715188		1298.36	0.145885
562.157	0		1298.84	0.0698569		562.157	0		562.157	0		562.157	0		1298.84	0.0573325		1298.84	0.0491421		1298.84	0.09187		1298.84	0.0847853		1298.84	0.066324		562.157	0		1298.84	0.0673039		1298.84	0.119391		1298.84	0.0772969		1298.84	0.105564		1298.84	0.0715868		1298.84	0.145674
562.277	0		1299.33	0.0697944		562.277	0		562.277	0		562.277	0		1299.33	0.057332		1299.33	0.0491201		1299.33	0.091896		1299.33	0.0846209		1299.33	0.0662898		562.277	0		1299.33	0.0671202		1299.33	0.119227		1299.33	0.0773911		1299.33	0.105741		1299.33	0.0716472		1299.33	0.145445
562.398	0		1299.81	0.0697093		562.398	0		562.398	0		562.398	0		1299.81	0.0573224		1299.81	0.0491003		1299.81	0.0919097		1299.81	0.0844546		1299.81	0.0662611		562.398	0		1299.81	0.0669157		1299.81	0.119039		1299.81	0.0774612		1299.81	0.105886		1299.81	0.0716934		1299.81	0.145189
562.519	0		1300.29	0.0695953		562.519	0		562.519	0		562.519	0		1300.29	0.0573019		1300.29	0.0490779		1300.29	0.0919052		1300.29	0.0842804		1300.29	0.066234		562.519	0		1300.29	0.0666898		1300.29	0.11881		1300.29	0.0775015		1300.29	0.105986		1300.29	0.0717181		1300.29	0.144895
562.639	0		1300.77	0.0694503		562.639	0		562.639	0		562.639	0		1300.77	0.0572712		1300.77	0.0490517		1300.77	0.09188		1300.77	0.0840971		1300.77	0.0662082		562.639	0		1300.77	0.0664487		1300.77	0.11853		1300.77	0.077511		1300.77	0.106033		1300.77	0.0717178		1300.77	0.144563
562.76	0		1301.25	0.0692781		562.76	0		562.76	0		562.76	0		1301.25	0.0572338		1301.25	0.0490232		1301.25	0.0918377		1301.25	0.0839083		1301.25	0.0661861		562.76	0		1301.25	0.0662034		1301.25	0.118198		1301.25	0.0774949		1301.25	0.106029		1301.25	0.0716946		1301.25	0.144198
562.88	0		1301.74	0.069086		562.88	0		562.88	0		562.88	0		1301.74	0.0571956		1301.74	0.0489964		1301.74	0.0917869		1301.74	0.0837209		1301.74	0.066171		562.88	0		1301.74	0.0659639		1301.74	0.117824		1301.74	0.0774625		1301.74	0.105984		1301.74	0.071656		1301.74	0.143815
563.001	0		1302.22	0.0688806		563.001	0		563.001	0		563.001	0		1302.22	0.0571615		1302.22	0.0489748		1302.22	0.0917373		1302.22	0.0835406		1302.22	0.0661637		563.001	0		1302.22	0.0657352		1302.22	0.117419		1302.22	0.077423		1302.22	0.105909		1302.22	0.0716112		1302.22	0.143428
563.121	0		1302.7	0.0686652		563.121	0		563.121	0		563.121	0		1302.7	0.0571342		1302.7	0.048959		1302.7	0.0916954		1302.7	0.0833688		1302.7	0.0661621		563.121	0		1302.7	0.0655152		1302.7	0.116991		1302.7	0.0773823		1302.7	0.105814		1302.7	0.0715671		1302.7	0.143044
563.242	0		1303.18	0.068438		563.242	0		563.242	0		563.242	0		1303.18	0.0571129		1303.18	0.0489463		1303.18	0.0916624		1303.18	0.0832028		1303.18	0.0661614		563.242	0		1303.18	0.0652972		1303.18	0.116542		1303.18	0.0773402		1303.18	0.105699		1303.18	0.0715245		1303.18	0.142663
563.362	0		1303.66	0.0681944		563.362	0		563.362	0		563.362	0		1303.66	0.0570947		1303.66	0.0489335		1303.66	0.0916354		1303.66	0.0830387		1303.66	0.0661575		563.362	0		1303.66	0.0650758		1303.66	0.11607		1303.66	0.0772929		1303.66	0.105561		1303.66	0.0714802		1303.66	0.14228
563.483	0		1304.15	0.0679312		563.483	0		563.483	0		563.483	0		1304.15	0.0570775		1304.15	0.048919		1304.15	0.091611		1304.15	0.082875		1304.15	0.0661489		563.483	0		1304.15	0.0648512		1304.15	0.115573		1304.15	0.0772364		1304.15	0.105395		1304.15	0.0714286		1304.15	0.141889
563.603	0		1304.63	0.0676493		563.603	0		563.603	0		563.603	0		1304.63	0.0570615		1304.63	0.0489056		1304.63	0.0915891		1304.63	0.0827158		1304.63	0.0661386		563.603	0		1304.63	0.0646309		1304.63	0.115057		1304.63	0.07717		1304.63	0.105204		1304.63	0.0713668		1304.63	0.141489
563.724	0		1305.11	0.0673546		563.724	0		563.724	0		563.724	0		1305.11	0.0570492		1305.11	0.0488995		1305.11	0.0915743		1305.11	0.0825699		1305.11	0.066132		563.724	0		1305.11	0.0644259		1305.11	0.114536		1305.11	0.0770983		1305.11	0.104996		1305.11	0.0712966		1305.11	0.141092
563.844	0		1305.59	0.0670547		563.844	0		563.844	0		563.844	0		1305.59	0.0570442		1305.59	0.0489073		1305.59	0.0915739		1305.59	0.0824471		1305.59	0.0661347		563.844	0		1305.59	0.0642445		1305.59	0.114031		1305.59	0.0770284		1305.59	0.104788		1305.59	0.0712248		1305.59	0.14071
563.965	0		1306.08	0.0667553		563.965	0		563.965	0		563.965	0		1306.08	0.0570489		1306.08	0.0489327		1306.08	0.0915943		1306.08	0.0823532		1306.08	0.0661487		563.965	0		1306.08	0.0640871		1306.08	0.113558		1306.08	0.0769673		1306.08	0.104595		1306.08	0.0711585		1306.08	0.140355
564.085	0		1306.56	0.0664569		564.085	0		564.085	0		564.085	0		1306.56	0.0570615		1306.56	0.0489731		1306.56	0.0916354		1306.56	0.0822869		1306.56	0.0661715		564.085	0		1306.56	0.063945		1306.56	0.11313		1306.56	0.0769168		1306.56	0.104427		1306.56	0.0711021		1306.56	0.140032
564.206	0		1307.04	0.0661546		564.206	0		564.206	0		564.206	0		1307.04	0.0570772		1307.04	0.0490202		1307.04	0.0916905		1307.04	0.0822399		1307.04	0.0661973		564.206	0		1307.04	0.0638037		1307.04	0.112745		1307.04	0.076873		1307.04	0.104287		1307.04	0.0710539		1307.04	0.139736
564.326	0		1307.52	0.0658418		564.326	0		564.326	0		564.326	0		1307.52	0.0570894		1307.52	0.0490638		1307.52	0.0917484		1307.52	0.082201		1307.52	0.0662202		564.326	0		1307.52	0.063651		1307.52	0.112397		1307.52	0.0768281		1307.52	0.104165		1307.52	0.0710066		1307.52	0.139457
564.447	0		1308	0.0655155		564.447	0		564.447	0		564.447	0		1308	0.0570932		1308	0.0490973		1308	0.0917991		1308	0.082163		1308	0.0662376		564.447	0		1308	0.0634833		1308	0.112075		1308	0.0767741		1308	0.104054		1308	0.0709512		1308	0.139184
564.567	0		1308.48	0.0651792		564.567	0		564.567	0		564.567	0		1308.48	0.0570884		1308.48	0.049122		1308.48	0.091839		1308.48	0.0821258		1308.48	0.0662528		564.567	0		1308.48	0.0633077		1308.48	0.111773		1308.48	0.0767068		1308.48	0.103943		1308.48	0.0708805		1308.48	0.138912
564.688	0		1308.97	0.0648439		564.688	0		564.688	0		564.688	0		1308.97	0.0570792		1308.97	0.0491476		1308.97	0.091873		1308.97	0.082098		1308.97	0.0662727		564.688	0		1308.97	0.063139		1308.97	0.111491		1308.97	0.0766273		1308.97	0.10383		1308.97	0.070792		1308.97	0.138642
564.809	0		1309.45	0.0645234		564.809	0		564.809	0		564.809	0		1309.45	0.0570729		1309.45	0.0491893		1309.45	0.0919128		1309.45	0.0820924		1309.45	0.0663057		564.809	0		1309.45	0.0629932		1309.45	0.111231		1309.45	0.0765404		1309.45	0.103715		1309.45	0.0706879		1309.45	0.13838
564.929	0		1309.93	0.0642277		564.929	0		564.929	0		564.929	0		1309.93	0.0570758		1309.93	0.0492613		1309.93	0.0919698		1309.93	0.0821199		1309.93	0.0663568		564.929	0		1309.93	0.062879		1309.93	0.110997		1309.93	0.0764499		1309.93	0.103598		1309.93	0.0705717		1309.93	0.138128
565.05	0		1310.41	0.0639602		565.05	0		565.05	0		565.05	0		1310.41	0.0570902		1310.41	0.0493706		1310.41	0.0920488		1310.41	0.0821834		1310.41	0.0664261		565.05	0		1310.41	0.062795		1310.41	0.110785		1310.41	0.0763554		1310.41	0.103475		1310.41	0.070444		1310.41	0.137881
565.17	0		1310.9	0.0637143		565.17	0		565.17	0		565.17	0		1310.9	0.0571126		1310.9	0.0495131		1310.9	0.0921438		1310.9	0.0822757		1310.9	0.0665083		565.17	0		1310.9	0.0627309		1310.9	0.11058		1310.9	0.0762515		1310.9	0.103334		1310.9	0.0703012		1310.9	0.137626
565.291	0		1311.38	0.063478		565.291	0		565.291	0		565.291	0		1311.38	0.0571356		1311.38	0.0496742		1311.38	0.0922387		1311.38	0.082381		1311.38	0.0665951		565.291	0		1311.38	0.0626723		1311.38	0.110366		1311.38	0.0761287		1311.38	0.10316		1311.38	0.0701348		1311.38	0.137347
565.411	0		1311.86	0.063239		565.411	0		565.411	0		565.411	0		1311.86	0.0571496		1311.86	0.0498334		1311.86	0.092312		1311.86	0.0824804		1311.86	0.0666788		565.411	0		1311.86	0.0626068		1311.86	0.110125		1311.86	0.0759789		1311.86	0.102941		1311.86	0.0699372		1311.86	0.137027
565.532	0		1312.34	0.0629893		565.532	0		565.532	0		565.532	0		1312.34	0.0571476		1312.34	0.0499699		1312.34	0.0923444		1312.34	0.0825578		1312.34	0.0667547		565.532	0		1312.34	0.0625286		1312.34	0.10985		1312.34	0.0757989		1312.34	0.102671		1312.34	0.0697042		1312.34	0.136661
565.652	0		1312.82	0.0627296		565.652	0		565.652	0		565.652	0		1312.82	0.0571265		1312.82	0.0500697		1312.82	0.0923261		1312.82	0.0826049		1312.82	0.0668216		565.652	0		1312.82	0.062438		1312.82	0.10954		1312.82	0.0755925		1312.82	0.102358		1312.82	0.0694392		1312.82	0.136256
565.773	0		1313.31	0.0624666		565.773	0		565.773	0		565.773	0		1313.31	0.0570875		1313.31	0.050129		1313.31	0.0922582		1313.31	0.0826227		1313.31	0.0668812		565.773	0		1313.31	0.0623389		1313.31	0.109202		1313.31	0.0753683		1313.31	0.102015		1313.31	0.0691504		1313.31	0.135824
565.893	0		1313.79	0.0622098		565.893	0		565.893	0		565.893	0		1313.79	0.057035		1313.79	0.0501538		1313.79	0.0921507		1313.79	0.0826184		1313.79	0.0669348		565.893	0		1313.79	0.0622348		1313.79	0.108843		1313.79	0.0751347		1313.79	0.101656		1313.79	0.068847		1313.79	0.135377
566.014	0		1314.27	0.0619666		566.014	0		566.014	0		566.014	0		1314.27	0.0569725		1314.27	0.0501567		1314.27	0.0920169		1314.27	0.0826019		1314.27	0.066983		566.014	0		1314.27	0.0621273		1314.27	0.108464		1314.27	0.0748957		1314.27	0.101286		1314.27	0.0685342		1314.27	0.13492
566.134	0		1314.75	0.0617396		566.134	0		566.134	0		566.134	0		1314.75	0.0569022		1314.75	0.0501519		1314.75	0.0918676		1314.75	0.0825819		1314.75	0.0670239		566.134	0		1314.75	0.062017		1314.75	0.108057		1314.75	0.0746488		1314.75	0.100903		1314.75	0.0682107		1314.75	0.134449
566.255	0		1315.23	0.0615272		566.255	0		566.255	0		566.255	0		1315.23	0.0568239		1315.23	0.0501516		1315.23	0.0917084		1315.23	0.0825646		1315.23	0.0670561		566.255	0		1315.23	0.0619059		1315.23	0.107608		1315.23	0.0743879		1315.23	0.100496		1315.23	0.0678702		1315.23	0.133953
566.375	0		1315.72	0.0613262		566.375	0		566.375	0		566.375	0		1315.72	0.0567368		1315.72	0.0501636		1315.72	0.0915401		1315.72	0.0825534		1315.72	0.0670787		566.375	0		1315.72	0.0617999		1315.72	0.107107		1315.72	0.0741066		1315.72	0.100054		1315.72	0.0675055		1315.72	0.133422
566.496	0		1316.2	0.0611339		566.496	0		566.496	0		566.496	0		1316.2	0.0566404		1316.2	0.0501907		1316.2	0.0913616		1316.2	0.0825502		1316.2	0.0670935		566.496	0		1316.2	0.0617081		1316.2	0.10655		1316.2	0.0738027		1316.2	0.0995716		1316.2	0.0671126		1316.2	0.132854
566.616	0		1316.68	0.0609488		566.616	0		566.616	0		566.616	0		1316.68	0.0565344		1316.68	0.0502301		1316.68	0.0911705		1316.68	0.0825544		1316.68	0.0671029		566.616	0		1316.68	0.0616374		1316.68	0.105944		1316.68	0.0734787		1316.68	0.0990547		1316.68	0.0666933		1316.68	0.132251
566.737	0		1317.16	0.0607697		566.737	0		566.737	0		566.737	0		1317.16	0.0564183		1317.16	0.0502728		1317.16	0.090964		1317.16	0.0825624		1317.16	0.0671087		566.737	0		1317.16	0.0615886		1317.16	0.105301		1317.16	0.0731409		1317.16	0.0985149		1317.16	0.0662543		1317.16	0.131626
566.858	0		1317.65	0.060593		566.858	0		566.858	0		566.858	0		1317.65	0.0562893		1317.65	0.0503038		1317.65	0.0907362		1317.65	0.0825646		1317.65	0.0671097		566.858	0		1317.65	0.061552		1317.65	0.104633		1317.65	0.0727952		1317.65	0.0979662		1317.65	0.0658049		1317.65	0.130988
566.978	0		1318.13	0.0604127		566.978	0		566.978	0		566.978	0		1318.13	0.0561417		1318.13	0.0503043		1318.13	0.0904775		1318.13	0.0825469		1318.13	0.0671012		566.978	0		1318.13	0.0615092		1318.13	0.103951		1318.13	0.0724444		1318.13	0.0974187		1318.13	0.0653532		1318.13	0.130342
567.099	0		1318.61	0.0602209		567.099	0		567.099	0		567.099	0		1318.61	0.0559681		1318.61	0.050255		1318.61	0.0901751		1318.61	0.082493		1318.61	0.0670768		567.099	0		1318.61	0.0614395		1318.61	0.103256		1318.61	0.0720869		1318.61	0.096875		1318.61	0.0649023		1318.61	0.129687
567.219	0		1319.09	0.0600134		567.219	0		567.219	0		567.219	0		1319.09	0.0557629		1319.09	0.0501433		1319.09	0.0898189		1319.09	0.0823913		1319.09	0.0670328		567.219	0		1319.09	0.0613295		1319.09	0.102545		1319.09	0.0717191		1319.09	0.0963306		1319.09	0.0644522		1319.09	0.129019
567.34	0		1319.57	0.0597917		567.34	0		567.34	0		567.34	0		1319.57	0.0555248		1319.57	0.0499683		1319.57	0.0894055		1319.57	0.0822394		1319.57	0.0669695		567.34	0		1319.57	0.0611789		1319.57	0.101818		1319.57	0.0713395		1319.57	0.0957796		1319.57	0.0640015		1319.57	0.128336
567.46	0		1320.06	0.0595661		567.46	0		567.46	0		567.46	0		1320.06	0.0552602		1320.06	0.0497429		1320.06	0.088944		1320.06	0.0820482		1320.06	0.066894		567.46	0		1320.06	0.0610017		1320.06	0.101078		1320.06	0.0709515		1320.06	0.095219		1320.06	0.0635503		1320.06	0.127643
567.581	0		1320.54	0.0593515		567.581	0		567.581	0		567.581	0		1320.54	0.0549807		1320.54	0.0494905		1320.54	0.0884537		1320.54	0.0818389		1320.54	0.0668157		567.581	0		1320.54	0.0608196		1320.54	0.100335		1320.54	0.070563		1320.54	0.0946508		1320.54	0.0631026		1320.54	0.126952
567.701	0		1321.02	0.0591629		567.701	0		567.701	0		567.701	0		1321.02	0.0546994		1321.02	0.0492385		1321.02	0.087959		1321.02	0.0816362		1321.02	0.066744		567.701	0		1321.02	0.0606526		1321.02	0.0996005		1321.02	0.0701838		1321.02	0.094081		1321.02	0.0626649		1321.02	0.126273
567.822	0		1321.5	0.0590091		567.822	0		567.822	0		567.822	0		1321.5	0.0544265		1321.5	0.04901		1321.5	0.0874814		1321.5	0.0814605		1321.5	0.0666837		567.822	0		1321.5	0.0605118		1321.5	0.0988822		1321.5	0.0698208		1321.5	0.0935141		1321.5	0.0622424		1321.5	0.125614
567.942	0		1321.98	0.05889		567.942	0		567.942	0		567.942	0		1321.98	0.0541667		1321.98	0.048818		1321.98	0.0870332		1321.98	0.0813229		1321.98	0.0666338		567.942	0		1321.98	0.0603962		1321.98	0.0981816		1321.98	0.0694755		1321.98	0.0929505		1321.98	0.0618368		1321.98	0.124975
568.063	0		1322.47	0.058798		568.063	0		568.063	0		568.063	0		1322.47	0.0539185		1322.47	0.0486637		1322.47	0.0866156		1322.47	0.0812238		1322.47	0.0665892		568.063	0		1322.47	0.060298		1322.47	0.0974936		1322.47	0.0691447		1322.47	0.0923859		1322.47	0.0614455		1322.47	0.124347
568.183	0		1322.95	0.0587225		568.183	0		568.183	0		568.183	0		1322.95	0.0536776		1322.95	0.0485403		1322.95	0.0862228		1322.95	0.0811568		1322.95	0.0665444		568.183	0		1322.95	0.0602081		1322.95	0.0968121		1322.95	0.0688228		1322.95	0.0918144		1322.95	0.0610633		1322.95	0.123723
568.304	0		1323.43	0.0586543		568.304	0		568.304	0		568.304	0		1323.43	0.0534403		1323.43	0.0484371		1323.43	0.0858466		1323.43	0.0811133		1323.43	0.0664966		568.304	0		1323.43	0.060123		1323.43	0.0961356		1323.43	0.0685074		1323.43	0.0912342		1323.43	0.060686		1323.43	0.1231
568.424	0		1323.91	0.0585904		568.424	0		568.424	0		568.424	0		1323.91	0.0532068		1323.91	0.0483461		1323.91	0.0854833		1323.91	0.0810874		1323.91	0.0664474		568.424	0		1323.91	0.0600471		1323.91	0.0954701		1323.91	0.0682005		1323.91	0.0906514		1323.91	0.0603134		1323.91	0.122484
568.545	0		1324.4	0.058534		568.545	0		568.545	0		568.545	0		1324.4	0.0529811		1324.4	0.0482639		1324.4	0.0851355		1324.4	0.0810771		1324.4	0.0664019		568.545	0		1324.4	0.0599888		1324.4	0.0948288		1324.4	0.0679097		1324.4	0.0900786		1324.4	0.0599502		1324.4	0.121888
568.665	0		1324.88	0.0584909		568.665	0		568.665	0		568.665	0		1324.88	0.0527692		1324.88	0.0481921		1324.88	0.0848102		1324.88	0.0810833		1324.88	0.0663659		568.665	0		1324.88	0.0599562		1324.88	0.0942263		1324.88	0.0676429		1324.88	0.0895312		1324.88	0.0596036		1324.88	0.121328
568.786	0		1325.36	0.0584649		568.786	0		568.786	0		568.786	0		1325.36	0.0525756		1325.36	0.0481338		1325.36	0.084515		1325.36	0.0811055		1325.36	0.0663422		568.786	0		1325.36	0.0599505		1325.36	0.0936716		1325.36	0.0674056		1325.36	0.0890205		1325.36	0.0592796		1325.36	0.120812
568.907	0		1325.84	0.0584547		568.907	0		568.907	0		568.907	0		1325.84	0.0524002		1325.84	0.04809		1325.84	0.0842514		1325.84	0.081139		1325.84	0.0663291		568.907	0		1325.84	0.0599657		1325.84	0.0931646		1325.84	0.0671968		1325.84	0.0885498		1325.84	0.05898		1325.84	0.120341
569.027	0		1326.32	0.0584528		569.027	0		569.027	0		569.027	0		1326.32	0.0522388		1326.32	0.0480574		1326.32	0.0840141		1326.32	0.0811741		1326.32	0.0663219		569.027	0		1326.32	0.0599912		1326.32	0.0926981		1326.32	0.0670101		1326.32	0.0881141		1326.32	0.0587022		1326.32	0.119906
569.148	0		1326.81	0.0584489		569.148	0		569.148	0		569.148	0		1326.81	0.0520846		1326.81	0.0480299		1326.81	0.0837936		1326.81	0.0811989		1326.81	0.0663152		569.148	0		1326.81	0.0600182		1326.81	0.0922625		1326.81	0.0668372		1326.81	0.0877045		1326.81	0.0584414		1326.81	0.119499
569.268	0		1327.29	0.058435		569.268	0		569.268	0		569.268	0		1327.29	0.0519316		1327.29	0.0480006		1327.29	0.0835796		1327.29	0.0812031		1327.29	0.0663067		569.268	0		1327.29	0.0600445		1327.29	0.0918526		1327.29	0.066672		1327.29	0.0873148		1327.29	0.0581943		1327.29	0.119116
569.389	0		1327.77	0.0584078		569.389	0		569.389	0		569.389	0		1327.77	0.0517779		1327.77	0.0479651		1327.77	0.0833668		1327.77	0.0811821		1327.77	0.0662993		569.389	0		1327.77	0.0600763		1327.77	0.0914701		1327.77	0.0665137		1327.77	0.0869453		1327.77	0.0579614		1327.77	0.118758
569.509	0		1328.25	0.0583705		569.509	0		569.509	0		569.509	0		1328.25	0.0516262		1328.25	0.0479237		1328.25	0.0831571		1328.25	0.0811377		1328.25	0.0662988		569.509	0		1328.25	0.060124		1328.25	0.0911229		1328.25	0.0663657		1328.25	0.0866025		1328.25	0.0577471		1328.25	0.118436
569.63	0		1328.73	0.0583289		569.63	0		569.63	0		569.63	0		1328.73	0.0514816		1328.73	0.0478796		1328.73	0.0829566		1328.73	0.0810749		1328.73	0.0663119		569.63	0		1328.73	0.0601969		1328.73	0.0908191		1328.73	0.066233		1328.73	0.0862947		1328.73	0.0575573		1328.73	0.118159
569.75	0		1329.22	0.0582877		569.75	0		569.75	0		569.75	0		1329.22	0.0513484		1329.22	0.0478358		1329.22	0.0827716		1329.22	0.0809984		1329.22	0.0663425		569.75	0		1329.22	0.0602975		1329.22	0.0905608		1329.22	0.0661175		1329.22	0.0860261		1329.22	0.0573948		1329.22	0.117932
569.871	0		1329.7	0.0582476		569.871	0		569.871	0		569.871	0		1329.7	0.0512283		1329.7	0.0477932		1329.7	0.0826038		1329.7	0.0809089		1329.7	0.0663906		569.871	0		1329.7	0.0604202		1329.7	0.0903417		1329.7	0.0660155		1329.7	0.0857941		1329.7	0.0572577		1329.7	0.117748
569.991	0		1330.18	0.0582036		569.991	0		569.991	0		569.991	0		1330.18	0.0511184		1330.18	0.0477487		1330.18	0.0824481		1330.18	0.0808014		1330.18	0.0664517		569.991	0		1330.18	0.0605549		1330.18	0.0901491		1330.18	0.0659185		1330.18	0.085588		1330.18	0.0571388		1330.18	0.117597
570.112	0		1330.66	0.0581496		570.112	0		570.112	0		570.112	0		1330.66	0.0510142		1330.66	0.0476976		1330.66	0.0822951		1330.66	0.0806701		1330.66	0.0665213		570.112	0		1330.66	0.0606934		1330.66	0.089969		1330.66	0.0658162		1330.66	0.0853952		1330.66	0.0570286		1330.66	0.117465
570.232	0		1331.14	0.0580812		570.232	0		570.232	0		570.232	0		1331.14	0.0509111		1331.14	0.0476367		1331.14	0.0821361		1331.14	0.0805115		1331.14	0.0665962		570.232	0		1331.14	0.0608342		1331.14	0.0897937		1331.14	0.0657018		1331.14	0.0852055		1331.14	0.0569196		1331.14	0.117346
570.353	0		1331.63	0.058		570.353	0		570.353	0		570.353	0		1331.63	0.0508078		1331.63	0.047568		1331.63	0.0819683		1331.63	0.080329		1331.63	0.0666771		570.353	0		1331.63	0.0609838		1331.63	0.0896238		1331.63	0.0655741		1331.63	0.0850155		1331.63	0.0568095		1331.63	0.11724
570.473	0		1332.11	0.0579133		570.473	0		570.473	0		570.473	0		1332.11	0.0507062		1332.11	0.0475001		1332.11	0.0817964		1332.11	0.0801341		1332.11	0.0667674		570.473	0		1332.11	0.0611535		1332.11	0.0894671		1332.11	0.0654371		1332.11	0.0848286		1332.11	0.0567011		1332.11	0.117156
570.594	0		1332.59	0.0578314		570.594	0		570.594	0		570.594	0		1332.59	0.0506101		1332.59	0.047446		1332.59	0.0816316		1332.59	0.0799423		1332.59	0.0668709		570.594	0		1332.59	0.0613535		1332.59	0.0893321		1332.59	0.0652965		1332.59	0.0846504		1332.59	0.0565995		1332.59	0.117104
570.715	0		1333.07	0.0577628		570.715	0		570.715	0		570.715	0		1333.07	0.0505225		1333.07	0.0474189		1333.07	0.0814859		1333.07	0.0797681		1333.07	0.0669895		570.715	0		1333.07	0.0615879		1333.07	0.0892236		1333.07	0.0651557		1333.07	0.084484		1333.07	0.0565092		1333.07	0.117084
570.835	0		1333.56	0.0577108		570.835	0		570.835	0		570.835	0		1333.56	0.0504446		1333.56	0.0474292		1333.56	0.081368		1333.56	0.0796212		1333.56	0.0671221		570.835	0		1333.56	0.0618536		1333.56	0.089137		1333.56	0.0650129		1333.56	0.0843267		1333.56	0.0564303		1333.56	0.117094
570.956	0		1334.04	0.0576745		570.956	0		570.956	0		570.956	0		1334.04	0.0503755		1334.04	0.0474819		1334.04	0.0812807		1334.04	0.0795052		1334.04	0.0672655		570.956	0		1334.04	0.0621435		1334.04	0.0890625		1334.04	0.0648622		1334.04	0.0841698		1334.04	0.0563581		1334.04	0.117121
571.076	0		1334.52	0.0576504		571.076	0		571.076	0		571.076	0		1334.52	0.0503142		1334.52	0.0475787		1334.52	0.0812228		1334.52	0.0794202		1334.52	0.0674173		571.076	0		1334.52	0.0624524		1334.52	0.088989		1334.52	0.0646968		1334.52	0.0840036		1334.52	0.0562854		1334.52	0.117152
571.197	0		1335	0.0576371		571.197	0		571.197	0		571.197	0		1335	0.0502616		1335	0.04772		1335	0.0811931		1335	0.0793675		1335	0.0675776		571.197	0		1335	0.0627811		1335	0.0889096		1335	0.064513		1335	0.0838213		1335	0.056206		1335	0.117182
571.317	0		1335.48	0.0576374		571.317	0		571.317	0		571.317	0		1335.48	0.0502228		1335.48	0.0479087		1335.48	0.0811931		1335.48	0.0793518		1335.48	0.06775		571.317	0		1335.48	0.063137		1335.48	0.0888249		1335.48	0.0643134		1335.48	0.0836225		1335.48	0.056117		1335.48	0.117208
571.438	0		1335.97	0.0576575		571.438	0		571.438	0		571.438	0		1335.97	0.050205		1335.97	0.0481493		1335.97	0.0812291		1335.97	0.0793811		1335.97	0.0679397		571.438	0		1335.97	0.0635304		1335.97	0.0887421		1335.97	0.0641055		1335.97	0.0834127		1335.97	0.05602		1335.97	0.117239
571.558	0		1336.45	0.057702		571.558	0		571.558	0		571.558	0		1336.45	0.0502145		1336.45	0.0484451		1336.45	0.081307		1336.45	0.0794625		1336.45	0.0681506		571.558	0		1336.45	0.0639668		1336.45	0.088669		1336.45	0.0638987		1336.45	0.0831994		1336.45	0.055919		1336.45	0.117279
571.679	0		1336.93	0.057768		571.679	0		571.679	0		571.679	0		1336.93	0.0502517		1336.93	0.0487909		1336.93	0.0814259		1336.93	0.0795929		1336.93	0.0683804		571.679	0		1336.93	0.0644397		1336.93	0.0886094		1336.93	0.0636987		1336.93	0.0829874		1336.93	0.0558171		1336.93	0.117331
571.799	0		1337.41	0.05784		571.799	0		571.799	0		571.799	0		1337.41	0.050308		1337.41	0.049166		1337.41	0.0815709		1337.41	0.0797541		1337.41	0.0686194		571.799	0		1337.41	0.0649262		1337.41	0.0885606		1337.41	0.0635054		1337.41	0.0827767		1337.41	0.0557148		1337.41	0.11739
571.92	0		1337.89	0.0578891		571.92	0		571.92	0		571.92	0		1337.89	0.0503635		1337.89	0.0495293		1337.89	0.0817082		1337.89	0.0799082		1337.89	0.0688498		571.92	0		1337.89	0.0653882		1337.89	0.0885155		1337.89	0.0633132		1337.89	0.0825656		1337.89	0.0556109		1337.89	0.117444
572.04	0		1338.38	0.0578782		572.04	0		572.04	0		572.04	0		1338.38	0.0503914		1338.38	0.0498212		1338.38	0.0817888		1338.38	0.0800027		1338.38	0.0690495		572.04	0		1338.38	0.0657792		1338.38	0.08847		1338.38	0.0631165		1338.38	0.0823562		1338.38	0.0555066		1338.38	0.117488
572.161	0		1338.86	0.0577732		572.161	0		572.161	0		572.161	0		1338.86	0.0503646		1338.86	0.0499763		1338.86	0.0817599		1338.86	0.0799822		1338.86	0.0691983		572.161	0		1338.86	0.0660556		1338.86	0.088428		1338.86	0.0629144		1338.86	0.0821597		1338.86	0.0554077		1338.86	0.117524
572.282	0		1339.34	0.0575555		572.282	0		572.282	0		572.282	0		1339.34	0.050264		1339.34	0.0499429		1339.34	0.0815824		1339.34	0.0798066		1339.34	0.0692832		572.282	0		1339.34	0.0661897		1339.34	0.0884003		1339.34	0.0627129		1339.34	0.0819939		1339.34	0.0553233		1339.34	0.11756
572.402	0		1339.82	0.0572304		572.402	0		572.402	0		572.402	0		1339.82	0.0500874		1339.82	0.0497053		1339.82	0.0812487		1339.82	0.0794674		1339.82	0.069304		572.402	0		1339.82	0.0661795		1339.82	0.0883959		1339.82	0.0625216		1339.82	0.0818717		1339.82	0.0552581		1339.82	0.117607
572.523	0		1340.31	0.0568258		572.523	0		572.523	0		572.523	0		1340.31	0.0498496		1340.31	0.0492928		1340.31	0.0807873		1340.31	0.0789922		1340.31	0.069272		572.523	0		1340.31	0.0660483		1340.31	0.0884114		1340.31	0.0623457		1340.31	0.0817893		1340.31	0.0552058		1340.31	0.117663
572.643	0		1340.79	0.0563798		572.643	0		572.643	0		572.643	0		1340.79	0.0495767		1340.79	0.0487697		1340.79	0.0802518		1340.79	0.078434		1340.79	0.0692046		572.643	0		1340.79	0.0658357		1340.79	0.0884295		1340.79	0.0621834		1340.79	0.0817251		1340.79	0.05515		1340.79	0.117713
[truncated: 28,436 more rows]
