# Supplementary material for: Staphylococcus aureus functional amyloids catalyze degradation of β-lactam antibiotics
Source: Nat Commun. 2023 Dec 11;14:8198. doi: 10.1038/s41467-023-43624-1 (PMC10713593; doi:10.1038/s41467-023-43624-1)
Supplement: Supplementary file 4 — Source Data [file 41467_2023_43624_MOESM4_ESM.zip › raw data/Raw data_3d_CD.xlsx]

## Sheet: 3d_CD
			α3-F10P					α3-Cationic					α3-(d)FF					PSMα2 dII					α3-EG/K					PSMα2 amidated					PSMα2 P10F					PSMα3					α3-scrambled					α3-N.Ac.
260	-0.390724	315.399	-0.0165775		260	-0.148502	315.269	-0.0641711		260	-0.170528	315.432	-455.957		260	-0.184166	315.409	-515.871		260	-0.187876	315.391	-0.042246		260	-0.111966	315.149	-0.0302521		260	-0.36863	315.171	-0.0770308		260	-0.372651	318.861	-0.0930481		260	0.31507	417.549	0.0111111		260	-0.233677	319.459	-624.805
259.5	-0.372718	315.489	48.1278		259.5	-0.148593	315.342	-0.307487		259.5	-0.167751	315.506	-448.532		259.5	-0.18445	315.47	-516.667		259.5	-0.180344	315.466	20.0968		259.5	-0.123126	315.202	-31.2908		259.5	-0.371757	315.235	-8.83613		259.5	-0.339496	318.96	88.5567		259.5	0.298788	417.538	-25.8333		259.5	-0.242461	319.552	-648.291
259	-0.363287	315.612	73.3444		259	-0.141534	315.478	18.5668		259	-0.155372	315.622	-415.433		259	-0.187389	315.6	-524.899		259	-0.176719	315.591	29.7893		259	-0.0861075	315.346	72.4025		259	-0.369493	315.366	-2.4944		259	-0.343381	319.11	78.169		259	0.399436	417.472	133.925		259	-0.252984	319.692	-676.428
258.5	-0.366898	315.76	63.6893		258.5	-0.138581	315.613	26.4626		258.5	-0.168884	315.784	-451.561		258.5	-0.164023	315.751	-459.448		258.5	-0.194309	315.742	-17.2428		258.5	-0.101669	315.488	28.8129		258.5	-0.361965	315.518	18.5924		258.5	-0.351544	319.28	56.3428		258.5	0.396622	417.354	129.459		258.5	-0.267837	319.873	-716.142
258	-0.351921	315.974	103.735		258	-0.120996	315.826	73.4813		258	-0.157944	315.975	-422.31		258	-0.150127	315.944	-420.524		258	-0.19778	315.941	-26.5235		258	-0.0855357	315.685	74.0042		258	-0.335931	315.711	91.5168		258	-0.355764	319.504	45.0594		258	0.445842	417.186	207.586		258	-0.268377	320.096	-717.586
257.5	-0.322433	316.211	182.58		257.5	-0.0865737	316.062	165.52		257.5	-0.145127	316.216	-388.04		257.5	-0.127315	316.193	-356.625		257.5	-0.184789	316.183	8.21176		257.5	-0.0515944	315.938	169.078		257.5	-0.305588	315.961	176.511		257.5	-0.34808	319.783	65.6048		257.5	0.39257	416.977	123.027		257.5	-0.264048	320.366	-706.011
257	-0.328268	316.493	166.978		257	-0.0639768	316.333	225.939		257	-0.149106	316.494	-398.679		257	-0.144564	316.467	-404.941		257	-0.161795	316.463	69.693		257	-0.0481204	316.202	178.809		257	-0.286097	316.236	231.108		257	-0.333209	320.089	105.367		257	0.472953	416.732	250.619		257	-0.270526	320.668	-723.332
256.5	-0.336193	316.813	145.788		256.5	-0.0790354	316.655	185.675		256.5	-0.158149	316.812	-422.858		256.5	-0.174032	316.787	-487.485		256.5	-0.174648	316.783	35.3267		256.5	-0.0781417	316.526	94.7157		256.5	-0.299505	316.559	193.55		256.5	-0.310051	320.439	167.287		256.5	0.476051	416.459	255.537		256.5	-0.255795	321.011	-683.944
256	-0.345807	317.182	120.082		256	-0.100497	317.017	128.291		256	-0.169592	317.168	-453.455		256	-0.217198	317.139	-608.398		256	-0.181634	317.143	16.6476		256	-0.115813	316.881	-10.8062		256	-0.309229	316.914	166.312		256	-0.327833	320.832	119.741		256	0.437347	416.133	194.102		256	-0.276561	321.407	-739.468
255.5	-0.32482	317.58	176.197		255.5	-0.0770226	317.422	191.057		255.5	-0.15763	317.567	-421.471		255.5	-0.227277	317.55	-636.63		255.5	-0.184492	317.547	9.00588		255.5	-0.126641	317.295	-41.1367		255.5	-0.291615	317.324	215.651		255.5	-0.319105	321.264	143.078		255.5	0.525471	415.75	333.981		255.5	-0.274459	321.843	-733.848
255	-0.317754	318.012	195.09		255	-0.0732015	317.839	201.274		255	-0.164976	318.012	-441.112		255	-0.199423	317.984	-558.608		255	-0.178793	317.982	24.2439		255	-0.123486	317.712	-32.2992		255	-0.298449	317.759	196.508		255	-0.292805	321.749	213.399		255	0.51287	415.346	313.979		255	-0.256923	322.313	-686.96
254.5	-0.329801	318.512	162.879		254.5	-0.0961068	318.338	140.03		254.5	-0.188195	318.49	-503.195		254.5	-0.221077	318.459	-619.263		254.5	-0.200915	318.468	-34.9059		254.5	-0.157356	318.195	-127.173		254.5	-0.29379	318.237	209.559		254.5	-0.264804	322.268	288.268		254.5	0.500266	414.939	293.973		254.5	-0.277572	322.835	-742.171
254	-0.299856	319.034	242.946		254	-0.0701242	318.86	209.502		254	-0.149327	319.015	-399.27		254	-0.183435	318.989	-513.824		254	-0.18353	318.993	11.5781		254	-0.138001	318.732	-72.9574		254	-0.265203	318.769	289.634		254	-0.253683	322.824	318.003		254	0.44054	414.486	199.17		254	-0.288359	323.396	-771.013
253.5	-0.281584	319.598	291.802		253.5	-0.0890327	319.418	158.945		253.5	-0.160206	319.571	-428.358		253.5	-0.190775	319.543	-534.384		253.5	-0.174082	319.552	36.8401		253.5	-0.133979	319.285	-61.6913		253.5	-0.238437	319.324	364.609		253.5	-0.245837	323.422	338.982		253.5	0.416943	413.976	161.714		253.5	-0.282411	323.984	-755.11
253	-0.272048	320.143	317.299		253	-0.103036	319.966	121.503		253	-0.162871	320.126	-435.484		253	-0.193454	320.106	-541.888		253	-0.191578	320.107	-9.94064		253	-0.141024	319.846	-81.4252		253	-0.270444	319.882	274.954		253	-0.225769	323.996	392.64		253	0.436361	413.429	192.537		253	-0.261661	324.562	-699.628
252.5	-0.283291	320.686	287.237		252.5	-0.13609	320.502	33.123		252.5	-0.164832	320.678	-440.727		252.5	-0.208221	320.647	-583.252		252.5	-0.227152	320.651	-105.058		252.5	-0.151986	320.373	-112.131		252.5	-0.268675	320.426	279.909		252.5	-0.236899	324.563	362.88		252.5	0.435311	412.896	190.87		252.5	-0.279868	325.133	-748.31
252	-0.29673	321.25	251.304		252	-0.148879	321.067	-1.07219		252	-0.197544	321.225	-528.193		252	-0.207236	321.195	-580.493		252	-0.256434	321.206	-183.352		252	-0.173885	320.927	-173.473		252	-0.281633	320.975	243.612		252	-0.243165	325.138	346.126		252	0.406577	412.383	145.26		252	-0.273629	325.697	-731.628
251.5	-0.302851	321.798	234.938		251.5	-0.172969	321.619	-65.484		251.5	-0.214308	321.777	-573.016		251.5	-0.212192	321.754	-594.375		251.5	-0.278558	321.76	-242.507		251.5	-0.175972	321.489	-179.319		251.5	-0.28203	321.534	242.5		251.5	-0.246589	325.702	336.971		251.5	0.392048	411.91	122.198		251.5	-0.279332	326.261	-746.877
251	-0.319476	322.347	190.486		251	-0.16524	322.164	-44.8182		251	-0.217048	322.323	-580.342		251	-0.212998	322.294	-596.633		251	-0.234002	322.306	-123.374		251	-0.187899	322.028	-212.728		251	-0.301798	322.075	187.127		251	-0.237289	326.26	361.837		251	0.411115	411.437	152.463		251	-0.296987	326.823	-794.083
250.5	-0.347749	322.897	114.89		250.5	-0.207518	322.717	-157.861		250.5	-0.273038	322.861	-730.048		250.5	-0.238928	322.841	-669.266		250.5	-0.279185	322.854	-244.184		250.5	-0.221551	322.583	-306.991		250.5	-0.325159	322.62	121.69		250.5	-0.23771	326.816	360.712		250.5	0.356263	410.943	65.3968		250.5	-0.318527	327.38	-851.676
250	-0.357091	323.441	89.9112		250	-0.239832	323.261	-244.262		250	-0.271656	323.417	-726.353		250	-0.241508	323.404	-676.493		250	-0.290363	323.408	-274.072		250	-0.242541	323.143	-365.787		250	-0.368251	323.178	0.984594		250	-0.234394	327.381	369.578		250	0.266066	410.521	-77.773		250	-0.316922	327.937	-847.385
249.5	-0.38389	323.995	18.2561		249.5	-0.218356	323.811	-186.84		249.5	-0.243648	323.982	-651.465		249.5	-0.216295	323.962	-605.868		249.5	-0.280006	323.964	-246.379		249.5	-0.223154	323.69	-311.481		249.5	-0.369289	323.735	-1.92297		249.5	-0.232611	327.949	374.345		249.5	0.312167	410.129	-4.59683		249.5	-0.316903	328.502	-847.334
249	-0.375612	324.566	40.3898		249	-0.196458	324.379	-128.289		249	-0.210183	324.545	-561.987		249	-0.177844	324.525	-498.162		249	-0.257551	324.531	-186.339		249	-0.16762	324.254	-155.924		249	-0.348528	324.296	56.2311		249	-0.195525	328.515	473.506		249	0.313612	409.734	-2.30317		249	-0.289907	329.073	-775.152
248.5	-0.392226	325.135	-4.03262		248.5	-0.178973	324.953	-81.5374		248.5	-0.211136	325.116	-564.535		248.5	-0.163603	325.103	-458.272		248.5	-0.249857	325.104	-165.767		248.5	-0.139239	324.834	-76.4252		248.5	-0.333009	324.871	99.7017		248.5	-0.227621	329.089	387.688		248.5	0.266368	409.368	-77.2937		248.5	-0.31862	329.648	-851.925
248	-0.395862	325.704	-13.7545		248	-0.161341	325.519	-34.393		248	-0.199572	325.695	-533.615		248	-0.167522	325.68	-469.249		248	-0.241758	325.677	-144.112		248	-0.129812	325.405	-50.019		248	-0.324845	325.447	122.57		248	-0.24289	329.67	346.861		248	0.297956	409.031	-27.154		248	-0.359115	330.227	-960.201
247.5	-0.396897	326.276	-16.5219		247.5	-0.145494	326.089	7.97861		247.5	-0.188012	326.272	-502.706		247.5	-0.154068	326.249	-431.563		247.5	-0.21938	326.249	-84.2775		247.5	-0.0975701	325.969	40.2944		247.5	-0.302504	326.018	185.15		247.5	-0.29801	330.253	199.482		247.5	0.341347	408.69	41.7206		247.5	-0.371343	330.808	-992.896
247	-0.443513	326.864	-141.164		247	-0.14095	326.679	20.1283		247	-0.174284	326.852	-466		247	-0.166562	326.829	-466.56		247	-0.24012	326.835	-139.732		247	-0.107961	326.553	11.1882		247	-0.32414	326.595	124.545		247	-0.323335	330.839	131.768		247	0.386291	408.384	113.06		247	-0.390732	331.393	-1044.74
246.5	-0.458655	327.458	-181.65		246.5	-0.127681	327.276	55.607		246.5	-0.197331	327.442	-527.623		246.5	-0.149949	327.424	-420.025		246.5	-0.247052	327.43	-158.267		246.5	-0.106372	327.152	15.6392		246.5	-0.32388	327.189	125.273		246.5	-0.366596	331.435	16.0968		246.5	0.315796	408.095	1.16349		246.5	-0.409357	331.986	-1094.54
246	-0.479045	328.053	-236.169		246	-0.11249	327.872	96.2246		246	-0.205734	328.04	-550.091		246	-0.159864	328.026	-447.798		246	-0.209348	328.028	-57.454		246	-0.10843	327.756	9.87451		246	-0.294369	327.787	207.937		246	-0.400973	332.036	-75.8203		246	0.236272	407.835	-125.065		246	-0.40479	332.581	-1082.33
245.5	-0.480869	328.66	-241.046		245.5	-0.127962	328.475	54.8556		245.5	-0.248925	328.652	-665.575		245.5	-0.157227	328.638	-440.412		245.5	-0.224679	328.64	-98.446		245.5	-0.127491	328.363	-43.5176		245.5	-0.353167	328.396	43.2367		245.5	-0.425923	332.649	-142.532		245.5	0.204072	407.608	-176.176		245.5	-0.424016	333.186	-1133.73
245	-0.510577	329.281	-320.479		245	-0.145161	329.095	8.86898		245	-0.256399	329.275	-685.559		245	-0.173409	329.255	-485.739		245	-0.206246	329.26	-49.1599		245	-0.14633	328.978	-96.288		245	-0.357767	329.011	30.3515		245	-0.429105	333.279	-151.04		245	0.198501	407.404	-185.019		245	-0.465654	333.8	-1245.06
244.5	-0.524646	329.921	-358.097		244.5	-0.145979	329.732	6.68182		244.5	-0.246497	329.911	-659.083		244.5	-0.177279	329.882	-496.58		244.5	-0.228745	329.893	-109.318		244.5	-0.159317	329.609	-132.666		244.5	-0.398182	329.64	-82.8557		244.5	-0.481253	333.923	-290.473		244.5	0.237501	407.237	-123.114		244.5	-0.469808	334.43	-1256.17
244	-0.525571	330.581	-360.57		244	-0.157654	330.394	-24.5348		244	-0.244151	330.564	-652.81		244	-0.160675	330.529	-450.07		244	-0.261004	330.546	-195.572		244	-0.146239	330.261	-96.0331		244	-0.396826	330.288	-79.0574		244	-0.52455	334.576	-406.24		244	0.228742	407.114	-137.017		244	-0.481782	335.083	-1288.19
243.5	-0.512324	331.256	-325.15		243.5	-0.132388	331.068	43.0214		243.5	-0.234795	331.236	-627.794		243.5	-0.126653	331.197	-354.77		243.5	-0.244786	331.216	-152.208		243.5	-0.141576	330.93	-82.9714		243.5	-0.383463	330.954	-41.6261		243.5	-0.580606	335.241	-556.122		243.5	0.177464	407.013	-218.411		243.5	-0.527514	335.75	-1410.47
243	-0.516123	331.932	-335.308		243	-0.168746	331.744	-54.1925		243	-0.283291	331.919	-757.463		243	-0.151649	331.879	-424.787		243	-0.271321	331.898	-223.157		243	-0.154183	331.604	-118.285		243	-0.388097	331.633	-54.6064		243	-0.60683	335.921	-626.24		243	0.21949	406.943	-151.703		243	-0.539676	336.421	-1442.98
242.5	-0.540891	332.626	-401.533		242.5	-0.209804	332.434	-163.973		242.5	-0.355828	332.615	-951.412		242.5	-0.172588	332.579	-483.44		242.5	-0.329533	332.595	-378.804		242.5	-0.186566	332.294	-208.994		242.5	-0.418343	332.33	-139.329		242.5	-0.655538	336.62	-756.475		242.5	0.112603	406.904	-321.365		242.5	-0.600441	337.102	-1605.46
242	-0.547993	333.346	-420.522		242	-0.238064	333.149	-239.535		242	-0.395127	333.333	-1056.49		242	-0.210635	333.296	-590.014		242	-0.397777	333.316	-561.275		242	-0.23659	333.016	-349.117		242	-0.467473	333.049	-276.948		242	-0.749441	337.335	-1007.55		242	0.0858792	406.9	-363.784		242	-0.700095	337.811	-1871.91
241.5	-0.566494	334.09	-469.99		241.5	-0.268304	333.892	-320.39		241.5	-0.452045	334.069	-1208.68		241.5	-0.202603	334.023	-567.515		241.5	-0.418968	334.054	-617.935		241.5	-0.272412	333.757	-449.459		241.5	-0.50458	333.781	-380.889		241.5	-0.788825	338.059	-1112.86		241.5	0.0655426	406.956	-396.064		241.5	-0.73287	338.54	-1959.55
241	-0.609325	334.848	-584.511		241	-0.327367	334.65	-478.313		241	-0.534225	334.832	-1428.41		241	-0.277385	334.774	-776.989		241	-0.470368	334.81	-755.368		241	-0.314078	334.507	-566.17		241	-0.556003	334.532	-524.931		241	-0.810915	338.815	-1171.92		241	0.0314194	407.038	-450.228		241	-0.753931	339.283	-2015.86
240.5	-0.614163	335.628	-597.447		240.5	-0.366667	335.423	-583.393		240.5	-0.583205	335.622	-1559.37		240.5	-0.27934	335.559	-782.465		240.5	-0.530519	335.595	-916.2		240.5	-0.349297	335.272	-664.823		240.5	-0.589417	335.315	-618.528		240.5	-0.87054	339.601	-1331.35		240.5	-0.00435961	407.168	-507.02		240.5	-0.830644	340.06	-2220.97
240	-0.610256	336.443	-587.001		240	-0.412174	336.228	-705.07		240	-0.678892	336.427	-1815.22		240	-0.312199	336.362	-874.507		240	-0.623023	336.405	-1163.54		240	-0.357104	336.08	-686.691		240	-0.596035	336.12	-637.066		240	-0.920326	340.39	-1464.46		240	0.0117332	407.353	-481.476		240	-0.893998	340.852	-2390.37
239.5	-0.634244	337.282	-651.14		239.5	-0.441056	337.069	-782.294		239.5	-0.733067	337.26	-1960.07		239.5	-0.333636	337.173	-934.555		239.5	-0.722719	337.231	-1430.1		239.5	-0.379324	336.909	-748.932		239.5	-0.604821	336.938	-661.676		239.5	-0.94556	341.218	-1531.94		239.5	-0.019922	407.568	-531.722		239.5	-0.937639	341.66	-2507.06
239	-0.676782	338.131	-764.878		239	-0.469565	337.917	-858.521		239	-0.780006	338.125	-2085.58		239	-0.322046	338.023	-902.09		239	-0.831424	338.086	-1720.76		239	-0.420915	337.742	-865.434		239	-0.641825	337.787	-765.329		239	-1.05384	342.066	-1821.45		239	-0.0335674	407.835	-553.382		239	-1.05321	342.502	-2816.07
238.5	-0.686109	339.016	-789.816		238.5	-0.462743	338.792	-840.281		238.5	-0.810197	339.001	-2166.3		238.5	-0.346149	338.89	-969.605		238.5	-0.877294	338.962	-1843.41		238.5	-0.421754	338.612	-867.784		238.5	-0.625855	338.659	-720.595		238.5	-1.13591	342.924	-2040.89		238.5	-0.0130101	408.135	-520.751		238.5	-1.12898	343.349	-3018.66
238	-0.719012	339.916	-877.792		238	-0.540346	339.697	-1047.78		238	-0.865738	339.908	-2314.81		238	-0.370446	339.767	-1037.66		238	-0.997973	339.852	-2166.08		238	-0.460164	339.499	-975.375		238	-0.686812	339.54	-891.343		238	-1.25788	343.816	-2367.02		238	-0.0245378	408.466	-539.049		238	-1.21894	344.234	-3259.2
237.5	-0.751132	340.83	-963.674		237.5	-0.584426	340.602	-1165.64		237.5	-0.953201	340.835	-2548.67		237.5	-0.379897	340.684	-1064.14		237.5	-1.08202	340.773	-2390.8		237.5	-0.471042	340.387	-1005.85		237.5	-0.655935	340.457	-804.853		237.5	-1.34815	344.705	-2608.38		237.5	-0.123746	408.844	-696.522		237.5	-1.29835	345.127	-3471.52
237	-0.801532	341.78	-1098.43		237	-0.630993	341.55	-1290.15		237	-1.05518	341.783	-2821.34		237	-0.438953	341.604	-1229.56		237	-1.20438	341.709	-2717.97		237	-0.514019	341.327	-1126.23		237	-0.713988	341.386	-967.466		237	-1.44551	345.64	-2868.7		237	-0.161833	409.242	-756.978		237	-1.38314	346.053	-3698.24
236.5	-0.844129	342.733	-1212.33		236.5	-0.672877	342.498	-1402.14		236.5	-1.10738	342.757	-2960.91		236.5	-0.44701	342.566	-1252.13		236.5	-1.33178	342.677	-3058.61		236.5	-0.551935	342.258	-1232.44		236.5	-0.726997	342.347	-1003.91		236.5	-1.58651	346.587	-3245.71		236.5	-0.136983	409.679	-717.533		236.5	-1.50604	346.982	-4026.84
236	-0.882637	343.73	-1315.29		236	-0.680149	343.492	-1421.58		236	-1.15611	343.743	-3091.2		236	-0.443937	343.525	-1243.52		236	-1.42564	343.655	-3309.57		236	-0.560746	343.245	-1257.12		236	-0.704102	343.319	-939.775		236	-1.73319	347.567	-3637.9		236	-0.139635	410.161	-721.743		236	-1.62584	347.94	-4347.17
235.5	-0.916244	344.724	-1405.15		235.5	-0.710509	344.48	-1502.76		235.5	-1.22049	344.74	-3263.34		235.5	-0.462056	344.506	-1294.27		235.5	-1.53935	344.65	-3613.61		235.5	-0.60428	344.213	-1379.06		235.5	-0.696951	344.304	-919.744		235.5	-1.8609	348.541	-3979.37		235.5	-0.0951279	410.638	-651.097		235.5	-1.70078	348.912	-4547.54
235	-0.984419	345.74	-1587.44		235	-0.783381	345.504	-1697.6		235	-1.2964	345.75	-3466.31		235	-0.496041	345.474	-1389.47		235	-1.67051	345.642	-3964.3		235	-0.675797	345.218	-1579.39		235	-0.710848	345.281	-958.671		235	-1.99067	349.507	-4326.35		235	-0.060974	411.126	-596.884		235	-1.8056	349.879	-4827.81
234.5	-0.998618	346.754	-1625.4		234.5	-0.814933	346.507	-1781.97		234.5	-1.34954	346.777	-3608.4		234.5	-0.523292	346.481	-1465.8		234.5	-1.80244	346.656	-4317.06		234.5	-0.70195	346.192	-1652.65		234.5	-0.741942	346.288	-1045.77		234.5	-2.14097	350.518	-4728.22		234.5	-0.123959	411.643	-696.86		234.5	-1.96418	350.861	-5251.82
234	-1.01821	347.767	-1677.79		234	-0.85444	347.528	-1887.6		234	-1.42697	347.815	-3815.43		234	-0.50881	347.485	-1425.24		234	-1.94169	347.673	-4689.38		234	-0.748447	347.192	-1782.89		234	-0.759067	347.295	-1093.74		234	-2.31463	351.517	-5192.55		234	-0.0867927	412.17	-637.866		234	-2.1329	351.854	-5702.94
233.5	-1.08995	348.809	-1869.6		233.5	-0.874074	348.559	-1940.1		233.5	-1.51158	348.837	-4041.66		233.5	-0.508848	348.483	-1425.34		233.5	-2.1056	348.69	-5127.65		233.5	-0.791331	348.206	-1903.01		233.5	-0.789724	348.304	-1179.61		233.5	-2.49918	352.502	-5686		233.5	-0.0611339	412.702	-597.138		233.5	-2.32159	352.831	-6207.46
233	-1.14321	349.814	-2012.01		233	-0.918555	349.567	-2059.03		233	-1.5738	349.857	-4208.02		233	-0.531685	349.467	-1489.31		233	-2.22648	349.692	-5450.86		233	-0.849894	349.18	-2067.06		233	-0.817023	349.294	-1256.08		233	-2.70736	353.504	-6242.63		233	-0.0398897	413.215	-563.417		233	-2.49212	353.8	-6663.42
232.5	-1.14063	350.815	-2005.11		232.5	-0.912784	350.577	-2043.6		232.5	-1.64681	350.887	-4403.24		232.5	-0.512931	350.453	-1436.78		232.5	-2.28071	350.692	-5595.86		232.5	-0.897631	350.162	-2200.77		232.5	-0.830941	350.283	-1295.07		232.5	-2.89574	354.488	-6746.32		232.5	0.0128083	413.725	-479.769		232.5	-2.69551	354.779	-7207.25
232	-1.11084	351.867	-1925.46		232	-0.896154	351.615	-1999.13		232	-1.71528	351.919	-4586.31		232	-0.487846	351.459	-1366.52		232	-2.36527	351.717	-5821.95		232	-0.896718	351.18	-2198.22		232	-0.793723	351.301	-1190.81		232	-3.0592	355.473	-7183.38		232	-0.0122136	414.264	-519.487		232	-2.8657	355.752	-7662.3
231.5	-1.12879	352.916	-1973.46		231.5	-0.935698	352.664	-2104.87		231.5	-1.79793	352.979	-4807.3		231.5	-0.481463	352.477	-1348.64		231.5	-2.51212	352.756	-6214.6		231.5	-0.90088	352.19	-2209.87		231.5	-0.782892	352.325	-1160.47		231.5	-3.21687	356.495	-7604.96		231.5	-0.071171	414.829	-613.07		231.5	-3.03997	356.75	-8128.26
231	-1.14176	353.955	-2008.13		231	-0.92142	353.703	-2066.69		231	-1.89302	354.041	-5061.55		231	-0.468094	353.507	-1311.19		231	-2.65503	353.798	-6596.71		231	-0.957978	353.196	-2369.81		231	-0.793707	353.359	-1190.77		231	-3.39949	357.504	-8093.25		231	-0.0600073	415.412	-595.35		231	-3.22935	357.741	-8634.63
230.5	-1.17747	355.017	-2103.62		230.5	-0.943431	354.777	-2125.54		230.5	-1.95846	355.103	-5236.52		230.5	-0.478064	354.508	-1339.11		230.5	-2.83461	354.83	-7076.87		230.5	-1.00952	354.241	-2514.19		230.5	-0.838835	354.378	-1317.18		230.5	-3.61144	358.529	-8659.96		230.5	0.0240774	415.987	-461.882		230.5	-3.46201	358.744	-9256.71
230	-1.17494	356.059	-2096.85		230	-0.950396	355.82	-2144.17		230	-2.01286	356.166	-5381.98		230	-0.461705	355.525	-1293.29		230	-2.96795	355.861	-7433.4		230	-1.014	355.237	-2526.74		230	-0.843594	355.4	-1330.51		230	-3.83405	359.517	-9255.17		230	0.0644512	416.565	-397.797		230	-3.66751	359.724	-9806.18
229.5	-1.1598	357.12	-2056.37		229.5	-0.944591	356.871	-2128.64		229.5	-2.05624	357.212	-5497.97		229.5	-0.436709	356.527	-1223.27		229.5	-3.08084	356.884	-7735.24		229.5	-1.04031	356.247	-2600.43		229.5	-0.830017	356.413	-1292.48		229.5	-4.04734	360.517	-9825.46		229.5	0.113681	417.148	-319.654		229.5	-3.88658	360.708	-10391.9
229	-1.21921	358.151	-2215.22		229	-0.956584	357.897	-2160.71		229	-2.1672	358.266	-5794.65		229	-0.46799	357.535	-1310.9		229	-3.23414	357.909	-8145.13		229	-1.08438	357.218	-2723.88		229	-0.896589	357.425	-1478.95		229	-4.24692	361.493	-10359.1		229	0.114379	417.747	-318.546		229	-4.05173	361.677	-10833.5
228.5	-1.21388	359.2	-2200.97		228.5	-0.93518	358.943	-2103.48		228.5	-2.2592	359.316	-6040.64		228.5	-0.469802	358.52	-1315.97		228.5	-3.39229	358.924	-8567.99		228.5	-1.11491	358.221	-2809.4		228.5	-0.93272	358.423	-1580.16		228.5	-4.46305	362.486	-10937		228.5	0.0806966	418.34	-372.01		228.5	-4.29322	362.646	-11479.2
228	-1.23139	360.226	-2247.79		228	-0.987605	359.964	-2243.66		228	-2.35396	360.366	-6294.01		228	-0.486494	359.51	-1362.73		228	-3.51973	359.939	-8908.74		228	-1.15417	359.19	-2919.37		228	-0.983964	359.421	-1723.7		228	-4.65914	363.48	-11461.3		228	0.161779	418.939	-243.308		228	-4.48945	363.619	-12003.9
227.5	-1.21475	361.256	-2203.29		227.5	-0.981267	361.007	-2226.71		227.5	-2.39041	361.412	-6391.47		227.5	-0.465104	360.47	-1302.81		227.5	-3.63089	360.935	-9205.96		227.5	-1.19796	360.179	-3042.03		227.5	-0.936768	360.398	-1591.5		227.5	-4.83116	364.45	-11921.2		227.5	0.174153	419.543	-223.667		227.5	-4.65854	364.57	-12456
227	-1.20236	362.288	-2170.17		227	-0.951109	362.03	-2146.07		227	-2.42958	362.452	-6496.2		227	-0.461704	361.44	-1293.29		227	-3.75182	361.938	-9529.3		227	-1.19882	361.141	-3044.44		227	-0.922373	361.378	-1551.18		227	-4.98065	365.437	-12320.9		227	0.14461	420.157	-270.56		227	-4.8157	365.526	-12876.2
226.5	-1.20806	363.318	-2185.41		226.5	-0.967509	363.07	-2189.92		226.5	-2.48883	363.514	-6654.63		226.5	-0.489062	362.409	-1369.92		226.5	-3.83897	362.948	-9762.33		226.5	-1.24687	362.108	-3179.03		226.5	-0.944595	362.358	-1613.42		226.5	-5.09398	366.431	-12624		226.5	0.166964	420.801	-235.078		226.5	-4.92979	366.498	-13181.3
226	-1.25911	364.382	-2321.9		226	-0.97392	364.14	-2207.06		226	-2.55438	364.589	-6829.89		226	-0.491039	363.376	-1375.46		226	-3.98802	363.969	-10160.9		226	-1.29338	363.101	-3309.31		226	-0.993797	363.344	-1751.25		226	-5.25008	367.43	-13041.3		226	0.181744	421.488	-211.617		226	-5.13887	367.478	-13740.3
225.5	-1.30684	365.43	-2449.52		225.5	-1.04843	365.18	-2406.29		225.5	-2.63508	365.65	-7045.67		225.5	-0.575262	364.343	-1611.38		225.5	-4.16975	364.986	-10646.8		225.5	-1.35392	364.046	-3478.89		225.5	-1.09998	364.322	-2048.68		225.5	-5.32412	368.429	-13239.3		225.5	0.145554	422.154	-269.062		225.5	-5.24377	368.451	-14020.8
225	-1.33167	366.447	-2515.91		225	-1.07919	366.207	-2488.53		225	-2.70194	366.702	-7224.44		225	-0.601665	365.276	-1685.34		225	-4.2667	365.981	-10906		225	-1.39894	364.97	-3605		225	-1.16209	365.265	-2222.65		225	-5.41432	369.427	-13480.5		225	0.329529	422.82	22.9619		225	-5.37077	369.413	-14360.3
224.5	-1.37375	367.463	-2628.43		224.5	-1.07878	367.24	-2487.44		224.5	-2.75473	367.746	-7365.59		224.5	-0.649045	366.181	-1818.05		224.5	-4.34872	366.961	-11125.3		224.5	-1.42624	365.894	-3681.47		224.5	-1.20277	366.187	-2336.6		224.5	-5.4989	370.418	-13706.6		224.5	0.419844	423.491	166.319		224.5	-5.48519	370.374	-14666.3
224	-1.32712	368.487	-2503.75		224	-1.0401	368.271	-2384.02		224	-2.73457	368.784	-7311.68		224	-0.617081	367.081	-1728.52		224	-4.33922	367.945	-11099.9		224	-1.41632	366.796	-3653.68		224	-1.16729	367.102	-2237.22		224	-5.5411	371.406	-13819.5		224	0.475563	424.175	254.762		224	-5.60095	371.33	-14975.8
223.5	-1.32468	369.507	-2497.23		223.5	-1.02844	369.295	-2352.84		223.5	-2.77228	369.825	-7412.51		223.5	-0.599216	367.979	-1678.48		223.5	-4.33817	368.931	-11097.1		223.5	-1.45648	367.673	-3766.18		223.5	-1.14726	368.012	-2181.11		223.5	-5.56223	372.402	-13876		223.5	0.470249	424.877	246.327		223.5	-5.65843	372.285	-15129.5
223	-1.33499	370.516	-2524.79		223	-0.996952	370.325	-2268.65		223	-2.76729	370.867	-7399.17		223	-0.597704	368.861	-1674.24		223	-4.36269	369.913	-11162.6		223	-1.48503	368.542	-3846.15		223	-1.147	368.906	-2180.39		223	-5.55591	373.401	-13859.1		223	0.462092	425.586	233.379		223	-5.72109	373.244	-15297
222.5	-1.34668	371.522	-2556.05		222.5	-1.01106	371.36	-2306.37		222.5	-2.80275	371.912	-7493.98		222.5	-0.619532	369.728	-1735.38		222.5	-4.41083	370.892	-11291.4		222.5	-1.53663	369.411	-3990.69		222.5	-1.19537	369.785	-2315.88		222.5	-5.52672	374.4	-13781		222.5	0.472202	426.308	249.427		222.5	-5.80541	374.206	-15522.5
222	-1.26799	372.533	-2345.65		222	-0.982467	372.393	-2229.92		222	-2.73678	372.951	-7317.59		222	-0.53765	370.578	-1506.02		222	-4.36626	371.866	-11172.2		222	-1.52801	370.273	-3966.54		222	-1.15114	370.65	-2191.98		222	-5.52836	375.402	-13785.4		222	0.458141	427.03	227.108		222	-5.83964	375.163	-15614
221.5	-1.26665	373.555	-2342.06		221.5	-0.964972	373.431	-2183.14		221.5	-2.73913	373.992	-7323.88		221.5	-0.568199	371.416	-1591.59		221.5	-4.34611	372.837	-11118.3		221.5	-1.54512	371.127	-4014.47		221.5	-1.16201	371.504	-2222.43		221.5	-5.55508	376.408	-13856.9		221.5	0.43889	427.759	196.551		221.5	-5.86155	376.106	-15672.6
221	-1.22822	374.582	-2239.31		221	-0.90574	374.478	-2024.76		221	-2.6993	375.029	-7217.38		221	-0.536263	372.244	-1502.14		221	-4.31495	373.803	-11035		221	-1.52109	371.969	-3947.16		221	-1.12462	372.351	-2117.7		221	-5.52669	377.415	-13780.9		221	0.444263	428.495	205.079		221	-5.88416	377.038	-15733
220.5	-1.20677	375.59	-2181.96		220.5	-0.901233	375.52	-2012.71		220.5	-2.70087	376.062	-7221.58		220.5	-0.518233	373.062	-1451.63		220.5	-4.23596	374.76	-10823.8		220.5	-1.51169	372.792	-3920.83		220.5	-1.15564	373.187	-2204.59		220.5	-5.54804	378.401	-13838		220.5	0.495637	429.231	286.625		220.5	-5.91904	377.97	-15826.3
220	-1.22596	376.588	-2233.27		220	-0.899562	376.546	-2008.25		220	-2.70672	377.085	-7237.22		220	-0.502223	373.877	-1406.79		220	-4.2	375.705	-10727.6		220	-1.53139	373.598	-3976.01		220	-1.17981	374.02	-2272.29		220	-5.54387	379.375	-13826.9		220	0.512712	429.975	313.729		220	-5.94799	378.898	-15903.7
219.5	-1.20763	377.59	-2184.26		219.5	-0.86429	377.559	-1913.94		219.5	-2.70759	378.104	-7239.55		219.5	-0.481295	374.679	-1348.17		219.5	-4.12393	376.645	-10524.3		219.5	-1.47808	374.384	-3826.68		219.5	-1.19144	374.836	-2304.87		219.5	-5.43483	380.363	-13535.3		219.5	0.49271	430.714	281.979		219.5	-5.93177	379.808	-15860.3
219	-1.1953	378.588	-2151.29		219	-0.838425	378.579	-1844.78		219	-2.68282	379.113	-7173.32		219	-0.424955	375.46	-1190.35		219	-4.03347	377.578	-10282.4		219	-1.42854	375.159	-3687.91		219	-1.14783	375.632	-2182.71		219	-5.35494	381.337	-13321.7		219	0.422417	431.442	170.403		219	-5.95208	380.709	-15914.7
218.5	-1.17308	379.556	-2091.88		218.5	-0.794156	379.59	-1726.41		218.5	-2.62227	380.112	-7011.42		218.5	-0.365849	376.22	-1024.79		218.5	-3.9541	378.499	-10070.2		218.5	-1.37142	375.942	-3527.91		218.5	-1.04643	376.417	-1898.68		218.5	-5.29301	382.29	-13156.1		218.5	0.424129	432.168	173.121		218.5	-5.90859	381.615	-15798.4
218	-1.18267	380.531	-2117.52		218	-0.795894	380.576	-1731.06		218	-2.59273	381.107	-6932.43		218	-0.318908	376.975	-893.3		218	-3.92395	379.407	-9989.54		218	-1.37774	376.71	-3545.62		218	-1.04242	377.199	-1887.44		218	-5.26562	383.253	-13082.9		218	0.354796	432.89	63.0683		218	-5.887	382.502	-15740.6
217.5	-1.22474	381.509	-2230.01		217.5	-0.813473	381.574	-1778.06		217.5	-2.5996	382.094	-6950.8		217.5	-0.291173	377.727	-815.611		217.5	-3.88845	380.314	-9894.63		217.5	-1.35856	377.45	-3491.89		217.5	-1.0455	377.97	-1896.07		217.5	-5.26805	384.203	-13089.4		217.5	0.272032	433.62	-68.3032		217.5	-5.879	383.373	-15719.3
217	-1.25356	382.457	-2307.06		217	-0.855876	382.556	-1891.44		217	-2.58281	383.071	-6905.91		217	-0.293261	378.462	-821.459		217	-3.84935	381.203	-9790.08		217	-1.371	378.179	-3526.74		217	-1.08283	378.721	-2000.64		217	-5.2594	385.13	-13066.3		217	0.237396	434.357	-123.281		217	-5.89228	384.248	-15754.8
216.5	-1.30209	383.425	-2436.82		216.5	-0.899698	383.525	-2008.61		216.5	-2.61619	384.045	-6995.16		216.5	-0.329579	379.177	-923.19		216.5	-3.83478	382.08	-9751.12		216.5	-1.3812	378.92	-3555.31		216.5	-1.14553	379.465	-2176.27		216.5	-5.23785	386.075	-13008.6		216.5	0.242219	435.094	-115.625		216.5	-5.8873	385.092	-15741.4
216	-1.31755	384.378	-2478.16		216	-0.961269	384.509	-2173.24		216	-2.60693	385.016	-6970.4		216	-0.346749	379.897	-971.286		216	-3.81034	382.955	-9685.77		216	-1.36025	379.644	-3496.62		216	-1.15067	380.215	-2190.67		216	-5.20303	386.994	-12915.5		216	0.207268	435.833	-171.103		216	-5.88713	385.934	-15741
215.5	-1.35183	385.32	-2569.82		215.5	-0.947056	385.468	-2135.24		215.5	-2.5713	385.982	-6875.13		215.5	-0.322544	380.613	-903.485		215.5	-3.75528	383.816	-9538.56		215.5	-1.31399	380.34	-3367.04		215.5	-1.1497	380.952	-2187.95		215.5	-5.19019	387.932	-12881.2		215.5	0.124001	436.583	-303.273		215.5	-5.88214	386.77	-15727.6
215	-1.43259	386.268	-2785.75		215	-1.01736	386.452	-2323.21		215	-2.63263	386.95	-7039.12		215	-0.360869	381.315	-1010.84		215	-3.78858	384.675	-9627.59		215	-1.34402	381.05	-3451.16		215	-1.15162	381.685	-2193.33		215	-5.12335	388.846	-12702.5		215	0.110951	437.362	-323.987		215	-5.97116	387.605	-15965.7
214.5	-1.50097	387.188	-2968.59		214.5	-1.07458	387.402	-2476.21		214.5	-2.64323	387.913	-7067.46		214.5	-0.342412	382.028	-959.137		214.5	-3.78922	385.532	-9629.3		214.5	-1.29549	381.756	-3315.22		214.5	-1.16914	382.432	-2242.4		214.5	-5.07919	389.762	-12584.4		214.5	0.0769409	438.153	-377.972		214.5	-6.03035	388.457	-16123.9
214	-1.56701	388.146	-3145.17		214	-1.18026	388.371	-2758.78		214	-2.66197	388.881	-7117.57		214	-0.405146	382.74	-1134.86		214	-3.81451	386.39	-9696.92		214	-1.35075	382.441	-3470.01		214	-1.27268	383.163	-2532.43		214	-5.05558	390.686	-12521.3		214	0.0460081	438.961	-427.071		214	-6.09387	389.294	-16293.8
213.5	-1.63649	389.093	-3330.94		213.5	-1.23932	389.334	-2916.69		213.5	-2.66406	389.851	-7123.16		213.5	-0.453217	383.432	-1269.52		213.5	-3.86348	387.258	-9827.86		213.5	-1.38587	383.159	-3568.39		213.5	-1.31797	383.902	-2659.29		213.5	-5.00262	391.628	-12379.7		213.5	-0.0315809	439.803	-550.228		213.5	-6.10774	390.14	-16330.9
213	-1.72797	390.056	-3575.54		213	-1.31433	390.335	-3117.25		213	-2.67919	390.824	-7163.61		213	-0.520617	384.143	-1458.31		213	-3.89681	388.116	-9916.98		213	-1.41852	383.874	-3659.85		213	-1.37228	384.646	-2811.42		213	-5.0385	392.548	-12475.6		213	-0.0998601	440.666	-658.608		213	-6.15085	390.972	-16446.1
212.5	-1.81179	390.998	-3799.66		212.5	-1.43002	391.303	-3426.58		212.5	-2.66771	391.798	-7132.91		212.5	-0.526172	384.851	-1473.87		212.5	-3.92244	388.978	-9985.51		212.5	-1.4254	384.583	-3679.12		212.5	-1.3929	385.393	-2869.18		212.5	-5.12466	393.473	-12706		212.5	-0.160079	441.548	-754.194		212.5	-6.23065	391.827	-16659.5
212	-1.88843	391.976	-4004.58		212	-1.53501	392.297	-3707.3		212	-2.63027	392.778	-7032.81		212	-0.555536	385.576	-1556.12		212	-3.91804	389.839	-9973.74		212	-1.46196	385.312	-3781.53		212	-1.43197	386.169	-2978.62		212	-5.19041	394.4	-12881.8		212	-0.162687	442.477	-758.333		212	-6.30563	392.656	-16860
211.5	-1.97529	392.968	-4236.82		211.5	-1.61688	393.302	-3926.21		211.5	-2.6504	393.771	-7086.63		211.5	-0.556584	386.313	-1559.06		211.5	-3.92799	390.713	-10000.3		211.5	-1.52263	386.016	-3951.47		211.5	-1.55344	386.931	-3318.87		211.5	-5.1855	395.349	-12868.7		211.5	-0.238413	443.42	-878.533		211.5	-6.36983	393.498	-17031.6
211	-2.03818	393.93	-4404.98		211	-1.68238	394.31	-4101.34		211	-2.60328	394.76	-6960.64		211	-0.586443	387.036	-1642.7		211	-3.92789	391.584	-10000.1		211	-1.57713	386.775	-4104.13		211	-1.5978	387.721	-3443.13		211	-5.15377	396.258	-12783.8		211	-0.279656	444.395	-943.998		211	-6.4316	394.356	-17196.8
210.5	-2.08716	394.945	-4535.94		210.5	-1.71529	395.331	-4189.34		210.5	-2.56319	395.762	-6853.45		210.5	-0.600083	387.789	-1680.9		210.5	-3.91395	392.46	-9962.81		210.5	-1.56974	387.523	-4083.43		210.5	-1.61537	388.517	-3492.35		210.5	-5.13053	397.209	-12721.7		210.5	-0.267858	445.41	-925.271		210.5	-6.48735	395.194	-17345.9
210	-2.1609	395.947	-4733.11		210	-1.82288	396.362	-4477.01		210	-2.56175	396.775	-6849.6		210	-0.63932	388.545	-1790.81		210	-3.9068	393.352	-9943.69		210	-1.60352	388.29	-4178.05		210	-1.69849	389.35	-3725.18		210	-5.08808	398.148	-12608.2		210	-0.407504	446.459	-1146.93		210	-6.4702	396.057	-17300
209.5	-2.20616	396.941	-4854.12		209.5	-1.86289	397.391	-4583.99		209.5	-2.54073	397.783	-6793.4		209.5	-0.631403	389.322	-1768.64		209.5	-3.85048	394.233	-9793.1		209.5	-1.60185	389.035	-4173.37		209.5	-1.74287	390.166	-3849.49		209.5	-5.06211	399.069	-12538.8		209.5	-0.472648	447.552	-1250.33		209.5	-6.42526	396.911	-17179.8
209	-2.33913	397.994	-5209.66		209	-1.96666	398.458	-4861.45		209	-2.57524	398.806	-6885.67		209	-0.655876	390.086	-1837.19		209	-3.81602	395.127	-9700.96		209	-1.66935	389.839	-4362.45		209	-1.86973	391.018	-4204.84		209	-5.04335	400.026	-12488.6		209	-0.504819	448.665	-1301.4		209	-6.35743	397.763	-16998.5
208.5	-2.46615	399.012	-5549.28		208.5	-2.04457	399.517	-5069.76		208.5	-2.47839	399.832	-6626.71		208.5	-0.674225	390.885	-1888.59		208.5	-3.67801	396.022	-9331.95		208.5	-1.68193	390.619	-4397.69		208.5	-1.94225	391.881	-4407.98		208.5	-4.95629	400.962	-12255.8		208.5	-0.544978	449.828	-1365.14		208.5	-6.24084	398.642	-16686.7
208	-2.52991	400.056	-5719.77		208	-2.07619	400.579	-5154.31		208	-2.36264	400.868	-6317.22		208	-0.668698	391.678	-1873.1		208	-3.49468	396.91	-8841.76		208	-1.68329	391.418	-4401.5		208	-1.97663	392.751	-4504.28		208	-4.82776	401.907	-11912.1		208	-0.581143	451.034	-1422.55		208	-6.06387	399.494	-16213.6
207.5	-2.61513	401.102	-5947.63		207.5	-2.17019	401.677	-5405.65		207.5	-2.28977	401.908	-6122.38		207.5	-0.688786	392.474	-1929.37		207.5	-3.37146	397.822	-8512.3		207.5	-1.70621	392.219	-4465.7		207.5	-2.10312	393.645	-4858.59		207.5	-4.67881	402.831	-11513.9		207.5	-0.724487	452.284	-1650.08		207.5	-5.80454	400.371	-15520.2
207	-2.73379	402.187	-6264.9		207	-2.23561	402.783	-5580.57		207	-2.22368	402.967	-5945.67		207	-0.70011	393.296	-1961.09		207	-3.16645	398.725	-7964.14		207	-1.7017	393.047	-4453.07		207	-2.15738	394.542	-5010.58		207	-4.42985	403.809	-10848.2		207	-0.710357	453.587	-1627.65		207	-5.49411	401.252	-14690.1
206.5	-2.80111	403.256	-6444.9		206.5	-2.29346	403.911	-5735.25		206.5	-2.09707	404.039	-5607.14		206.5	-0.70083	394.107	-1963.11		206.5	-2.90975	399.648	-7277.78		206.5	-1.71438	393.854	-4488.58		206.5	-2.2454	395.453	-5257.14		206.5	-4.13991	404.763	-10073		206.5	-0.787138	454.956	-1749.53		206.5	-5.18465	402.151	-13862.7
206	-2.87666	404.36	-6646.9		206	-2.32297	405.051	-5814.15		206	-1.98486	405.136	-5307.11		206	-0.668475	394.936	-1872.48		206	-2.62451	400.581	-6515.11		206	-1.71611	394.693	-4493.43		206	-2.34581	396.387	-5538.4		206	-3.7653	405.752	-9071.35		206	-0.876041	456.398	-1890.64		206	-4.82881	403.052	-12911.3
205.5	-2.97859	405.457	-6919.44		205.5	-2.38605	406.216	-5982.81		205.5	-1.92596	406.251	-5149.63		205.5	-0.733336	395.773	-2054.16		205.5	-2.3753	401.535	-5848.77		205.5	-1.77222	395.532	-4650.6		205.5	-2.50599	397.314	-5987.08		205.5	-3.34603	406.736	-7950.3		205.5	-0.980638	457.906	-2056.67		205.5	-4.32208	403.996	-11556.4
205	-3.13005	406.611	-7324.42		205	-2.40819	407.431	-6042.01		205	-1.86743	407.389	-4993.13		205	-0.785707	396.599	-2200.86		205	-2.07746	402.499	-5052.41		205	-1.73789	396.37	-4554.44		205	-2.66099	398.271	-6421.25		205	-2.86044	407.771	-6651.94		205	-1.01737	459.501	-2114.97		205	-3.77777	404.952	-10101
204.5	-3.20021	407.768	-7512.01		204.5	-2.43071	408.66	-6102.22		204.5	-1.71618	408.56	-4588.72		204.5	-0.803399	397.468	-2250.42		204.5	-1.66767	403.497	-3956.71		204.5	-1.72292	397.226	-4512.51		204.5	-2.72579	399.232	-6602.77		204.5	-2.30503	408.851	-5166.88		204.5	-1.09924	461.169	-2244.93		204.5	-3.17822	405.959	-8497.91
204	-3.31298	408.968	-7813.54		204	-2.47683	409.952	-6225.54		204	-1.60063	409.765	-4279.76		204	-0.896439	398.312	-2511.03		204	-1.2668	404.523	-2884.87		204	-1.69842	398.097	-4443.88		204	-2.89176	400.197	-7067.67		204	-1.64096	409.961	-3391.29		204	-1.22963	462.944	-2451.89		204	-2.4545	406.991	-6562.83
203.5	-3.39239	410.209	-8025.86		203.5	-2.51926	411.281	-6338.99		203.5	-1.40897	411.019	-3767.3		203.5	-0.88476	399.179	-2478.32		203.5	-0.794777	405.604	-1622.77		203.5	-1.71245	398.973	-4483.18		203.5	-3.02461	401.173	-7439.8		203.5	-0.958183	411.157	-1565.69		203.5	-1.32004	464.815	-2595.4		203.5	-1.61289	408.094	-4312.54
203	-3.47737	411.461	-8253.08		203	-2.43007	412.651	-6100.51		203	-1.18426	412.324	-3166.47		203	-0.866055	400.052	-2425.92		203	-0.271231	406.733	-222.917		203	-1.64671	399.841	-4299.03		203	-3.0945	402.163	-7635.57		203	-0.114213	412.409	690.918		203	-1.28732	466.794	-2543.47		203	-0.818865	409.267	-2189.48
202.5	-3.55605	412.775	-8463.46		202.5	-2.41012	414.099	-6047.17		202.5	-0.923467	413.687	-2469.16		202.5	-0.900288	400.946	-2521.82		202.5	0.275118	407.931	1237.91		202.5	-1.56855	400.764	-4080.1		202.5	-3.14564	403.157	-7778.82		202.5	0.753178	413.752	3010.14		202.5	-1.33119	468.897	-2613.1		202.5	0.0991282	410.514	265.049
202	-3.51476	414.137	-8353.05		202	-2.34519	415.613	-5873.56		202	-0.667965	415.126	-1786		202	-0.899788	401.822	-2520.41		202	0.839949	409.212	2748.15		202	-1.39902	401.673	-3605.22		202	-3.19404	404.16	-7914.39		202	1.69108	415.221	5517.9		202	-1.41193	471.137	-2741.26		202	1.10458	411.87	2953.42
201.5	-3.47221	415.541	-8239.28		201.5	-2.28183	417.196	-5704.15		201.5	-0.541552	416.651	-1448		201.5	-0.973138	402.728	-2725.88		201.5	1.3882	410.576	4214.06		201.5	-1.31308	402.599	-3364.5		201.5	-3.3769	405.149	-8426.6		201.5	2.74464	416.8	8334.91		201.5	-1.38685	473.528	-2701.45		201.5	2.26998	413.317	6069.47
201	-3.41781	417.014	-8093.83		201	-2.1325	418.892	-5304.87		201	-0.338413	418.269	-904.848		201	-0.917121	403.633	-2568.97		201	1.99452	412.045	5835.24		201	-1.12112	403.536	-2826.79		201	-3.44598	406.161	-8620.11		201	3.84088	418.507	11266		201	-1.33253	476.088	-2615.23		201	3.49502	414.863	9344.97
200.5	-3.37247	418.58	-7972.6		200.5	-2.00228	420.699	-4956.69		200.5	-0.103661	419.989	-277.168		200.5	-0.886149	404.571	-2482.21		200.5	2.61759	413.618	7501.2		200.5	-0.97004	404.495	-2403.6		200.5	-3.46	407.161	-8659.38		200.5	4.95933	420.386	14256.5		200.5	-1.28396	478.824	-2538.13		200.5	4.78145	416.522	12784.6
200	-3.2979	420.235	-7773.21		200	-1.803	422.613	-4423.86		200	0.176527	421.819	471.997		200	-0.812393	405.502	-2275.61		200	3.32481	415.288	9392.17		200	-0.748004	405.503	-1781.65		200	-3.52143	408.174	-8831.45		200	6.00888	422.43	17062.8		200	-1.35329	481.762	-2648.18		200	6.18438	418.261	16535.8
199.5	-3.13649	421.979	-7341.64		199.5	-1.65228	424.649	-4020.86		199.5	0.388291	423.765	1038.21		199.5	-0.753098	406.457	-2109.52		199.5	3.98729	417.063	11163.5		199.5	-0.504948	406.502	-1100.82		199.5	-3.55628	409.203	-8929.07		199.5	7.02321	424.613	19774.9		199.5	-1.31718	484.899	-2590.86		199.5	7.55946	420.056	20212.5
199	-2.99187	423.813	-6954.95		199	-1.36003	426.85	-3239.44		199	0.694334	425.833	1856.51		199	-0.62977	407.44	-1764.06		199	4.67038	418.936	12989.9		199	-0.242899	407.555	-366.789		199	-3.48126	410.226	-8718.93		199	8.11265	426.926	22687.9		199	-1.33683	488.269	-2622.05		199	9.08764	421.937	24298.5
198.5	-2.85074	425.755	-6577.6		198.5	-1.18213	429.186	-2763.78		198.5	0.934295	428.022	2498.11		198.5	-0.607933	408.434	-1702.89		198.5	5.39658	420.886	14931.7		198.5	-0.0237171	408.634	247.166		198.5	-3.50427	411.267	-8783.38		198.5	9.1011	429.422	25330.8		198.5	-1.26346	491.897	-2505.59		198.5	10.4968	423.938	28066.3
198	-2.72667	427.829	-6245.86		198	-1.04875	431.678	-2407.14		198	1.22998	430.31	3288.72		198	-0.603008	409.464	-1689.1		198	6.01969	422.876	16597.7		198	0.181497	409.721	821.995		198	-3.47564	412.322	-8703.19		198	10.0953	432.025	27989.1		198	-1.27292	495.747	-2520.61		198	11.9503	425.993	31952.7
197.5	-2.67777	429.962	-6115.11		197.5	-0.905943	434.265	-2025.31		197.5	1.488	432.654	3978.61		197.5	-0.586031	410.49	-1641.54		197.5	6.57265	424.865	18076.2		197.5	0.372423	410.829	1356.8		197.5	-3.48163	413.35	-8719.96		197.5	10.8773	434.643	30080		197.5	-1.23742	499.737	-2464.26		197.5	13.2507	427.942	35429.7
197	-2.52616	432.164	-5709.74		197	-0.792195	436.961	-1721.17		197	1.80601	435.059	4828.9		197	-0.541242	411.51	-1516.08		197	7.23806	426.852	19855.4		197	0.580605	411.938	1939.94		197	-3.40476	414.368	-8504.64		197	11.6476	437.293	32139.6		197	-1.2826	503.896	-2535.97		197	14.4604	429.787	38664.2
196.5	-2.38213	434.479	-5324.63		196.5	-0.656642	439.758	-1358.73		196.5	2.09549	437.54	5602.91		196.5	-0.580739	412.577	-1626.72		196.5	7.84461	428.855	21477.2		196.5	0.731191	413.075	2361.75		196.5	-3.38883	415.423	-8460.02		196.5	12.183	439.981	33571.2		196.5	-1.19024	508.227	-2389.37		196.5	15.5493	431.619	41575.7
196	-2.30472	436.865	-5117.65		196	-0.608398	442.688	-1229.73		196	2.43671	440.1	6515.27		196	-0.519126	413.699	-1454.13		196	8.39931	430.868	22960.3		196	0.875905	414.283	2767.12		196	-3.35862	416.523	-8375.4		196	12.7427	442.755	35067.7		196	-1.2056	512.76	-2413.75		196	16.5012	433.469	44120.9
195.5	-2.15375	439.281	-4713.99		195.5	-0.486937	445.625	-904.971		195.5	2.76685	442.637	7397.99		195.5	-0.520524	414.798	-1458.05		195.5	8.91544	432.824	24340.4		195.5	0.994168	415.486	3098.38		195.5	-3.35203	417.595	-8356.94		195.5	13.182	445.487	36242.3		195.5	-1.26917	517.31	-2514.66		195.5	17.3233	435.221	46319
195	-2.12991	441.651	-4650.25		195	-0.377541	448.509	-612.468		195	3.07797	445.101	8229.87		195	-0.473905	415.85	-1327.46		195	9.40089	434.678	25638.4		195	1.10252	416.628	3401.89		195	-3.27771	418.609	-8148.76		195	13.4128	448.084	36859.4		195	-1.3019	521.784	-2566.61		195	17.9249	436.842	47927.5
194.5	-2.04647	444.024	-4427.14		194.5	-0.356616	451.422	-556.519		194.5	3.3951	447.548	9077.81		194.5	-0.452395	416.933	-1267.21		194.5	9.88732	436.484	26939		194.5	1.1345	417.788	3491.47		194.5	-3.16931	419.651	-7845.12		194.5	13.509	450.689	37116.6		194.5	-1.51985	526.286	-2912.56		194.5	18.3424	438.465	49043.9
194	-1.98755	446.495	-4269.6		194	-0.388023	454.424	-640.495		194	3.75495	450.055	10040		194	-0.41905	418.124	-1173.81		194	10.2994	438.319	28040.8		194	1.218	419.067	3725.36		194	-3.09014	420.798	-7623.35		194	13.4803	453.387	37039.9		194	-1.72349	530.934	-3235.8		194	18.5635	440.225	49635
193.5	-1.95562	448.934	-4184.23		193.5	-0.415748	457.399	-714.626		193.5	4.06488	452.517	10868.7		193.5	-0.384377	419.351	-1076.69		193.5	10.645	440.09	28964.9		193.5	1.30307	420.387	3963.66		193.5	-3.03264	421.986	-7462.29		193.5	13.4112	456.049	36855.1		193.5	-1.84008	535.564	-3420.86		193.5	18.5331	441.997	49553.7
193	-1.94487	451.221	-4155.49		193	-0.394049	460.152	-656.607		193	4.31307	454.761	11532.3		193	-0.433167	420.471	-1213.35		193	10.9343	441.66	29738.4		193	1.32698	421.589	4030.63		193	-2.95523	423.08	-7245.46		193	13.2281	458.458	36365.6		193	-1.86503	539.83	-3460.47		193	18.2973	443.517	48923.3
192.5	-1.91848	453.434	-4084.93		192.5	-0.455729	462.771	-821.527		192.5	4.56722	456.876	12211.8		192.5	-0.419443	421.564	-1174.91		192.5	11.2042	443.108	30460.1		192.5	1.31443	422.762	3995.48		192.5	-2.82609	424.158	-6883.72		192.5	12.9803	460.726	35703		192.5	-1.98963	543.908	-3658.24		192.5	17.9973	444.946	48121.1
192	-1.9307	455.708	-4117.6		192	-0.594204	465.48	-1191.78		192	4.7965	459.072	12824.9		192	-0.499992	422.829	-1400.54		192	11.4698	444.65	31170.2		192	1.323	424.127	4019.48		192	-2.76567	425.41	-6714.47		192	12.6828	463.143	34907.5		192	-2.13926	548.077	-3895.75		192	17.4562	446.594	46674.3
191.5	-1.9145	458.027	-4074.28		191.5	-0.520497	468.195	-994.703		191.5	4.94284	461.319	13216.1		191.5	-0.422566	424.244	-1183.66		191.5	11.5686	446.29	31434.4		191.5	1.33345	425.652	4048.75		191.5	-2.64234	426.821	-6369.01		191.5	12.2791	465.749	33828.1		191.5	-2.4056	552.31	-4318.51		191.5	16.8375	448.46	45020.1
191	-1.81701	460.187	-3813.62		191	-0.427939	470.687	-747.222		191	5.10735	463.339	13656		191	-0.361046	425.594	-1011.33		191	11.7362	447.8	31882.5		191	1.32175	427.075	4015.98		191	-2.52088	428.183	-6028.79		191	11.9	468.18	32814.5		191	-2.73839	556.091	-4846.75		191	16.0508	450.29	42916.6
190.5	-1.71455	462.224	-3539.66		190.5	-0.456239	472.998	-822.89		190.5	5.16348	465.242	13806.1		190.5	-0.282263	426.953	-790.653		190.5	11.7851	449.266	32013.3		190.5	1.26927	428.505	3868.98		190.5	-2.36689	429.563	-5597.44		190.5	11.4937	470.631	31728.1		190.5	-2.99332	559.613	-5251.4		190.5	15.193	452.26	40623
190	-1.7345	464.573	-3593		190	-0.512324	475.618	-972.85		190	5.07695	467.471	13574.7		190	-0.280949	428.688	-786.972		190	11.7132	451.111	31821		190	1.21987	430.365	3730.6		190	-2.20621	431.336	-5147.36		190	11.1312	473.7	30758.9		190	-3.26254	563.537	-5678.73		190	14.3233	454.981	38297.6
189.5	-1.70156	467.172	-3504.93		189.5	-0.547375	478.453	-1066.57		189.5	4.81665	469.96	12878.7		189.5	-0.285644	430.781	-800.123		189.5	11.5342	453.305	31342.4		189.5	1.14507	432.578	3521.08		189.5	-2.06264	433.504	-4745.2		189.5	10.6537	477.377	29482.1		189.5	-3.46016	567.839	-5992.42		189.5	13.4035	458.47	35838.2
189	-1.58118	469.644	-3183.05		189	-0.552031	481.069	-1079.02		189	4.53147	472.256	12116.2		189	-0.247118	432.845	-692.207		189	11.3776	455.423	30923.7		189	1.0835	434.756	3348.61		189	-1.88674	435.635	-4252.49		189	10.1967	481.071	28260.2		189	-3.37868	571.62	-5863.08		189	12.5981	462.095	33684.8
188.5	-1.59297	472.445	-3214.58		188.5	-0.605592	483.99	-1222.23		188.5	4.2583	474.911	11385.8		188.5	-0.21402	435.3	-599.496		188.5	11.148	457.928	30309.8		188.5	0.991482	437.336	3090.86		188.5	-1.77668	438.223	-3944.19		188.5	9.58536	485.532	26625.6		188.5	-3.4716	575.828	-6010.58		188.5	11.6608	466.531	31178.6
188	-1.53217	476.249	-3052.01		188	-0.642205	487.882	-1320.13		188	4.08628	478.547	10925.9		188	-0.12437	438.749	-348.375		188	10.8415	461.451	29490.3		188	0.921304	440.957	2894.28		188	-1.63082	441.839	-3535.62		188	9.08392	491.712	25284.9		188	-3.73701	581.463	-6431.86		188	10.6658	472.845	28518.2
187.5	-1.51024	480.309	-2993.37		187.5	-0.580871	491.948	-1156.13		187.5	3.8138	482.391	10197.3		187.5	-0.0932374	442.536	-261.169		187.5	10.6713	465.304	29035.2		187.5	0.837231	444.89	2658.78		187.5	-1.53165	445.819	-3257.84		187.5	8.67615	498.844	24194.6		187.5	-3.74446	587.133	-6443.69		187.5	9.70717	480.198	25955
187	-1.52076	484.876	-3021.5		187	-0.585014	496.392	-1167.21		187	3.3972	486.627	9083.42		187	-0.0636581	446.772	-178.314		187	10.3661	469.613	28219.1		187	0.775881	449.254	2486.94		187	-1.46304	450.314	-3065.65		187	8.20166	507.097	22925.9		187	-3.66968	593.139	-6324.99		187	8.84814	488.762	23658.1
186.5	-1.46762	491.145	-2879.42		186.5	-0.601429	502.502	-1211.1		186.5	3.05714	492.574	8174.17		186.5	-0.0145566	452.633	-40.7748		186.5	9.94718	475.64	27099		186.5	0.623581	455.295	2060.33		186.5	-1.4152	456.522	-2931.65		186.5	7.86083	518.68	22014.6		186.5	-3.71485	601.577	-6396.69		186.5	8.21116	500.886	21955
186	-1.47582	498.89	-2901.34		186	-0.819943	509.977	-1795.36		186	2.67044	499.89	7140.21		186	-0.108985	459.844	-305.28		186	9.47662	483.123	25840.9		186	0.516992	462.692	1761.76		186	-1.40157	464.189	-2893.47		186	7.48807	533.843	21017.9		186	-3.9159	611.621	-6715.81		186	7.4746	516.874	19985.6
185.5	-1.45368	508.553	-2842.14		185.5	-0.990986	519.223	-2252.7		185.5	2.22009	509.037	5936.07		185.5	-0.268175	468.767	-751.19		185.5	9.04565	492.415	24688.5		185.5	0.384598	471.831	1390.91		185.5	-1.42554	473.709	-2960.61		185.5	7.24152	553.043	20358.7		185.5	-3.82179	623.982	-6566.43		185.5	6.77346	537.158	18110.9
185	-1.35385	521.717	-2575.22		185	-0.942558	531.818	-2123.21		185	1.66843	521.521	4461.04		185	-0.268528	480.808	-752.179		185	8.54557	505.082	23351.4		185	0.397752	484.185	1427.75		185	-1.42392	486.553	-2956.07		185	6.46412	579.544	18280		185	-3.8235	640.859	-6569.15		185	5.62623	565.252	15043.4
[truncated: 20 more columns]
