# Supplementary material for: Staphylococcus aureus functional amyloids catalyze degradation of β-lactam antibiotics
Source: Nat Commun. 2023 Dec 11;14:8198. doi: 10.1038/s41467-023-43624-1 (PMC10713593; doi:10.1038/s41467-023-43624-1)
Supplement: Supplementary file 4 — Source Data [file 41467_2023_43624_MOESM4_ESM.zip › raw data/Raw data_3e_kinetics.xlsx]

## Sheet: 3e_kinetics
Time [h]	PSMa2, 240 uM	PSMa2, 160 uM	PSMa2, 107 uM	PSMa2, 71 uM	PSMa2, 47 uM	PSMa2, 32 uM	a2 cationic, 240 uM	a2 cationic, 160 uM	a2 cationic, 107 uM	a2 cationic, 71 uM	a2 cationic, 47 uM	a2 cationic, 32 uM	a2 P10F, 240 uM	a2 P10F, 160 uM	a2 P10F, 107 uM	a2 P10F, 71 uM	a2 P10F, 47 uM	a2 P10F, 32 uM	a2 (d)II, 240 uM	a2 (d)II, 160 uM	a2 (d)II, 107 uM	a2 (d)II, 71 uM	a2 (d)II, 47 uM	a2 (d)II, 32 uM	PSMa3 , 240 uM	PSMa3, 160 uM	PSMa3, 107 uM	PSMa3, 71 uM	PSMa3, 47 uM	PSMa3, 32 uM	a3 cationic, 240 uM	a3 cationic, 160 uM	a3 cationic, 107 uM	a3 cationic, 71 uM	a3 cationic, 47 uM	a3 cationic, 32 uM	a3 P10F, 240 uM	a3 P10F, 160 uM	a3 P10F, 107 uM	a3 P10F, 71 uM	a3 P10F, 47 uM	a3 P10F, 32 uM	a3 (d)FF, 240 uM	a3 (d)FF, 160 uM	a3 (d)FF, 107 uM	a3 (d)FF, 71 uM	a3 (d)FF, 47 uM	a3 (d)FF, 32 uM	a3 Scrambled, 240 uM
0	46	36.5	34.6765	20.2353	8	14.2941	37.7941	14.2353	20.5588	11.5294	0.147059	-3.88235	-12.7941	-16.0588	1.32353	1	-6.58824	1	-4.02941	4.32353	3.26471	2.41176	-4.05882	-6.61765	51.7059	51.1176	26.9289	25.3529	8.38235	3.17647	48.8235	25.9706	26.1471	15.5	4.61765	7.47059	22.8235	-4.44118	5.23529	6.11765	4.20588	1.29412	30.5882	27.6176	10.8235	5.73529	-2.17647	1.61765	45.8235
0.00555556	45.4118	38.3529	36.2059	21.0294	9.94118	13.4118	36.3235	15.2941	21.1176	11.8824	1.55882	-4.91176	-14.3824	-15.4118	1.26471	1.02941	-5.35294	-2.94118	-5.32353	5.11765	3.29412	2.52941	-2.88235	-7.88235	50.3529	52.9412	44.1985	25.7647	9.70588	2.14706	47.6176	27.0882	26.4412	15.8235	6.02941	6.88235	21.5	-6.64706	5.32353	3.76471	6.08824	1.38235	31.6471	28.3529	10.8529	5.88235	-0.823529	1.05882	45.6471
0.0111112	45.8824	42.0588	36.7941	21.7647	15.2353	13.1176	37.1765	18.3235	21.7059	12.2647	6.41176	-5.73529	-14.6471	-13.0588	1.11765	1.11765	-0.676471	-9.20588	-5.20588	7.20588	3.08824	2.44118	1.88235	-8.79412	49.9706	56	44.2882	26.2647	14.6765	1.55882	48.1765	29.7941	26.7647	16.0588	11.0294	6.23529	19.5882	-4.23529	5	3.79412	10.9412	1.41176	32.6765	30.2059	11	5.82353	3.91176	0.647059	44.8235
0.0166666	47.7647	50.5588	37.7059	22.3529	16.3529	13.6765	39.2353	26.6471	22.2353	12.5294	7.17647	-5.88235	-13.9706	-5.41176	1.17647	1.02941	-0.147059	-9.85294	-4.20588	14.8529	3.23529	2.47059	2.5	-9.05882	49.6765	63.6176	45.1529	26.3529	15.5882	1.55882	49.7941	37.5882	27.4118	16.3235	11.7941	5.29412	17.3824	3.38235	5.23529	3.82353	11.0588	1.79412	33.9412	38.2941	11.2647	5.91176	4.58824	0.705882	43.9706
0.0222223	51.0882	54	38.4118	22.9706	16.6471	14.8529	41.7353	29.5882	22.8235	12.9412	7.26471	-5.14706	-11.5294	-3.02941	1.23529	1.11765	-0.147059	-9.32353	-1.44118	17.1176	3.23529	2.64706	2.5	-8.47059	51.6471	66.6176	45.7471	26.6176	15.8824	2.20588	51.9118	40.6471	27.5588	16.4706	12	-0.0294118	13.7353	5.76471	5.32353	3.88235	9.47059	2.32353	35.8824	42.9412	11.4412	6.02941	4.61765	0.676471	43.3529
0.0277777	58.3529	55.1765	39.0882	23.4118	17.2647	16.4706	49.3824	30.0882	23.3529	13.1176	7.44118	-3.35294	-4.38235	-3.17647	1.11765	0.970588	-0.176471	-7.55882	6.11765	17.3235	3.23529	2.52941	2.5	-6.76471	58.3824	67.1471	46.2235	27.0588	16.1471	4	60.2941	41.0294	27.8529	16.5882	12.2059	-0.411765	9.41176	5.76471	5.32353	3.82353	3.67647	3.17647	39.7059	41.3529	11.3529	6.05882	4.73529	-0.676471	43.3235
0.0333333	67.1765	55.7941	39.7059	23.8529	17.5294	23.6176	58.0294	30.6176	23.8529	13.2941	7.44118	3.05882	3.70588	-3.02941	1.17647	0.882353	-0.235294	-1.26471	14.3824	17.5	3.23529	2.55882	2.32353	-0.470588	66.3235	67.0882	46.8118	27.4706	16.4118	10.5882	69.0882	41.7647	28.1765	16.9118	12.2353	6.05882	17.6176	5.73529	5.29412	3.88235	2.67647	5.17647	34.6176	38.8824	11.4706	6.02941	4.79412	3.02941	44.0588
0.0388888	67.9118	56.8235	40.4412	24.4706	18.0588	25.6471	58.7353	31.1765	24.1176	13.5882	7.61765	5.17647	3.76471	-2.97059	1.05882	1.08824	-0.294118	0.735294	14.7353	17.9118	3.29412	2.64706	2.41176	1.52941	66.5588	67.7353	47.3176	28.0588	16.5588	12.8235	69.8824	42.5882	28.6176	17.3235	12.4118	8.17647	18.0294	5.82353	5.38235	4.05882	2.79412	3.05882	35.6176	37.3824	11.6471	6.38235	4.82353	5.08824	44.2941
0.0444445	68.2059	57.7059	41.2353	24.9706	18.4706	25.9118	59.2941	31.7059	24.6176	13.8529	7.73529	5.20588	3.67647	-3.02941	1.14706	1.02941	-0.235294	0.735294	15	17.6471	3.47059	2.61765	2.32353	1.5	66.8824	67.8529	47.9235	28.5588	16.7647	12.9412	70.2059	43.2647	29.1176	17.5588	12.5294	8.29412	17.8824	5.82353	5.55882	3.91176	2.79412	3.02941	36.4118	38.4118	11.9118	6.41176	4.97059	5.23529	44.5294
0.05	68.2059	59.3529	42.0294	25.5882	18.6471	26.5588	59.5882	32.3529	25.0588	13.9412	7.82353	5.32353	3.76471	-2.94118	1.26471	1.02941	-0.352941	0.794118	15.2941	18.5588	3.47059	2.67647	2.26471	1.58824	67.4412	68.8824	48.4235	29.0882	16.9412	13.1471	70.9706	43.5294	29.5	17.8529	12.6765	8.47059	18	6.02941	5.67647	4.05882	2.73529	3.11765	37.3824	40.4412	12.0294	6.5	4.94118	5.32353	45.1765
0.0555556	69.3529	60.7059	42.5588	25.8824	19.0882	27.3235	60.2059	32.7353	25.3529	14.0882	7.91176	5.38235	3.58824	-2.88235	1.17647	0.970588	-0.382353	0.764706	15.6176	18.6176	3.44118	2.64706	2.23529	1.58824	67.8235	68.4118	48.8765	29.3529	17.2647	13.3824	71.5294	43.9706	29.7059	17.9118	12.8235	8.47059	17.8824	6.23529	5.55882	4.08824	2.70588	3.02941	38.2353	41.7647	12	6.61765	4.97059	5.5	45.4706
0.0611111	68.5	62.3824	43.2941	26.2647	19.4118	26.9412	60.9412	33.0588	25.8235	14.2059	8.02941	5.47059	3.64706	-3.05882	1.20588	0.941176	-0.294118	0.823529	15.8824	18.2941	3.52941	2.61765	2.29412	1.55882	68.3235	68.8824	49.3647	29.6765	17.5882	13.5294	71.3529	44.3824	30.1765	18.3235	13.0294	8.91176	18.1471	6.26471	5.73529	4	2.64706	2.97059	39.3235	38.2647	12.1765	6.61765	5.11765	5.41176	45.6471
0.0666667	69.6765	63.5588	44.0882	26.7941	19.9706	27.8235	61.4118	33.7059	26.1765	14.4118	8.20588	5.52941	3.64706	-2.91176	1.20588	0.941176	-0.264706	0.735294	16.1471	19.0882	3.52941	2.73529	2.38235	1.52941	69.1765	70.0294	49.7706	30.1176	17.8235	13.6471	71.7941	44.7647	30.2647	18.5588	13.2647	9	18.0882	6.44118	5.70588	4	2.73529	3.11765	40.2059	38.5	12.2353	6.64706	5.17647	5.58824	46.2647
0.0722223	69.8235	63.9412	44.7941	27.3235	20.2059	27.8235	62.0294	33.7353	26.5588	14.6765	8.29412	5.55882	3.70588	-3.08824	1.17647	1.02941	-0.294118	0.735294	16.5588	19.0882	3.52941	2.82353	2.47059	1.52941	70.0882	69.4118	50.3059	30.5882	18.1765	13.7353	72	45.1176	30.4706	18.7059	13.3824	9.02941	18.2941	6.11765	5.82353	4.11765	2.79412	3.02941	41.1176	38.6765	12.2647	6.73529	5.17647	5.61765	46.1765
0.0777777	69.7353	64.7647	45.2941	27.7647	20.6176	28.2647	62.6765	34.1176	26.8235	14.7647	8.38235	5.55882	3.64706	-2.88235	1.17647	0.882353	-0.264706	0.764706	16.6471	19.2059	3.61765	2.70588	2.41176	1.5	70.7353	69.0882	50.7059	30.8824	18.4412	13.9118	72.5	45.5588	30.7353	18.9412	13.5	9.11765	18.1176	6.26471	5.76471	4.08824	2.73529	3	41.9118	40.2941	12.2941	6.82353	5.32353	5.70588	46.5
0.0833333	70.5882	65.6176	46.1471	28.1176	21	28.8529	63.0588	33.9118	27.0882	14.8235	8.55882	5.70588	3.67647	-2.94118	1.17647	0.941176	-0.147059	0.764706	16.9118	20.2353	3.64706	2.73529	2.5	1.5	71.7941	69.8824	51.1471	31.3529	18.7941	14.0588	73.6765	45.8529	31.1176	19.2059	13.7353	9.26471	18.4118	6.32353	5.73529	4.11765	2.85294	3.02941	43.3235	40.9412	12.3235	6.88235	5.55882	5.67647	46.9706
0.088889	73.8529	66.2353	46.6765	28.3529	21.4412	29.2353	63.6176	34.1176	27.5882	15	8.67647	5.79412	3.70588	-3	1.26471	0.852941	-0.205882	0.735294	17.0294	18.8235	3.73529	2.70588	2.55882	1.52941	73.1176	71.3235	51.6824	31.6765	19.0294	14.1471	74.1765	46.2941	31.5	19.3235	14.0294	9.35294	18.0882	6.29412	5.93529	4.05882	2.94118	3.11765	43.9412	37.7941	12.5	6.91176	5.58824	5.91176	46.9412
0.0944444	71.7647	67.2941	47.2059	29.0882	21.8235	30.1176	64.2353	34.7647	27.8235	15.2941	8.79412	5.82353	3.67647	-3	1.29412	0.911765	-0.264706	0.794118	17.5882	20.3824	3.79412	2.82353	2.52941	1.52941	73.3235	73.2941	52.1529	32.1765	19.2647	14.2059	74.8824	46.6765	31.7647	19.6765	14	9.5	18.2941	6.26471	5.99673	4.20588	2.88235	2.94118	44.3529	41.1176	12.5882	7.02941	5.64706	5.79412	48.0588
0.1	71.1471	67.8824	47.7353	29.3824	22.2353	30.3235	65.0588	35.3529	28.1471	15.3235	9	5.88235	3.76471	-3.02941	1.17647	0.823529	-0.147059	0.705882	17.7059	19.7059	3.73529	2.76471	2.58824	1.47059	74.5	71.4706	52.4824	32.5588	19.6471	14.3529	75.3824	47.2353	31.9706	19.7941	14.2647	9.61765	18.1765	6.38235	5.94771	4.14706	2.94118	2.85294	45.1176	40.6471	12.5882	7.02941	5.85294	5.76471	49.2353
0.105556	69.4412	68.1765	48.3529	29.7941	22.6471	31.2647	65.7059	35.5588	28.5588	15.5588	9.14706	5.94118	3.76471	-3.08824	1.26471	0.941176	-0.117647	0.764706	17.8529	19.9706	3.91176	2.82353	2.58824	1.55882	74.8529	74.1765	53	32.9706	19.8529	14.5882	76.1176	47.5	32.5	20.1176	14.4706	9.67647	18.4118	6.32353	6.12745	4.32353	2.91176	2.97059	46.0294	47.7353	12.7353	7.14706	5.88235	5.91176	50.2059
0.111111	70.1765	69.5	48.9706	30.2059	23.0294	31.8235	65.9706	36.4118	29.0294	15.5588	9.23529	6.05882	3.73529	-3.05882	1.41176	0.882353	-0.0588235	0.794118	18.1471	20.0882	4.08824	2.61765	2.82353	1.55882	76.0294	73.5	53.5412	33.2353	20.2059	14.7941	76.5588	48.1471	32.8529	20.2353	14.6176	9.85294	18.4412	6.67647	6.31699	4.20588	3.11765	3.05882	46.8824	44.4412	13.0294	7.11765	6.05882	5.97059	50.3235
0.116667	68.0882	69.8235	49.3235	30.5882	23.3824	31.7353	66.6176	36.5588	29.2647	15.7059	9.35294	6.08824	3.97059	-2.97059	1.35294	0.764706	-0.0294118	0.794118	18.5294	19.9706	4.02941	2.61765	2.70588	1.5	79.1176	74.6471	53.7824	33.5588	20.5	14.9412	77	48.5294	32.8529	20.4706	14.8824	10.0588	18.5294	6.73529	6.25817	4.08824	3.05882	3.11765	47.5882	46	12.9706	7.26471	6.17647	6.02941	50.7647
0.122222	70.7059	70.3235	49.8824	31.0588	23.7941	32.6176	67.1176	36.6765	29.6471	15.8235	9.47059	6.17647	3.97059	-2.97059	1.47059	0.852941	0.0294118	0.852941	18.8529	19.3824	4.02941	2.76471	2.82353	1.52941	82	74.5294	54.2765	34.0294	20.6471	15.1765	77.9412	49.1176	33.4118	20.7647	14.9412	10.2353	18.6765	6.61765	6.39869	4.17647	3.02941	3.08824	48.6176	43.9412	13.2647	7.35294	6.14706	6.05882	51.1471
0.127778	75.7353	70.7059	50.2059	31.4118	24.0294	32.9412	67.4706	37.1176	29.8529	16	9.5	6.20588	3.97059	-2.85294	1.32353	0.764706	-0.0294118	0.735294	18.9412	20.1471	4	2.70588	2.79412	1.55882	82.9706	79.7647	54.5529	34.3824	20.8235	15.2059	79.3235	49.4706	33.7059	20.9706	15	10.2647	19.1471	6.79412	6.29739	4.14706	3.05882	3.05882	49.4118	44.1765	13.2353	7.38235	6.20588	6.05882	51.3235
0.133333	69.7941	71.5588	50.7941	31.8824	24.4706	32.4412	68	37.6471	30.0294	16.0882	9.58824	6.29412	3.97059	-2.97059	1.26471	0.794118	-0.0294118	0.823529	19.0294	20.6176	4	2.73529	2.73529	1.55882	84.8529	82.9706	55.0176	34.8235	21.2353	15.4706	79.9118	49.9412	34.0882	21.2647	15.2647	10.3529	18.5294	6.85294	6.38562	4.29412	3.11765	3.11765	50.2059	47.4118	13.2059	7.35294	6.35294	6.17647	51.7647
0.138889	74.9118	72.2941	51.3235	32.3529	24.7647	33.2941	68.5882	38	30.3824	16.2353	9.67647	6.44118	4.08824	-2.85294	1.26471	0.794118	-0.0294118	0.852941	19.5882	20.9118	4	2.85294	2.76471	1.5	83.7647	79.3529	55.2941	35.2059	21.4118	15.5294	80.4412	50.5588	34.2941	21.5882	15.4118	10.5882	18.7059	7	6.32026	4.41176	3.14706	2.91176	50.9412	46.9412	13.3824	7.55882	6.35294	6.23529	53.7353
0.144444	75.7059	73.0882	51.7941	32.8529	25.0882	33.7059	69.1471	38.2059	30.6471	16.5	9.88235	6.44118	4.17647	-3	1.29412	0.882353	0.117647	0.764706	19.7941	22.1176	4	2.94118	2.82353	1.47059	82.9412	86.2353	55.7706	35.5882	21.7941	15.7059	81.1471	50.6765	34.7059	21.7941	15.6176	10.6176	18.7647	7.14706	6.36275	4.35294	3.14706	2.91176	51.5882	49.2059	13.5	7.64706	6.61765	6.23529	55.4412
0.15	74.2353	73.7941	52.3824	33.2647	25.4706	33.9412	70.0294	38.2941	31.1176	16.6765	10.0588	6.5	4.14706	-2.94118	1.38235	0.794118	-0.0294118	0.735294	20.1176	20.5882	4.11765	2.70588	2.88235	1.5	82.6471	79.9706	56.2706	36.0294	21.9118	15.8529	81.9706	51.2059	34.9118	21.9706	15.7941	10.7941	19.4118	7.23529	6.44771	4.41176	3.11765	2.97059	52.3529	49.1176	13.6176	7.64706	6.52941	6.26471	56.7647
0.155556	67.7941	75.7941	53	33.7353	25.9118	34.1471	70.3529	38.5588	31.3824	16.9118	10.2647	6.61765	4.29412	-2.97059	1.35294	0.882353	0.0294118	0.823529	20.1471	21	4.20588	2.79412	2.97059	1.55882	82.1176	78.5	56.6588	36.3235	22.2353	16.0588	82.9118	51.7059	35.2941	22.2941	16	10.9412	18.4706	6.97059	6.40196	4.44118	3.26471	3.11765	53.0588	49.2059	13.5588	7.79412	6.64706	6.38235	58.7647
0.161111	71	75.7059	53.5294	34.1176	26.2059	34.6471	70.8529	39.0588	31.5882	17.0588	10.2647	6.67647	4.17647	-2.85294	1.35294	0.882353	0.0294118	0.794118	20.3529	22.9118	4.17647	2.70588	2.97059	1.52941	79.9118	79.2059	57.0882	36.6765	22.4118	16.2353	83.3824	52.5	35.6765	22.5	16.1765	11.0882	19.0882	7.35294	6.38235	4.52941	3.38235	2.82353	53.7941	47.8824	13.6176	8	6.67647	6.44118	56.9118
0.166667	81.6176	76.9412	54.0294	34.5588	26.5294	35.0588	71.4118	39.4412	32	17.1471	10.3529	6.79412	4.11765	-2.88235	1.35294	0.823529	0	0.823529	20.7353	22.0882	4.14706	2.79412	3.02941	1.44118	83.8235	80.2647	57.5882	37	22.7353	16.3529	84.2059	52.8824	35.9118	22.6471	16.2941	11.1765	19.4118	7.52941	6.4183	4.44118	3.35294	2.91176	54.6176	45.3529	13.7059	8.02941	6.82353	6.35294	57.5882
0.172222	77.5882	76.9412	54.5588	35	26.9118	35.1471	72.0588	39.7353	32.2059	17.3235	10.5	6.94118	4.32353	-2.91176	1.35294	0.794118	0.0588235	1.11765	20.9412	22.1765	4.20588	2.70588	3.05882	1.67647	82.3529	82.7647	57.8765	37.3529	22.9412	16.6765	85.3529	53.1471	36.2353	22.8529	16.4118	11.4412	20.2941	7.55882	6.29412	4.70588	3.35294	2.97059	55.8235	42.3529	13.7941	8.17647	6.94118	6.61765	56.7647
0.177778	81.8235	77.1765	55	35.4412	27.3824	35.2353	72.3824	40.0588	32.6176	17.4412	10.7059	7.05882	4.44118	-2.97059	1.35294	0.823529	0.117647	0.941176	21.0588	23.2353	4.17647	2.91176	2.91176	1.52941	84.2353	81.3529	58.3059	37.8529	23.2647	16.7647	86.1471	53.6765	36.6176	23.2941	16.5294	11.4706	19.9706	7.41176	6.33007	4.55882	3.52941	3.14706	56.5588	42.7353	13.7941	8.26471	7.02941	6.55882	57.2647
0.183333	87.3824	77.7647	55.6176	35.7647	27.5882	35.5588	72.9412	40.4118	33	17.5882	10.7353	7	4.38235	-2.88235	1.38235	0.764706	0.0882353	0.794118	21.1471	24.5	4.29412	2.79412	2.85294	1.52941	88.2059	85.8824	58.7412	38.1176	23.4706	16.7647	86.7647	54.1765	37.0882	23.4706	16.8235	11.4412	20.2059	7.26471	6.40523	4.5	3.35294	2.85294	57.4706	43.0882	14.0882	8.32353	7	6.5	60.1471
0.188889	98.4412	78.2059	56.2353	36.2059	28	36.7941	73.3824	40.7941	33.2647	17.7941	10.8235	7.29412	4.32353	-2.85294	1.41176	0.823529	0.0588235	1	21.5588	22.7353	4.32353	2.94118	3.11765	1.67647	88.1765	83.7059	59.1765	38.4412	23.6765	17.0588	87.6471	54.8235	37.4118	23.6176	17.1176	11.8824	19.7353	7.52941	6.41503	4.73529	3.41176	2.85294	58.3824	43.0882	14.1176	8.5	6.91176	6.58824	60.6765
0.194444	111	78.8529	56.7059	36.6765	28.3529	36.9412	74.0294	41.0294	33.5588	17.9706	10.9412	7.20588	4.44118	-2.88235	1.41176	0.882353	0.0882353	0.882353	21.7059	24.4118	4.29412	2.70588	2.97059	1.58824	83.7059	88	59.5647	38.7647	23.9118	17.1176	88.6471	55.0882	37.7647	23.7941	17.1765	11.8529	20.7647	7.32353	6.35294	4.73529	3.38235	2.82353	59.6176	46.3824	14.1176	8.41176	7.20588	6.64706	60.2059
0.2	108.765	79.9706	57.1176	37.1471	28.7059	37.5588	74.5294	41.5294	33.7353	18.1471	11.0294	7.44118	4.55882	-2.79412	1.29412	0.823529	0.117647	0.911765	22.5588	25.3235	4.38235	3	3.08824	1.52941	81.5294	88.1176	60.0059	39.1176	24.2353	17.3235	89.3529	55.7647	37.8529	24.1471	17.4412	12.0294	20.8529	7.67647	6.26471	4.94118	3.41176	3.32353	61.7353	50.0882	14.1176	8.47059	7.17647	6.67647	61.3529
0.205556	96.7647	79.9706	57.8235	37.4706	28.9118	37.6471	74.9118	41.7059	34.1471	18.2647	11.0588	7.67647	4.52941	-2.94118	1.5	0.823529	0.0588235	0.970588	22.5588	22.9412	4.52941	2.82353	3.14706	1.58824	83.4412	82.1765	60.7	39.5294	24.3235	17.5	89.9118	56.3529	38.3529	24.4412	17.4412	12.5882	22.1176	7.52941	6.48039	4.91176	3.41176	3.08824	61.5882	44.5294	14.3529	8.5	7.14706	6.76471	61.6471
0.211111	85.1765	80.2647	58.3824	38.0882	29.2353	38.2353	75.4706	42	34.4118	18.4412	11.2059	7.52941	4.52941	-2.97059	1.38235	0.882353	0.0882353	0.852941	22.5882	22.5588	4.47059	3.08824	3.14706	1.52941	85.7353	85.2941	61.1588	39.8529	24.5588	17.5882	90.3529	56.7059	38.7647	24.7353	17.5882	12.2059	21.2941	7.91176	6.48693	5	3.38235	3.08824	62.2941	46.5588	14.2353	8.64706	7.23529	6.67647	61.6471
0.216667	89.3235	81.2941	58.8824	38.5294	29.5294	38.4118	76	42.5882	34.5588	18.8235	11.4118	7.55882	4.58824	-2.85294	1.35294	0.882353	0.0588235	0.970588	22.6471	23.5882	4.44118	3.41176	3.05882	1.52941	92.0588	87.1471	61.5824	40.2647	24.9118	17.7647	91.4412	57.0588	39.1471	25.0294	17.7647	12.4412	20.9118	8.23529	6.43137	5.02941	3.44118	2.82353	63.2059	44.8529	14.2059	8.76471	7.38235	6.79412	62.9706
0.222222	85.9118	81.7647	59.4118	38.7941	30	38.2941	76.4412	43.0588	34.7941	18.9706	11.6176	7.58824	4.79412	-2.85294	1.41176	0.911765	0.235294	0.911765	23	26.0882	4.55882	2.97059	3.55882	1.47059	97.3235	83.5	62.1353	40.7353	25.2059	17.8235	92.2647	57.8235	39.4118	25.2353	18	12.7059	23.1471	7.79412	6.56863	5.20588	3.58824	2.76471	64.1765	47.7647	14.2647	8.85294	7.5	6.79412	64.1471
0.227778	105.559	82.4412	59.8529	39.2941	30.2353	38.4118	76.8235	43.4412	35.0294	19.2059	11.6176	7.73529	4.73529	-2.94118	1.44118	0.970588	0.147059	1.17647	23.3529	25.5588	4.64706	3.11765	3.38235	1.58824	99.7647	86.4118	62.5059	41.1471	25.3824	18.0588	92.6471	58.2647	39.7059	25.6765	18.2353	12.7059	21.0294	8.41176	6.50654	5.20588	3.44118	2.94118	65	53.5294	14.4118	8.97059	7.5	6.82353	62.6765
0.233333	108.971	83.2353	60.3824	39.7059	30.6471	38.4706	77.5588	43.8529	35.3235	19.2353	11.5882	7.70588	4.76471	-2.79412	1.47059	1	0.235294	0.941176	23.5882	25.0588	4.67647	3.41176	3.17647	1.58824	100.765	88.2353	63.0706	41.4706	25.6176	18.2059	93.4412	58.9118	40.2059	25.8529	18.5	12.9412	21.6471	8.32353	6.70915	5.14706	3.52941	2.94118	65.9118	44.0294	14.6176	9.26471	7.67647	6.97059	62.4118
0.238889	98.9706	84.0588	60.9412	39.8529	30.8824	38.7059	77.9412	44.2647	35.6176	19.1471	12.0294	7.91176	4.67647	-2.82353	1.52941	0.823529	0.205882	0.882353	23.4706	24.6765	4.73529	3.20588	3.14706	1.61765	101.882	89.7353	63.6059	41.7059	25.8824	18.4412	94.3235	59.3824	40.6471	25.9118	18.6471	13.3235	20.9412	8.08824	6.7549	5.17647	3.55882	3.02941	66.8529	43.7941	14.7647	9.52941	7.67647	6.94118	63.6765
0.244444	97.8824	85.2941	61.5588	40.5588	31.2941	39.1471	78.4118	44.6765	35.7647	19.6176	11.9412	7.94118	4.76471	-2.85294	1.52941	1.08824	0.176471	1	23.6471	28.1471	4.70588	3.52941	3.23529	1.67647	99.6765	87.6471	64.0059	42.2647	26.0882	18.5882	95.2059	59.8235	41	26.3529	18.6765	13.1176	23.6471	8.17647	6.77124	5.29412	3.67647	3.52941	68.3824	40.7059	14.7353	9.70588	7.70588	7	64.2059
0.25	103.382	85.4118	61.9706	40.7941	31.5294	39.1471	78.8824	45.1176	35.9118	19.6471	12.0588	8	4.79412	-2.76471	1.47059	0.941176	0.205882	0.911765	24.0588	26.8529	4.64706	3.29412	3.08824	1.61765	99.7353	88.2059	64.3059	42.4706	26.2941	18.7059	96.0882	60.3235	41.2059	26.4706	18.9118	13.2647	25.9412	7.73529	6.78431	5.05882	3.82353	3.14706	69.1765	43.8529	14.9412	9.55882	7.76471	7.02941	65.1176
0.255556	122.176	86.7941	62.3824	41.2647	31.8529	39.9706	79.8235	45.3235	36.1765	19.8529	12.1176	8.05882	4.97059	-2.91176	1.41176	1.05882	0.117647	0.941176	24.4412	26.0882	4.61765	3.29412	3.20588	1.70588	99	84.7941	64.6706	42.7647	26.5	18.8235	96.8235	60.7353	41.5294	26.8235	19.0588	13.3529	22.4412	8.52941	6.87255	5.5	3.70588	3.17647	70.3235	42.5294	14.9118	9.52941	7.76471	7.05882	65.4706
0.261111	106.471	87.1765	62.9706	41.7059	32.2059	40.3824	80.4118	45.6765	36.4118	19.9706	12.5	8.20588	4.94118	-2.82353	1.44118	1.11765	0.294118	0.970588	25.0588	26.3235	4.64706	3.58824	3.47059	1.61765	95.1471	91.0588	65.1588	43.1765	26.9118	19	97.6471	61.2353	41.8235	27.1765	19.2941	13.9412	23.7941	9.29412	6.96732	5.20588	3.79412	3.14706	71.2353	43.5588	14.7647	9.61765	8	7.05882	65.0588
0.266667	124.853	87.4118	63.4118	42.0588	32.3824	41.0882	80.6765	45.9706	36.6765	20.3529	12.5294	8.35294	4.97059	-2.94118	1.5	1.08824	0.176471	0.911765	25	26.2647	4.70588	3.61765	3.73529	1.64706	94.9118	87.6176	65.6933	43.5588	26.9412	19.1765	98.4118	61.7353	42.1471	27.3529	19.5	13.9706	22.7353	9	7.05556	5.47059	3.70588	3.52941	72.1471	43.5588	14.9118	9.82353	8	7.08824	65
0.272222	126.294	88.6471	64.1176	42.3529	32.7647	41.3824	81.1765	46.3235	37.0882	20.2941	12.6765	8.38235	4.97059	-3.02941	1.5	0.941176	0.176471	1	25.6765	25.3824	4.85294	3.26471	3.26471	1.73529	95.6765	87.0588	66.2115	43.7647	27.2059	19.4706	98.9118	62.3824	42.5	27.5	19.7647	14.2353	24.6176	8.47059	7.15359	5.52941	3.82353	3.26471	72.8529	42.0294	15.0588	9.61765	7.94118	7.29412	63.6765
0.277778	127.382	89.0588	64.6176	42.7059	33.1176	41.5294	81.9412	46.6471	37.4118	20.5588	12.8235	8.55882	5.02941	-2.88235	1.55882	1	0.205882	0.970588	25.2941	26.1765	4.67647	3.20588	3.29412	1.79412	99.4118	91.4412	66.6695	44	27.4706	19.4706	99.5882	62.7647	42.8824	27.7059	19.8235	13.8824	24	8.58824	7.15686	5.97059	3.82353	3.44118	74.2059	45.0294	14.9706	9.73529	8.05882	7.20588	63.1765
0.283333	122.529	89.4118	65.0588	43.3235	33.3824	42.0294	82.1471	46.8529	37.6765	20.8235	12.7941	8.61765	5	-2.85294	1.61765	1.11765	0.205882	1.05882	25.0588	25.4412	4.85294	4.14706	3.76471	1.76471	101.412	85.2647	67.2143	44.6176	27.6176	19.7059	100.559	63.1765	43.1765	28.1765	20.0294	14.5882	21.3824	9.02941	7.22876	5.61765	3.94118	3.52941	75.4118	44.4412	15.1471	9.94118	8.11765	7.29412	63.5294
0.288889	127.618	90.2647	65.5882	43.6471	33.7647	42.2941	82.4412	47.2647	38	20.8824	13.0294	8.79412	4.91176	-2.91176	1.52941	1.08824	0.176471	0.970588	26.9412	26.5	5.05882	3.67647	3.76471	1.85294	105.647	90.6471	67.6036	44.8824	27.8529	19.8529	101.441	63.7353	43.5294	28.3824	20.3824	14.9118	22	9	7.24837	5.55882	3.85294	3.64706	76.2353	45.1471	15.2647	10.1176	8.17647	7.35294	62.7941
0.294444	124.265	90.5588	66.1176	43.9706	34.0294	42.4118	83.2941	47.7353	38.1765	20.8824	13.3235	8.55882	5.11765	-2.85294	1.52941	1.05882	0.235294	0.941176	26.3824	28.3824	4.82353	3.52941	3.47059	2	111.147	91.5	68.0784	45.2647	28.2059	20.0588	102.294	64.3529	43.7353	28.6471	20.5	14.6765	25.6176	8.5	7.31046	5.58824	3.73529	3.76471	78.0882	43.0588	15.5294	10.0882	8.29412	7.23529	63.3824
0.3	130.294	90.8235	66.5294	44.4706	34.3529	42.4412	83.8235	48.1765	38.4412	21.2059	13.2647	8.61765	5.05882	-2.79412	1.44118	1.14706	0.294118	1	27.1765	25.1765	4.79412	3.91176	3.82353	1.70588	115.176	89	68.5224	45.5	28.4118	20.2353	102.853	64.6765	44.1471	28.8824	20.5882	14.9118	22	9	7.39869	5.38235	4.14706	3.61765	79	43.6765	15.4118	10.2647	8.29412	7.47059	63.7059
0.305556	150.324	91.4706	67.0294	44.7941	34.7059	42.9706	84.2353	48.3824	38.7941	21.4706	13.6765	8.97059	5.08824	-2.82353	1.58824	1.02941	0.235294	1.14706	27.7941	33.1765	4.91176	3.41176	3.44118	1.67647	116.588	83.8235	69.1162	45.7353	28.5882	20.4412	103.412	65.2353	44.6471	29.1471	20.9118	15.4706	21.7353	10.5588	7.43137	5.61765	3.85294	3.52941	79.8529	46.9118	15.7647	10.3235	8.32353	7.38235	65.6176
0.311111	141.235	92.1471	67.6176	45.1471	34.9118	43.1471	84.5588	48.7647	39.0588	21.6471	13.8235	8.67647	5.08824	-2.70588	1.61765	1.11765	0.176471	1.02941	26.3529	28.2353	5	4.41176	3.58824	1.76471	117.588	93	69.5904	46.2059	28.7941	20.4412	103.882	65.7059	45.0294	29.5	20.9412	15.1471	26.4118	9.94118	7.35294	5.38235	4.02941	3.55882	80.9706	43.0588	16.2059	10.4706	8.26471	7.32353	68.9412
0.316667	150.059	92.6765	68.0882	45.4706	35.3824	43.1765	85.1765	49.1176	39.3529	21.6471	13.9118	9.17647	5.14706	-2.70588	1.61765	1.08824	0.323529	1.02941	27.7941	29.6765	5.05882	3.61765	3.58824	1.73529	120.588	93.7941	70.0773	46.6471	29.0882	20.6471	105.029	66.3824	45.2059	29.6471	21.0882	15.5	21.2059	11.2059	7.26144	5.85294	4.11765	3.82353	81.9706	47.5882	16.2647	10.6176	8.47059	7.58824	71.5588
0.322222	141.265	93.6176	68.5294	45.9118	35.5	43.4412	85.6176	49.3235	39.5	21.8824	13.9118	8.88235	5.11765	-2.79412	1.64706	1.02941	0.294118	1.14706	27.3235	28.2647	4.94118	3.55882	3.64706	1.88235	117.824	90.4412	70.6002	46.7941	29.2647	20.8824	105.324	66.8824	45.5882	29.7647	21.1471	15.7059	26.1765	12	7.91855	5.5	4.23529	3.85294	83.1176	48.7059	16.4706	10.6176	8.47059	7.64706	75.9706
0.327778	134.324	93.5882	69.0294	46.2647	35.7647	43.8235	86.3235	49.6471	39.6765	21.9412	13.6765	9.14706	5.11765	-2.91176	1.52941	1.05882	0.205882	1.08824	26.6765	27.2941	5	3.64706	3.70588	1.79412	116.059	93.7941	71.0458	47.1471	29.4706	21.0588	106.147	67.2353	45.9412	30.2059	21.3529	15.7941	24.9706	12.4412	7.92986	5.32353	4.17647	4.02941	84.0882	47.7941	16.2353	10.7353	8.44118	7.58824	78.6471
0.333333	134.059	94.1765	69.4412	46.6176	36.1471	44.0882	86.6176	50.2941	40	22.2647	14.0294	9.38235	5.11765	-2.88235	1.55882	1.11765	0.264706	1.29412	28.3529	28.2059	5.23529	3.67647	3.91176	1.85294	118.471	91.4118	71.5861	47.6765	29.8235	21.2647	107.176	67.9118	46.3529	30.4118	21.4412	16.2059	25.0882	8.64706	8.08597	5.44118	4.38235	4.26471	85.4118	48.6176	16.4118	10.8824	8.58824	7.91176	79.8529
0.338889	149.912	95.2059	70.0588	47.0294	36.4118	43.5882	87.2059	50.3824	40.4412	22.4706	14.2647	9.17647	5.23529	-2.91176	1.61765	1.11765	0.294118	1.11765	29.0294	29.0882	5.20588	3.91176	4.17647	1.82353	118.441	92.0588	72.0381	47.7647	30.0882	21.3529	107.941	68.2647	46.8529	30.7059	21.6176	17.2353	26.7353	9.79412	8.25792	5.44118	4.52941	4.14706	86.3529	45.5294	16.6176	11.0588	8.61765	7.82353	81.1176
0.344444	189.853	95.8529	70.7059	47.5588	36.6176	44.8529	87.9118	50.7941	40.6471	22.8529	14.3529	9.38235	5.29412	-2.64706	1.64706	1.17647	0.264706	1.23529	29.6176	25.8235	5.26471	4.14706	3.97059	2.08824	118	91.6471	72.5283	48.3824	30.1765	21.7941	108.706	68.9412	47	31	21.8235	17.3235	25.1471	10.9706	8.45475	6.02941	4.67647	4.32353	87.6765	46.4118	16.7941	11.3235	8.67647	7.94118	83.0294
0.35	176.941	96.7941	71.0294	47.7647	37	44.8824	88.3824	51.2353	41.0294	22.7353	14.6471	9.70588	5.11765	-2.73529	1.64706	1.20588	0.264706	1.11765	27	27.0882	5.23529	3.73529	3.76471	1.91176	117.441	94.0882	72.9924	48.7059	30.3824	21.7647	109.206	69.4706	47.4706	31.2941	22.0294	17	28.2941	10.8529	8.75792	5.85294	4.73529	4.05882	88.5588	46.7353	16.6765	11.3824	8.64706	7.82353	84.2941
0.355556	190.765	97.2941	71.5	48.0588	37.2941	45.3235	89.0588	51.5588	41.3529	23.1176	14.5	9.20588	5.35294	-2.82353	1.67647	1.08824	0.264706	1.17647	27.8529	26.9706	5.44118	3.76471	4.02941	2.02941	114.794	91.7059	73.5109	48.8824	30.5294	21.8824	109.941	69.8235	47.7941	31.3824	22.2941	17.0588	21.0588	10.7941	8.87104	5.35294	5	5.32353	89.7647	49.3235	16.8529	11.3824	8.70588	7.91176	86.5882
0.361111	179.176	97.6471	71.9706	48.4706	37.5	45.8529	89.6471	51.9412	41.5588	23.0882	14.3235	9.26471	5.41176	-2.94118	1.61765	1.20588	0.294118	1.20588	28.0294	28.2647	5.35294	3.94118	3.79412	1.97059	112.618	98.1471	73.8388	49.0588	31	22.0294	110.824	70.1471	48.0882	31.6765	22.2941	17.4412	27.5294	11.5588	8.79412	5.52941	4.29412	4.91176	91.0882	47.9118	16.7941	11.5	8.85294	8.02941	88.0882
0.366667	157.206	97.6471	72.3235	48.8824	37.8529	46.0588	89.8824	52.3235	41.6765	23.3235	14.2353	10	5.20588	-2.85294	1.61765	1.20588	0.382353	1.23529	29.0588	28.0882	5.17647	4.11765	4.05882	2.32353	111.294	92.8824	74.4074	49.4412	31.1471	22.3235	111.353	70.8235	48.4706	31.9706	22.6471	17.2941	19.5588	7.64706	8.98643	5.73529	4.05882	4.64706	92.2941	47.2647	17	11.6765	8.82353	8.02941	90.4118
0.372222	151.382	98.3235	72.8529	49.1176	38.0294	46.3235	90.9412	52.5882	42.0294	23.3824	14.6471	9.35294	5.23529	-2.97059	1.70588	1.08824	0.176471	1.23529	29.5882	29.0882	5.26471	4	3.88235	2	113.294	101.794	74.8736	49.7941	31.1765	22.2941	112.294	71.2647	48.7353	32.0588	22.7647	18.1176	23.1765	10.2059	9.1629	5.85294	4.35294	5	93.2353	47.2941	17.2353	11.7647	8.73529	8.02941	90.5
0.377778	154.971	99.2353	73.3824	49.6176	38.3235	46.2941	91.2647	52.8235	42.2941	23.8235	15	10	5.26471	-2.88235	1.67647	1.29412	0.235294	1.32353	30.5294	30.5882	5.47059	4.23529	3.94118	2.20588	112.471	94.5	75.4542	50.2647	31.5882	22.6471	113.029	71.5882	49	32.5	22.7059	17.1176	25.5	8.47059	9.47059	5.14706	3.88235	4.97059	94.0882	47.6176	17.4118	12	9	8.17647	90.7647
0.383333	177.529	99.8824	73.8235	50.1176	38.7941	46.6176	91.6471	53.2353	42.5588	24.1176	15.7059	9.88235	5.20588	-2.70588	1.70588	1.20588	0.352941	1.35294	30.4706	24.2647	5.29412	4.41176	4.23529	2.17647	113.382	92.7059	75.9227	50.4706	31.9706	22.6176	113.441	72.2647	49.4118	32.7059	22.7353	17.9118	23.5882	8.85294	9.64027	5.14706	4.5	4.85294	94.3235	45.0882	17.5588	12.0882	9.05882	8.20588	91.4706
0.388889	176.059	100.735	74.4118	50.3824	38.9706	46.6765	91.8824	53.5294	42.8235	23.9706	15.8235	9.82353	5.44118	-2.76471	1.79412	1.23529	0.323529	1.23529	26.7059	28.2353	5.41176	4.02941	4.26471	2.08824	113.441	94.1765	76.5566	50.5588	31.9706	22.7647	114.324	72.7059	49.9412	32.7941	23.1765	18.2941	20.8529	9.02941	9.70362	6.08824	4.67647	5.14706	95.2647	49.4118	17.8235	12.1765	9.17647	8.26471	92.2941
0.394444	177.882	101.471	74.6765	50.8235	39.2059	46	92.3235	53.8824	42.9706	24.2941	15.6765	10.0588	5.32353	-2.70588	1.58824	1.35294	0.294118	1.32353	30.0588	28.4706	5.35294	4.47059	4.11765	2.14706	109.794	98.2647	76.8083	51.0294	32.2353	22.8529	114.912	73.0882	50.2059	33.1471	23.2941	19.2353	20.8824	9.97059	9.68552	5.26471	4.85294	5.02941	96.1176	49.4412	17.7647	12.3235	9.26471	8.23529	92.9706
0.4	177.382	101.824	75.1765	51.0294	39.5294	47.5	92.6471	54.1471	43.3529	24.5588	16.0294	10.1471	5.38235	-2.79412	1.64706	1.29412	0.441176	1.32353	27.5294	25.6176	5.32353	4.11765	4.41176	2.05882	112.147	98.9412	77.2407	51.5588	32.5	23.1765	115.824	73.6765	50.5588	33.3824	23.2353	18.5882	23.4706	10.0588	10.1312	5.11765	5.02941	5.47059	97.3235	49.0882	18.0588	12.3529	9.38235	8.32353	94.2647
0.405556	180.206	102.176	75.6471	51.3824	39.7059	47.5588	93.2353	54.5	43.5588	24.5588	15.7059	10.1765	5.41176	-2.73529	1.64706	1.32353	0.264706	1.35294	28.4118	27.8824	5.41176	4.5	4.29412	2.05882	109.118	97.2059	77.8399	51.8529	32.6765	23.3529	116.382	74.3529	50.8235	33.6765	23.1765	18.9118	20.6176	9.11765	10.4502	4.91176	4.76471	5.47059	98.3529	51.7059	18.1765	12.5588	9.41176	8.32353	95.1471
0.411111	180.735	102.912	76.0294	51.7647	39.9706	47.2647	93.5	55.0294	43.7941	24.7353	15.8529	10.1471	5.55882	-2.85294	1.67647	1.26471	0.382353	1.29412	32.0294	27.3235	5.52941	4.52941	4	2.14706	108.059	95.9118	78.3769	52.0882	32.8824	23.5588	117.147	74.7059	51.1471	33.7941	23.3235	19.8235	19.5294	9.73529	10.5475	5.05882	5	5.58824	99.3824	52.1471	18.3235	12.6765	9.52941	8.32353	96
0.416667	179.529	102.971	76.4706	52.1176	40.2353	47.8235	94.1176	55.6176	44.0882	25.2059	16.1765	10.3235	5.47059	-2.88235	1.64706	1.32353	0.323529	1.38235	30.5	27.7059	5.64706	3.5	4.29412	2.23529	108.382	96.6765	78.7941	52.4118	33.0882	23.7353	118	75.2647	51.5	34	23.5588	19.9412	20.0294	12.1176	10.5271	5.08824	5.38235	5.76471	100.265	49.7941	18.5882	12.8824	9.5	8.41176	97.2059
0.422222	185.882	103.441	76.8235	52.4412	40.5588	48.6471	94.5	55.9706	44.3235	24.9118	15.5588	10.1471	5.41176	-2.76471	1.67647	1.38235	0.323529	1.41176	26.0882	29.6471	5.70588	4.14706	4.44118	2.23529	101.853	99.2941	79.1678	52.5294	33.3235	23.9118	118.794	75.6765	51.7059	34.3529	23.7941	19	26	15.4706	10.4299	4.58824	5.52941	5.47059	101.353	53.1765	18.7353	12.9412	9.55882	8.47059	98.1471
0.427778	189.382	103.912	77.5	52.7647	40.7941	48.2353	94.9412	56.1471	44.5294	24.9706	15.2941	10.4118	5.44118	-2.94118	1.76471	1.32353	0.294118	1.35294	27	27.2941	5.76471	4.14706	4.23529	2.17647	93.7353	99.9118	79.6797	52.8235	33.5882	23.8235	119.441	75.9118	52.1176	34.5294	24.1176	20.6176	25.0882	15.9412	10.6516	4.5	5.38235	5.61765	101.853	54.2647	19	13.1471	9.61765	8.41176	98.7353
0.433333	191.382	104.588	78.0294	53.2059	41.0882	48.0882	95.2353	56.5	45.0588	25.5	15.9412	10.0588	5.41176	-2.85294	1.73529	1.35294	0.264706	1.29412	29.7059	26.9412	5.97059	3.52941	4.08824	2.20588	87.4412	102.647	80.3235	53.2647	33.8235	24.1176	120.059	76.6176	52.4118	34.9118	24.1765	22.0294	26.4706	17.7353	11.0362	5.11765	5.41176	5.52941	102.588	51.8824	19.2059	13.1471	9.70588	8.47059	100.265
0.438889	193.382	104.853	78.3529	53.6765	41.4118	48.7647	95.4412	56.8235	45.1471	25.2647	17.3824	10.1765	5.44118	-2.82353	1.79412	1.38235	0.323529	1.35294	33.2647	30.4412	5.88235	3.76471	4.02941	2.29412	80.3824	101.941	80.5174	53.5294	33.9706	24.3235	120.706	77.0882	52.7059	34.8235	24.6765	21.3824	27.7059	10.7059	11.1244	5.41176	4.70588	5.73529	103.294	50.9706	19.1471	13.3529	9.76471	8.52941	101.412
0.444444	189.882	105.412	78.7941	53.7059	41.5882	48.8529	96	57.0294	45.2647	25.5	16.7647	10.6471	5.5	-2.91176	1.82353	1.29412	0.352941	1.52941	33.4706	28.3824	5.94118	3.85294	4.61765	2.26471	77.8235	102.088	80.9728	53.6471	34.2647	24.6176	121.588	77.6471	53.2059	35.3235	24.6471	21.2059	22.6176	13.1471	11.3914	4.88235	5.08824	5.94118	104.412	53.7941	19.2353	13.4118	9.82353	8.55882	102.176
0.45	189.059	105.706	79.2353	54.0882	41.9412	49.5294	96.5882	57.4412	45.4706	26.1765	16.4412	9.85294	5.55882	-2.88235	1.79412	1.26471	0.352941	1.41176	29.3824	29.7353	5.79412	4.52941	4.85294	2.26471	76.3235	102.382	81.1993	54	34.5588	24.7353	122.088	78.0294	53.5882	35.3824	24.6765	21.0882	21.2059	14.7353	11.4344	5.35294	5.05882	5.55882	105	57.6765	19.4412	13.5882	9.97059	8.58824	103.324
0.455556	191.912	106.412	79.5882	54.5294	42.0588	50.0882	97.1765	57.6176	45.7647	26.4412	17.1176	10.2059	5.44118	-2.85294	1.70588	1.41176	0.264706	1.35294	28.6176	31.9706	5.55882	4.26471	4.11765	2.20588	77.7059	103.118	81.8061	54.7059	34.6471	24.8824	122.735	78.5294	54	35.7059	24.7059	19.3529	24.4118	17.3824	11.6131	5.11765	5.88235	5.67647	105.706	57.7647	19.5588	13.7353	9.91176	8.58824	103.676
0.461111	190.882	106	80.0588	54.7941	42.3824	49.4412	97.5882	58.0294	46.0882	26.1176	17.6765	10.1176	5.52941	-2.88235	1.73529	1.32353	0.411765	1.35294	35.7941	32.1765	5.82353	3.76471	4.35294	2.52941	82.4706	104.882	82.1198	54.8235	34.9118	24.8235	123.294	79.2059	54.2647	35.9706	24.8235	21.4412	17.3235	11.1176	11.6946	5.58824	6.38235	6.17647	106.324	55.5	19.5294	13.8235	10.0294	8.64706	104.471
0.466667	192.324	106.618	80.5294	55.1176	42.5294	50.0294	97.7647	58.4706	46.2647	26.1176	17.0588	9.97059	5.41176	-2.82353	1.70588	1.32353	0.411765	1.32353	39.7941	31.2059	5.85294	3.67647	4.26471	2.44118	90.6471	104.059	82.4651	54.9118	35.2353	25.1471	124.265	79.5	54.5294	36.2647	24.2941	22.6471	19.0882	12.0588	11.8032	5.61765	6.17647	5.85294	107.088	56.1471	19.7647	14.0588	10	8.73529	104.559
0.472222	193.794	107.676	81.0882	55.5294	42.8529	49.6765	98.4118	58.6176	46.5882	26.8235	18.1471	10.2353	5.44118	-2.88235	1.70588	1.38235	0.411765	1.35294	28.2353	31.0882	5.82353	4.05882	4.82353	2.23529	81.1765	103.176	82.8976	55.1176	35.3235	25.2059	124.676	79.8824	54.7059	36.5588	24.9412	22.3824	22.4706	12.7059	11.7805	5.73529	7.44118	5.85294	107.794	54.7647	19.9118	14.3235	10.2059	8.73529	104.294
0.477778	194.706	108.588	81.4706	55.7059	43.0588	50.0588	98.8529	59.1765	46.8235	27.1765	17.1176	10.3824	5.61765	-2.91176	1.88235	1.26471	0.382353	1.38235	35.5294	32.1176	6.02941	4.08824	4.73529	2.14706	84.0294	102.382	83.585	55.0588	35.5882	25.4706	125.5	80.5294	55.1471	36.5588	25	21.8824	20.7647	13.7059	12.0158	5.58824	7.5	6.17647	108.588	56.4412	20.1176	14.2353	10.2647	8.70588	104.471
0.483333	191.618	108.706	81.7941	56.1176	43.4118	50.0588	99.3235	59.7059	47.1471	27.5	18.0882	9.67647	5.61765	-2.88235	1.82353	1.44118	0.352941	1.32353	39.9706	30.7353	6.02941	3.94118	4.41176	2.41176	81.8824	101.676	84.1198	55.6471	35.7353	25.5	125.794	80.9412	55.3529	36.9118	24.9706	22.2353	16.6176	11.1765	12.4887	4.67647	5.94118	5.97059	109.5	63.2059	20.2353	14.3529	10.2647	8.73529	105
0.488889	193.912	108.706	82.0882	56.4412	43.6471	50.0588	99.5	59.8529	47.3529	27.3824	17.5294	10.1471	5.5	-2.97059	1.67647	1.35294	0.352941	1.35294	41.7353	31.5588	5.91176	3.76471	4.97059	2.23529	80.8235	102.853	84.5664	56.2353	35.9118	25.6471	126.382	81.3235	55.7647	37.1765	25.2353	23.2941	21.5588	12.2059	12.681	4.5	5.97059	5.94118	110	56.8529	20.2353	14.3824	10.2941	8.79412	105.059
0.494444	194.471	109.676	82.6765	56.7353	43.8824	50.7353	99.9118	60.1765	47.6471	27.2647	17.8529	9.52941	5.64706	-2.91176	1.85294	1.29412	0.411765	1.38235	46.8235	31.3235	6.02941	4.55882	4.52941	2.14706	83.0882	105.706	85.0763	56.6176	36.0882	25.8824	127.206	81.5294	56.1765	37.2647	25.2353	24.0588	22.8235	15.4412	12.9638	4.91176	6.26471	6.26471	110.647	56.7941	20.4412	14.5882	10.4706	8.85294	104.559
0.495833	233.765	110.647	83	56.6765	44.0588	52.8529	100.353	60.3529	47.7647	26.9118	18.7647	9.02941	5.55882	-2.94118	1.85294	1.32353	0.382353	1.32353	54.1176	29.5882	5.97059	4.20588	4.64706	2.70588	93.3824	107.676	85.5741	56.1765	36.5882	25.8235	127.765	82.0294	56.3235	37.4706	26.2059	23.7647	16.9118	9.29412	13.0792	4.20588	6.20588	6.20588	109.588	58.7059	20.3824	14.4118	10.5294	8.94118	100.118
0.501387	205.794	110.441	83.5	57.2941	44.2647	51.7353	100.912	60.7353	47.9118	27.2059	17.1471	10.2941	5.61765	-2.88235	1.85294	1.41176	0.323529	1.20588	43.8235	30.3529	6.35294	4.58824	4.41176	2.76471	93.9412	107.471	85.8388	56.5	36.9412	25.8824	128.059	82.4412	56.8824	37.8235	25.7941	24	19.3824	16.3529	13.1606	4.35294	5.58824	6.26471	111.706	58.3235	20.7353	14.6765	10.5882	8.79412	103.971
0.506943	202.706	110.559	83.9412	57.5	44.6176	51.3235	101.5	61.0588	48.2353	26.8235	16.5	9.35294	5.52941	-2.94118	1.76471	1.38235	0.382353	1.32353	45.7647	31.1176	6.47059	4.14706	5.08824	2.82353	94.5	107.118	86.183	56.9118	36.7059	26.0588	128.735	82.7647	57.1471	37.9412	25.5588	21.7059	29.1471	24.8824	13.3009	3.76471	7.23529	6.41176	112.471	58.6471	20.8529	14.8824	10.6765	8.91176	104
0.512498	200.029	111.206	84.2941	57.7647	44.7059	51.6176	101.647	61.3529	48.5	26.5588	18.7941	9.08824	5.61765	-2.85294	1.76471	1.35294	0.352941	1.23529	56.0882	29.6176	5.02941	4.14706	4.85294	2.47059	93.6176	110.882	86.6264	57.1176	36.8824	26.3235	129.706	83.1176	57.2059	38.0882	25.3235	20.7059	23.6176	18.0588	13.6448	4.38235	8.29412	6.79412	113.206	56.7353	20.9412	14.8824	10.7059	8.85294	105.265
0.518054	199.265	111.5	84.3824	58.1765	44.9412	51.9706	101.706	61.7353	48.5882	27.0294	19.0294	10.0294	5.61765	-2.88235	1.85294	1.44118	0.411765	1.29412	57.6765	31.1176	5.85294	4.70588	4.47059	2.47059	91.5	110.706	87.0675	57.3824	37.1765	26.0882	129.912	83.5882	57.7059	38.1471	26.1176	24.3235	26.2059	17.2647	13.9887	4.44118	6.88235	6.14706	113.824	58.0882	21.1176	15.0882	10.8235	8.88235	106.088
0.523609	203.676	112.353	84.8235	58.2941	45.1765	51.8529	102.706	61.9118	48.7941	28.2647	18.3529	9.44118	5.55882	-3.02941	1.79412	1.35294	0.382353	1.32353	54.5	29.5882	5.91176	4.29412	4.70588	2.41176	86.7647	111.971	87.5871	57.7647	37.3529	26.1176	130.618	83.9706	57.8529	38.6176	26.0882	22.1176	23.5	20.1176	13.819	4.02941	6.5	6.05882	114.559	58.4706	21.0294	15.1471	10.8235	8.85294	105.912
0.529165	200.882	112.882	85.1765	58.7353	45.3529	51.6765	103.088	62.1471	49.0882	28.6471	18.9412	9	5.76471	-2.82353	1.88235	1.35294	0.441176	1.23529	47.2353	31.5	6.29412	4.02941	4.58824	2.41176	86.1471	111.853	88.3148	57.8824	37.5	26.3824	131.382	84.7647	58.2353	38.7353	26.8235	21.0294	23.1765	17.5	14.2466	5.67647	6.67647	6.23529	115.294	60.4706	21.3235	15.2941	11.0588	8.73529	107
0.53472	198.353	113.088	85.4118	58.9706	45.5588	52.0882	103.412	62.4412	49.4412	28.1765	18.9118	9.05882	5.82353	-2.82353	1.85294	1.35294	0.411765	1.26471	38.3529	29.4706	6.23529	4.20588	4.82353	2.41176	87.4412	111.029	88.7636	58.2941	37.7941	26.6471	131.853	85.0882	58.4706	38.8529	26.7353	22.3235	28.2059	18.4118	14.3643	5.14706	7.44118	6.23529	115.794	61.5588	21.3824	15.3529	10.9412	8.94118	107.382
0.540276	195.706	113.294	85.8824	59.2941	45.9118	52.1471	103.735	62.8235	49.7647	28.7059	18.1471	9.38235	5.55882	-2.85294	1.79412	1.29412	0.441176	1.38235	31.4118	30.8235	6.14706	4.94118	4.88235	2.44118	89.5588	109.735	89.3279	58.4706	37.8529	26.6176	132.471	85.2941	58.8824	39.0294	26.9412	21.2941	19.2647	21.5882	14.5294	4.61765	7.52941	6.35294	116.382	60.4706	21.5882	15.3824	11.0882	9.02941	107.324
0.545832	197	114.441	86.2353	59.6765	46.0588	52.9706	104.235	63.1176	50.0588	28.3529	20.1471	8.94118	5.73529	-2.88235	1.85294	1.44118	0.323529	1.32353	27.7647	31.1471	6.5	4.32353	5.14706	2.26471	93.4412	110.441	89.8475	59.1176	38.0588	26.9118	133.265	85.8529	59.1176	39.5	26.6765	22.8529	18.9118	18.1471	14.5814	4.23529	9	6.47059	117.029	60.3235	21.8529	15.5882	11.0882	9.11765	107.5
0.551387	199.294	114.588	86.5882	59.9412	46.3235	52.1765	104.618	63.1176	50.3235	28.3529	20.5588	9	5.70588	-3	1.79412	1.44118	0.441176	1.26471	26.2941	31.5	6.38235	4.47059	4.97059	2.26471	97.1765	110.706	90.3017	58.9706	38.2353	27	134.029	86.2941	59.5588	39.5294	26.9706	24.1471	17.1176	20.5882	14.2285	4.67647	7.52941	6.5	117.559	60.9118	21.9412	15.7353	11.2059	9.02941	107.618
0.556943	196.265	115.294	87.0882	60.2059	46.5588	52.7353	104.971	63.5882	50.3824	29.5294	20.7647	9.26471	5.70588	-2.94118	1.82353	1.38235	0.411765	1.29412	22.1176	31.2059	6.38235	4.79412	5	2.85294	97.2647	111.529	90.8028	59.2647	38.4118	27.2647	134.735	86.8235	59.8529	39.9118	26.5294	21.7059	20.2941	24.6176	14.2624	4.58824	7.82353	6.26471	118.382	64.5294	22.2353	15.8529	11.2059	9	107.529
0.562498	193.853	115.941	87.5294	60.6471	46.7353	53.4412	105.618	63.8824	50.4412	29.7941	20.5294	9.41176	5.79412	-2.94118	1.91176	1.44118	0.441176	1.32353	23.6471	31.3529	6.29412	5.08824	4.88235	2.91176	97.2941	109.706	91.3039	59.7353	39.0882	27.4118	134.765	87.2059	60.2647	40.0294	27	25.2059	28.2647	25.2941	14.5633	3.64706	7.55882	6.32353	118.794	61.0588	22.3529	16.0294	11.3529	9.08824	107.412
0.568054	194.412	115.735	87.7353	60.7941	46.9706	53.8529	105.971	64.1176	50.7941	30	18.8824	9.29412	5.79412	-2.97059	1.91176	1.38235	0.441176	1.44118	25.3529	32	6.44118	4.23529	4.94118	2.5	96.6765	109.794	91.476	59.8235	38.8235	27.8824	135.5	87.7647	60.4412	40.3235	27.5	22.7353	23.0588	26.5	14.4321	4.17647	7.91176	6.64706	119.824	61.1765	22.5294	16.2059	11.5294	9.23529	107.824
0.573609	191.971	116	88.2941	61.0588	47.2941	53.5	106	64.4706	51.1471	30.0588	19.0294	8.26471	5.82353	-2.94118	1.91176	1.32353	0.441176	1.29412	23.8235	31.8529	6.55882	4.02941	4.85294	2.55882	97.6176	112.971	91.9368	60.0294	39.2353	28.0294	136.176	88.0294	60.7647	40.6176	27.2353	23.0588	19.5588	21.8824	14.5611	3.44118	8.91176	7.26471	120.588	60.9412	22.7353	16.2353	11.5588	9.14706	107.971
0.579165	198.029	116.353	88.6765	61.3529	47.4118	53.9412	106.412	64.8235	51.1471	29.8235	22.9706	9.20588	5.79412	-3	1.88235	1.41176	0.441176	1.35294	27.8529	32.2353	6.61765	5.14706	5.14706	2.67647	96.7941	113.559	92.28	60.2941	39.3235	27.8529	136.912	88.4118	61.0588	40.7941	26.9412	25.3824	19.5	20.7941	14.6855	4.02941	8.61765	6.82353	121.353	62	22.8529	16.4118	11.5882	9.23529	107.235
0.58472	195.559	116.912	89	61.6176	47.5588	53.9118	107.265	65.1765	51.3235	30.4118	20.3824	9	5.76471	-2.97059	1.88235	1.35294	0.411765	1.41176	29.2353	30.5294	6.20588	4.17647	5	2.47059	92.0588	114.441	92.4325	60.5882	39.6176	28.1765	137.471	89	61.2647	40.9706	26.2059	21.7059	20.3235	21.8824	14.3937	3.82353	8.5	6.94118	122.559	64.4118	22.9118	16.4412	11.7647	9.23529	106.824
0.590276	195.794	117.5	89.3824	61.8529	47.7647	53.6471	107.471	65.6176	51.7647	30.4412	21.0882	7.44118	5.91176	-2.97059	1.94118	1.38235	0.352941	1.35294	26.2059	30.7353	6.17647	5	4.85294	3.14706	94.3824	114.382	92.841	60.9412	39.8529	28.3824	137.941	89.5588	61.6765	41.2059	26.9118	21.2059	27.7941	23	14.4412	3.82353	8.26471	7.05882	123.235	63.2353	23.2059	16.5882	11.7353	9.32353	106.059
0.595832	193.941	117.912	89.7353	62.1765	48.0588	54.1471	107.912	65.8235	52	29.3824	20.6471	9.26471	5.91176	-3.02941	1.91176	1.41176	0.352941	1.38235	19.5294	31	6.08824	4.55882	4.79412	2.38235	96.7647	113.912	93.268	61.0294	39.7647	28.6765	138.676	89.7941	62	41.3824	27.8824	21.4706	26.7059	22.2647	14.8054	3.5	7.82353	7.08824	123.882	63.9118	23.2941	16.7059	11.8529	9.41176	105.559
0.601387	192.588	117.588	90.1176	62.4412	48.4118	54.1765	108.265	66.0588	52.2059	30.2353	22.1176	8.73529	5.82353	-2.85294	1.94118	1.32353	0.441176	1.35294	23.1765	31.9412	6.23529	4.61765	4.88235	2.55882	94.9118	114.706	93.3627	61.7941	40.3235	28.8824	139.324	90.2353	62.1176	41.5882	27.5882	20.0882	21.8824	24	14.8122	3.55882	8	7.08824	124.971	63.0882	23.2353	16.6471	11.8824	9.41176	104.912
0.606943	193.235	118.735	90.5294	62.7059	48.6176	54.9412	108.676	66.3824	52.4118	29.5294	21.1471	9.29412	5.88235	-2.94118	2	1.29412	0.5	1.35294	25.7059	34.0588	6.29412	4.44118	5.02941	2.76471	92.4412	113.853	93.5926	61.5882	40.2941	29.0294	139.941	90.5294	62.5882	41.8824	27.7941	20.0882	23.5294	23.5882	15.1312	3.82353	7.79412	7.14706	125.765	63.5588	23.5294	16.8824	11.9706	9.52941	104.647
0.612498	190.735	118.853	90.7647	62.8235	48.6765	54.8235	109.206	66.6765	52.6471	30.9412	22.9118	8.70588	5.73529	-2.94118	1.88235	1.38235	0.470588	1.35294	27.4412	33.2059	5.67647	4.5	4.85294	2.5	92.7059	116.441	93.8911	61.7941	40.2353	28.8529	140.471	90.9706	62.8824	41.9118	28.4118	20.0882	28	22.9412	15.1697	3.94118	7.94118	7.26471	126.324	63.0588	23.5294	17.0294	12	9.52941	104.353
0.618054	191.647	119.5	91.2647	63.5	48.9412	55	109.676	66.9706	53.2353	31.8824	21.4118	8.55882	5.85294	-2.94118	1.82353	1.41176	0.441176	1.32353	23.0294	30.9118	5.67647	4.58824	5.20588	2.91176	94.2353	116.441	94.537	62.2941	40.5	29.1176	140.824	91.4706	63.1765	42.0294	27.5	22	23.5882	25.9412	15.6199	4.23529	8.61765	7.20588	126.971	64.1176	23.8235	17.1176	12.2353	9.44118	104.176
0.623609	187.029	119.235	91.4412	63.5882	49.1176	55.4412	110.118	67.1471	53.4412	32.0882	22.0588	8.61765	5.76471	-3	1.88235	1.32353	0.5	1.29412	21.4118	33.5	5.91176	4.91176	5.17647	2.91176	95.0882	115.853	94.8747	62.5882	40.9412	29.6471	141.529	91.6176	63.4706	42.1176	26.8824	22.5588	24.4706	27.3529	15.9095	3.08824	8.73529	7.32353	127.794	65.1471	23.8824	17.2059	12.1471	9.44118	103.618
0.629165	191.324	120.412	91.9412	63.9412	49.4118	55.7941	110.588	67.5882	53.4706	30.3824	22.3824	7.97059	5.97059	-2.91176	1.88235	1.41176	0.529412	1.32353	23.4118	32.9412	6.02941	5.08824	5.05882	2.79412	95.7647	115.676	94.9542	62.0882	40.7941	29.7059	142.206	92.2647	63.4118	42.5	27.0294	21.7941	21.7353	24.3235	16.2579	3.91176	10.9118	7.29412	128.824	66.1765	24.0294	17.2353	12.2647	9.52941	103.559
0.63472	187.912	121.412	92.2059	64.2353	49.5294	55.3235	110.941	67.8235	53.5588	31.6176	21.4118	7.64706	5.88235	-3	1.88235	1.44118	0.470588	1.44118	22.7647	32.6176	5.97059	5.02941	4.85294	2.73529	96.5294	118.088	95.2309	63.0882	40.9412	29.9706	142.618	92.6471	64.0294	43	27.4706	21.3235	23.5294	22.3529	16.5724	4.35294	10.4118	7.20588	129.294	66.2941	24.1471	17.5588	12.2941	9.61765	103.471
0.640276	191.029	121.559	92.4706	64.4412	49.8235	56.2353	111.382	68.1471	53.6176	30.8235	20.0588	8.44118	5.94118	-2.97059	1.82353	1.41176	0.529412	1.29412	22.6471	33.2941	6.70588	4.38235	5.17647	2.61765	97.7941	115.618	95.4989	62.9412	41	30.3529	143.118	92.8529	64.1471	43.1176	26.9412	22.0294	24.1471	23.2941	16.9842	3.76471	8.82353	7.26471	130.147	67.9412	24.2353	17.5882	12.3235	9.61765	102.588
0.645832	190.029	121.118	92.8235	64.5294	50.0588	56.5294	111.559	68.3235	54.0588	32.0588	20.7647	9.20588	5.85294	-2.97059	1.88235	1.41176	0.558824	1.35294	20.8824	33.4412	6.47059	4.64706	5.41176	2.67647	95.3824	118.059	95.8007	62.9118	41.3529	30	143.441	93.4412	64.3824	43.2059	27.9412	21.7941	22.5588	24.1471	17.4118	4.05882	9.41176	7.47059	131.176	67.4412	24.5588	17.6471	12.4412	9.61765	101.529
0.651387	189.706	121.618	93.2353	64.9118	50.0882	56.5	111.971	68.5882	54.2059	31.9412	20.8529	9.52941	5.82353	-2.94118	1.88235	1.44118	0.470588	1.32353	19.6176	32.5294	5.58824	4.79412	5.14706	2.70588	94.3235	118.294	96.159	62.7353	41.7059	30.6176	144.147	93.8235	64.8235	43.5588	27.9412	21.2353	24.6765	28.7059	17.8891	4.67647	8.41176	7.52941	131.618	68.4412	24.7059	17.8235	12.5	9.67647	101.235
0.656943	188.618	121.882	93.5882	65.1765	50.3235	56.7941	112.5	68.9706	54.5	32.4118	22.4706	8.64706	5.88235	-2.97059	1.94118	1.38235	0.5	1.32353	20.2941	33.8529	5.79412	4.64706	5.20588	2.76471	96.0882	118.147	96.3976	63.1471	41.7647	30.5882	145	94.1765	65.0294	43.5882	28.9118	22.3824	25.2059	30.9412	18.2149	3.29412	9.52941	7.32353	132.588	68.2353	24.7941	17.8529	12.5588	9.73529	100.529
0.662498	187.912	122.294	93.9706	65.3235	50.5294	57.0588	112.765	69.2059	54.7353	32.9412	23.0882	7.5	5.82353	-3.02941	1.97059	1.35294	0.382353	1.44118	21.6471	31.5588	6.29412	4.70588	5.20588	2.82353	98.9706	120	96.5174	63	41.8235	30.8824	145.382	94.5294	65.4706	43.8529	28.3824	21.7647	25.5	29.4706	18.5113	4.08824	9.44118	7	132.971	69.6471	25.0294	18.1176	12.6471	9.76471	100.059
0.668054	188.324	122.5	94.2941	65.7353	50.6471	57.1765	113.176	69.3529	55.0294	32.5882	23.9412	8.55882	5.82353	-2.91176	1.97059	1.38235	0.470588	1.5	21.1176	36.2647	6.14706	4.70588	5.11765	2.82353	102.324	119.412	96.6285	62.8235	42.5294	31.0882	145.794	95.1765	65.7059	43.8529	28.5294	23.3824	23.8235	32.3235	18.7783	4.47059	9.52941	7.29412	133.735	69.2353	25.1471	18.1765	12.8529	9.94118	98.4706
0.673609	188.471	122.647	94.5882	66.0588	51.0294	56.9412	113.588	69.6471	55	31.5294	23.0588	9.20588	5.91176	-3.02941	1.76471	1.38235	0.441176	1.41176	18.8824	35.0588	5.94118	4.94118	5.35294	2.97059	98.4706	118.676	96.4706	63.5	42.2647	31.0294	146.353	95.4706	65.8235	44.0588	28.8529	22.1176	24.3529	31.0294	18.8982	5.35294	9.38235	7.26471	134.529	69.9412	25.2059	18.2353	12.8824	9.85294	97.4412
0.679165	184.559	123.206	95.0294	66.2353	51.2059	56.7353	113.588	69.8529	55.3235	31.9412	25.3235	9.02941	5.79412	-3.05882	2.02941	1.38235	0.558824	1.38235	23.9118	33.4118	5.67647	5.58824	5.23529	2.70588	98.6471	120.794	96.4608	64.0882	42.4412	31.0294	146.824	95.8235	66.1471	44.2941	29.3235	22.4412	23.2647	31	19.1176	4.58824	9.05882	7.26471	135.235	70.7353	25.5588	18.2647	12.9412	9.91176	96.2059
0.68472	185.5	123.147	95.2647	66.4118	51.3824	56.5588	114.5	70.3235	55.5294	33.7059	23.1176	8.02941	5.85294	-3.05882	1.88235	1.35294	0.411765	1.44118	22.8529	35.3824	5.35294	5.41176	4.85294	2.76471	98.1471	119.618	96.3856	64.0294	42.7059	31.5882	147.5	96.2941	66.4706	44.5294	30	23.3235	22.5882	34.5882	19.4005	4.26471	9.44118	7.5	136.176	71.4706	25.6471	18.5294	12.9118	10	95.7941
0.690276	186.118	123.353	95.6765	66.7353	51.6176	56.8529	114.441	70.8235	55.9412	33.1471	20.7353	8.61765	5.85294	-3.05882	1.85294	1.32353	0.529412	1.29412	22.2647	34.2059	6.47059	4.94118	5.47059	2.52941	100.088	120.059	96.5261	64.6471	43.2941	31.7059	147.971	96.6765	66.5588	44.7353	28.8529	22.1176	24.4118	33.7647	19.6719	3.11765	9.44118	7.35294	136.765	70.7647	25.8235	18.5294	13	10.0588	95.0588
0.695832	187.735	124	95.9412	67.1765	51.8824	57.8529	114.765	71.3235	55.9412	33.9118	22.4706	7.35294	6	-2.97059	1.94118	1.41176	0.588235	1.38235	19.4118	33.7059	6.61765	5.23529	5.64706	2.58824	99.0882	118.265	96.6362	64.7353	43.2059	32.5	148.529	97.0588	66.8824	44.8529	29	23.1471	22.6471	37	19.9932	3.52941	9.05882	7.32353	137.294	72.1176	25.7941	18.7941	13	10.0294	95.1765
0.701387	185	124	96.2353	67.2353	52.0294	57.5588	115.412	71.6176	56.0588	32.5294	24.1176	8	6.02941	-3	1.85294	1.32353	0.5	1.41176	19.4706	33.7647	5.76471	5.29412	5.67647	2.88235	100.588	120.824	96.6285	65	43.3235	31.6176	148.971	97.8529	67.2647	45.0294	29.5588	23.3529	25.3824	33.7647	20.0995	4.20588	9.11765	7.5	138.059	74.2059	25.9412	18.8824	13.0588	10.0588	94.3529
0.706943	184.706	124.088	96.7059	67.5294	52.0882	57.4412	115.588	72	56.6765	33.8235	22.1176	7.58824	5.97059	-3.05882	1.97059	1.35294	0.382353	1.47059	20	34.8235	5.85294	5	5.29412	2.85294	99.4412	122.235	96.6133	65.2647	43.3235	32.3235	149.412	97.8235	67.4412	45.2647	30.3235	24.0588	28.1765	34.2941	20.448	3.55882	9.23529	7.35294	138.824	72.5882	26.2353	18.9118	13.2059	10.1176	93.6765
0.712498	185.265	124.294	96.9118	67.7353	52.2941	58.4118	115.882	72.2353	56.8529	31.5	21.5588	8.17647	5.94118	-3	1.88235	1.41176	0.529412	1.38235	19.9412	35.7941	6.05882	4.58824	6.08824	2.55882	99.8529	124.206	96.6166	65.6765	43.5882	32.0294	150.206	98.2059	67.6471	45.1471	31.0294	21.9412	28.7353	33.7353	20.4457	3.5	10.0882	7.61765	139.794	72.6765	26.2941	18.9412	13.3235	10.1176	93
0.718054	185.912	125.147	97.2941	68.1176	52.4706	58.8824	116.441	72.3235	56.9412	32.2353	21.4412	9.55882	5.91176	-3.11765	1.91176	1.38235	0.5	1.38235	17.9412	34.2647	5.94118	4.88235	5.32353	2.85294	97.5882	124.029	96.7462	65.0294	43.7647	31.7353	150.706	98.5588	67.9412	45.6765	29.2647	22	29.5588	34.7353	20.6267	3.35294	8.67647	7.52941	140.059	73	26.5	19.0294	13.1765	10.0882	91.9706
0.723609	187.324	125.353	97.4412	68.1765	52.5882	58.7353	116.735	72.7353	56.9412	31.5	22.6176	9.58824	6.08824	-2.97059	1.85294	1.29412	0.441176	1.47059	22.9706	34.0294	5.85294	4.55882	5.08824	2.79412	96.7353	123.176	96.5577	65.2647	44.0882	32.7647	151.147	98.8235	68.3529	45.7647	29.2647	25.3824	24.4706	33.5882	20.6968	3.38235	10.1471	7.55882	141.206	72.8529	26.6471	19.2059	13.2941	10.1765	91.3235
0.729165	185.412	126.029	97.7647	68.4118	52.9118	58.3529	117.029	72.9412	57.0588	31.2647	22.4412	8.05882	6.02941	-3.08824	1.76471	1.38235	0.558824	1.32353	24.8529	34.5	6.23529	4.73529	5.64706	2.79412	97.5882	122.706	96.5512	65.7059	44.1765	32.6176	151.559	99.3824	68.4412	45.9706	29.9412	24.8529	25.5588	33.6765	20.7489	3.23529	10.2941	7.38235	141.618	75.2647	26.7647	19.2647	13.5294	10.1176	90.8235
0.73472	187.353	125.647	98.2941	68.7059	53.1176	58.6765	117.206	73.0588	57.5882	32.2941	24.3235	7.79412	6	-3.08824	1.85294	1.38235	0.558824	1.38235	19.3235	34.8529	6.64706	5.05882	5.35294	3	103.853	125.353	96.8475	66.0588	44.5588	32.7941	152.059	99.7647	68.7059	46.1176	29.1471	25	25.5	38.5588	21.0158	3.5	9.47059	7.41176	142.559	75.1471	26.8529	19.4412	13.4706	10.2059	90.1176
0.740276	185.235	126.824	98.5294	68.8824	53.2647	58.1765	117.706	73.5294	57.5294	33.0882	23.2059	7.17647	6.17647	-3.02941	1.91176	1.32353	0.529412	1.38235	19	34.4118	5.61765	4.73529	5.64706	2.97059	102	121.765	96.8562	66.4118	44.7059	33.2647	152.588	100.059	68.9412	46.2647	29.9118	22.9412	25.3235	40.9118	21.1425	4	10.7647	7.52941	143.529	75.1471	26.9412	19.3824	13.4706	10.2941	89.5
0.745832	186.647	126.235	98.7941	69.1765	53.4412	59.1765	118.059	73.7647	57.5588	31.8824	22.7941	7.79412	6.02941	-3.05882	1.94118	1.32353	0.411765	1.41176	18.9412	36.0588	5.52941	4.88235	5.64706	3	101.235	120.441	96.8464	65.9412	44.2353	33.8235	153.235	100.471	69.3235	46.7059	30.2941	22.8824	29.3235	36.0882	21.1878	3.35294	9.11765	7.47059	144.324	75.5882	27.0294	19.5882	13.6176	10.3235	88.9706
0.751387	186.529	127.559	99.1765	69.3529	53.5882	59.5	118.412	74.0882	57.8824	31.2647	23.7353	6.5	5.97059	-3	1.94118	1.32353	0.529412	1.38235	23.2647	34.8235	5.85294	4.76471	5.5	2.73529	98.3824	123.882	97.0741	66.4118	44.6471	33.9412	153.618	100.706	69.6471	46.7353	30.3824	23.4118	26.6471	35.6765	21.4525	4.08824	8.97059	7.35294	145.059	75.7941	27.2353	19.5882	13.6176	10.3529	88.2647
0.756943	184.088	127.235	99.4706	69.6765	53.7941	60.5	119.118	74.2941	58.2353	32.0588	23.1471	8.29412	6.08824	-3.02941	2	1.41176	0.558824	1.41176	18.7941	34.9412	5.38235	5.14706	5.41176	2.88235	98.5588	121.559	97.3181	66.3824	44.5882	34	154.147	101.265	70.0294	47.0588	29.9412	21.9412	27.0882	36.1765	21.7443	3.73529	9.44118	7.79412	146.118	77.4118	27.3529	19.8235	13.7059	10.5	87.8235
0.762498	184.353	127.382	99.7353	69.8824	53.9118	60.5	119.353	74.6176	58.3824	32.1471	23.8529	7.11765	5.94118	-2.94118	1.91176	1.38235	0.558824	1.38235	17	34.1471	6.02941	4.88235	5.64706	2.88235	97.8824	125.235	97.0534	66.2647	44.7647	33.9412	154.824	101.5	70.0588	47.1471	29.7941	21.3824	25.7941	38.4118	21.7421	3.29412	8.85294	7.55882	147.206	77.2647	27.4706	19.7941	13.7353	10.3529	86.5
0.768054	187.853	127.5	100.029	70.1765	54.2353	61.1765	119.382	74.8529	58.5588	30.6471	22.3235	6.97059	6.11765	-3	1.94118	1.38235	0.588235	1.38235	17.8235	34.5588	5.41176	5.32353	5.67647	2.85294	100.412	125.882	96.7113	66.4706	44.5294	33.7353	155.265	102.118	70.3529	47.3824	29.7059	23.1471	26.3235	37.0588	21.8778	3.44118	8.97059	7.32353	148.147	79.1176	27.6765	20	14	10.4118	85.7353
0.773609	184.618	127.882	100.324	70.2647	54.3529	60.4706	120.118	75.2647	58.8824	32.8529	24.1765	7.70588	6.17647	-2.91176	1.97059	1.44118	0.558824	1.38235	18.2941	34.1765	5.58824	5.14706	5.35294	2.91176	99.5882	125.824	96.5458	66.2059	45.2647	33.7941	155.618	102.5	70.7059	47.5294	29.2647	21.5882	24.4118	36.0882	21.9706	3.23529	9.76471	7.82353	149.059	77.5294	27.8824	20.2059	13.9412	10.4118	85.0588
0.779165	184.088	128.559	100.588	70.6176	54.5588	60.7353	120.559	75.4706	59.1176	32.6765	24.4706	7.47059	6.14706	-2.94118	1.97059	1.35294	0.558824	1.47059	17.8529	34.4412	5.97059	5.02941	5.52941	3.17647	99.7353	127.029	96.6111	64.9118	45.3529	34.4412	156.118	102.529	71.2647	47.5882	29.1471	23.0882	25.8529	35.6176	22.2783	3.38235	10.2353	7.38235	149.853	78.1471	28.0588	20.1176	13.9706	10.6176	85.2059
0.78472	185.265	127.912	100.912	70.5588	54.7059	61.3824	120.324	75.5294	59.2353	31.6176	24.0294	7.38235	6.26471	-3.02941	1.97059	1.38235	0.558824	1.38235	17.3824	34.0882	5.97059	4.94118	5.52941	3.14706	98.3529	126.176	96.3399	66.5	45.4412	35.6471	156.676	103	71.1765	47.7059	29.9118	22.2059	28.1471	35.2941	22.4842	3.67647	10.0882	7.5	150.529	78.0882	28.1471	20.2059	14.2353	10.5	84.7647
0.790276	184.824	128.853	101.176	70.9706	54.9412	61.2941	120.647	75.9118	59.6471	31.6765	24.1471	7.94118	6.20588	-2.97059	1.91176	1.35294	0.529412	1.41176	19.2059	37.7647	5.29412	5.05882	5.47059	2.94118	99.3235	126.059	96.3529	67.6471	45.5	35.1176	157.059	103.441	71.4412	47.9706	31.0294	22.9706	29.8235	35.7647	22.8801	4.20588	10.5588	7.55882	151.353	80.2353	28.2647	20.3235	14.1176	10.5294	84.3235
0.795832	183.235	129.324	101.5	71.1765	55.0588	61.0588	121	76.1176	59.5294	33	23.2647	11.0588	6.20588	-2.94118	1.88235	1.35294	0.558824	1.47059	18.8235	35.0882	5.70588	5.23529	5.38235	3.08824	99.5882	127.176	96.4739	66.9118	45.4118	35.2941	157.853	103.559	71.7647	48.1471	31.6176	23.1471	30.7353	38.8235	23.1199	3.88235	10.5588	7.70588	151.941	80.9118	28.2941	20.4412	14.3235	10.6471	83.4412
0.801387	185.853	129.176	101.853	71.5294	55.2059	60.7059	121.265	76.2941	59.7059	31.4412	23.8824	15.2353	6.11765	-3.14706	1.94118	1.38235	0.558824	1.47059	19.6765	35.8529	6.17647	5.20588	5.73529	2.79412	102.059	127.176	96.5316	67.9118	45.6471	35.5882	158.265	104.088	71.7941	48.2353	30.3529	23.2059	28.7941	35.8235	23.1448	3.79412	9.61765	7.58824	152.647	79.0588	28.5588	20.6471	14.2941	10.5588	82.1471
0.806943	186.706	129.706	102.059	71.7941	55.4118	61.0294	121.412	76.3824	60.1471	31.2059	22.8235	8.05882	6	-3.17647	1.88235	1.41176	0.529412	1.44118	19.9118	34.7647	6.02941	5.35294	5.79412	2.79412	99.5588	126.824	96.7364	67.1176	45.7941	35.1765	158.647	104.441	72.1176	48.3824	31.4412	23.2941	30.4412	36.7353	23.2534	3.44118	9.70588	7.58824	153.824	80.0588	28.7353	20.6765	14.2647	10.5588	81.4706
0.812498	188.412	130.294	102.353	71.9412	55.7353	62.0882	122.118	76.6176	60.2941	32.7353	23.0588	14.6765	6.23529	-3.11765	2.05882	1.32353	0.705882	1.52941	21.5588	36.4412	5.85294	5.70588	5.73529	2.91176	98.6471	126.588	96.7996	67.8235	45.7647	35.5588	159.029	104.735	72.3235	48.6765	30.8235	22.0588	28.5882	37.0588	23.3281	3.85294	9.61765	7.73529	154.265	80.2647	28.8824	20.6765	14.3824	10.7059	80.8235
0.818054	186.235	130.412	102.647	72	55.6765	62.1176	122.294	76.8235	60.3529	32.8824	23.6176	12.9412	6.08824	-3.05882	2.11765	1.35294	0.5	1.32353	21.8529	35.0294	6.23529	5.26471	5.61765	2.88235	98.9412	128.559	96.8388	69.2647	46.2941	35.5588	159.529	105.118	72.4706	48.7647	31.6765	22.4412	29.2059	37.7647	23.6244	3.38235	9.70588	7.70588	155.206	80.4706	29.0882	20.7941	14.3824	10.6176	79.8824
0.823609	187.265	130.441	103.029	72.3824	56	62.0882	122.529	77.1765	60.7647	31.7647	24.3529	6.70588	6.14706	-3	2.05882	1.35294	0.558824	1.5	20.2353	35.0294	6.20588	5.26471	5.82353	3.35294	98.8824	129.412	96.9325	69	46.5	35.6176	160	105.559	72.8529	48.9706	30.5588	21.8235	31.6765	40.1176	23.8575	3.20588	10.0882	7.85294	156.5	80.1765	29.1471	21	14.4118	10.7647	79.7941
0.829165	185.441	130.471	103.147	72.4706	56.0882	61.4706	123.118	77.4118	60.9412	32	23.1176	8.05882	6.23529	-2.97059	2.02941	1.26471	0.529412	1.44118	20.1176	35.3824	5.14706	4.94118	5.41176	3.23529	98.3235	128.088	97.0033	69.0294	46.5294	35.5882	160.529	105.971	73.0294	49	30.4118	21.1765	29.0294	41	23.8846	3.5	10.2353	7.58824	157.147	81.6176	29.2353	21	14.5588	10.7647	79.9118
0.83472	184.588	130.824	103.529	72.8824	56.3235	60.5294	123.147	77.7647	61.1765	31.5294	23.1765	8.02941	6.08824	-3.02941	1.94118	1.44118	0.558824	1.41176	20.4412	36.4706	5.23529	5.23529	5.79412	2.97059	98.9118	130.412	97.0098	68.2941	46.9412	36.0588	160.794	106.382	73.3529	49.3529	31.1176	22	27	41.5588	24.0271	3.35294	10.4118	7.82353	157.765	82.2059	29.3824	21.2059	14.5294	10.8235	78.9118
0.840276	186.5	131.941	103.882	72.8824	56.4412	62.0294	123.618	78.0588	61.4412	33.5882	22.9412	8.26471	6.08824	-3.08824	1.88235	1.32353	0.647059	1.41176	22.2059	35.4412	5.61765	5	5.76471	3.08824	99.9412	127.676	97.1264	68.7941	47.1471	35.9706	161.294	106.529	73.6176	49.4706	31.1765	23.0294	28.7059	39.5588	24.1538	3.32353	9.91176	7.67647	158.618	81.8824	29.5294	21.1471	14.7353	10.8824	78.6765
0.845832	185.206	132.824	104.059	73.2353	56.5882	62.7647	123.941	78.4706	61.6765	31.6176	22.6765	8.17647	6.11765	-3.11765	2.02941	1.32353	0.529412	1.41176	20.0882	36.5882	5.73529	5.08824	5.61765	3	97.7647	128.765	97.0033	67.9706	47.0294	35.2941	161.765	107	74	49.5	30.9412	24.7059	26.8529	44.5882	24.2262	3.79412	10.7059	7.67647	159.882	82.4412	29.7941	21.2647	14.7059	10.8235	78.1176
0.851387	186.324	132.147	104.353	73.4706	56.7353	62.3235	123.941	78.6176	61.5294	31.0882	23.0882	7.14706	6.11765	-3.08824	1.91176	1.29412	0.5	1.5	24.7941	36.9412	5.94118	5.08824	5.73529	3.14706	96.8529	130.147	96.7015	69.2059	46.9706	35.5294	162.618	107.265	74.1765	49.6765	31.8235	24.0294	30.1471	41.9118	24.2308	3.41176	10.1765	7.73529	160.294	84.5294	29.8235	21.2941	14.7941	10.8824	77.7353
0.856943	183.441	132.853	104.647	73.5294	56.8824	63.4706	124.324	78.7941	61.7059	32.6471	24.4706	8.35294	6.08824	-3.20588	1.91176	1.32353	0.529412	1.38235	22.5588	36.3235	6	5.08824	6.20588	3.11765	99.2059	130.912	96.659	69.4118	47.3529	35.6765	162.912	107.588	74.2647	50	31.2647	24.4412	27.5588	43.9706	24.276	3.26471	10.7941	7.58824	161.147	84.8824	30	21.5588	14.8824	11	76.3824
0.862498	184.235	132.676	104.794	73.8824	57	62.8824	124.618	79.1471	62.0588	32.2647	24.2941	9.32353	6.23529	-3.11765	1.88235	1.41176	0.529412	1.5	21.9706	35.6765	5.73529	5.02941	5.61765	3.11765	98.8529	131.588	96.658	68.3529	47.4412	36.7353	163.588	107.853	74.3529	50.3235	31	23.7647	30.6176	39.8824	24.2059	3.41176	9.76471	7.97059	162.706	83.8824	30.0882	21.5588	15	11.0294	76.4118
0.868054	185.647	132.588	105.059	74.1471	57.3235	63.4706	125.059	79.2941	62.2941	31.6176	23.3235	7.82353	6.23529	-3.17647	2	1.41176	0.470588	1.47059	22.6176	35.3824	5.38235	5.11765	5.94118	3	99	131.853	96.756	67.9412	47.2353	36.9118	163.824	108.059	74.7059	50.5588	32.6176	23.8529	32.5294	41.3235	24.3756	3.41176	10.2647	7.55882	163.912	85.3824	30.2941	21.6765	14.9118	11.0882	74.0588
0.873609	184.529	133.206	105.265	74.3235	57.4412	63.6176	125.353	79.5588	62.4118	32.7941	23.1765	7.67647	6.35294	-3.20588	1.85294	1.38235	0.558824	1.47059	18.7941	35.8824	5.70588	5.26471	5.82353	2.91176	98.8529	132.324	96.8824	70.7353	47.4412	36.9118	164.382	108.265	75.0882	50.4412	32.1471	25.4118	29.2941	43.2647	24.5588	3.32353	9.64706	7.70588	164.559	84.8529	30.4118	21.7647	14.9706	11.0882	74.8235
0.879165	186.765	133.412	105.706	74.5294	57.6176	62.7059	125.559	79.6765	62.6471	32.8235	24.5588	7.05882	6.32353	-3.20588	2	1.44118	0.617647	1.35294	17.5294	36.7647	5.88235	5.20588	5.76471	2.94118	100.294	131.765	96.9379	71.9412	47.2353	36.9118	164.647	108.471	75.3824	50.4412	30.5882	23.7941	32.9706	42.2353	24.8937	3.52941	9.5	7.67647	165.618	86.6176	30.6176	21.8235	14.9706	11.0882	74.3235
0.88472	186.029	133.176	106	74.7353	57.8235	63.4412	126	79.8529	62.7941	31.7059	23.5	6.70588	6.5	-3.14706	2.02941	1.38235	0.588235	1.44118	21.9412	37.1765	5.79412	5.26471	5.94118	2.97059	99.5	133.588	96.9946	71.3235	47.9118	36.5882	165.118	108.882	75.8235	50.7353	31.7647	22.8824	30.0882	40.8529	25.0385	3.41176	10.6176	7.88235	166.647	85.7941	30.7941	21.8529	15.0588	11.1176	73.7059
0.890276	186.118	133.853	106.088	75.0882	57.7941	62.9706	126.118	80.2647	63.0294	33.1471	23.1176	8.17647	6.35294	-3.05882	2.14706	1.44118	0.529412	1.44118	20.3235	36.3824	5.76471	5.26471	5.82353	3.02941	99.0882	135.353	97.0806	70.2059	47.5882	36.5588	165.382	109.471	75.7941	50.8529	31.3824	24.2353	30.5882	41.1765	24.8869	3.52941	9.85294	7.85294	167.706	85.5	30.7353	21.9706	15.1176	11.1765	73.2941
0.895832	186.765	134.176	106.471	75.1471	58.0588	62.7059	126.588	80.4706	63.2059	34.8235	22.8529	8.61765	6.41176	-3.05882	1.94118	1.44118	0.647059	1.41176	16.4118	37.4706	5.91176	5.32353	6.08824	3	98.8824	134.382	97.2146	69.7353	47.7059	36.7353	165.735	109.588	75.8824	51.0588	31.7059	24.5	33.6176	42.1765	24.9525	3.47059	11.6471	7.70588	168.941	86.8235	30.8529	22.0588	15.2647	11.1765	73.4706
0.901387	185.824	134.941	106.794	75.2353	58.2059	64.1471	126.735	80.7941	63.3235	33.1765	24.3529	8.38235	6.20588	-3.14706	1.97059	1.35294	0.529412	1.38235	17.9118	36.3235	5.23529	5.20588	5.94118	3.05882	98.9118	133.176	97.2484	69.9412	47.4412	36.7353	166.088	110.088	76.1176	51.1176	31.5588	24.4412	31.4118	42.3235	25.0339	3.47059	10.0588	7.52941	169.882	85.8824	31.0294	21.9706	15.2353	11.1765	72.7941
0.906943	186.882	135.588	107.088	75.4118	58.4412	63.7353	126.971	80.8529	63.3235	32.9412	25.2941	8.05882	6.35294	-3.08824	2.02941	1.32353	0.647059	1.47059	17.1765	35.5	5.17647	5.11765	6.11765	3.08824	100.059	135.471	97.2484	70.4412	47.3235	36.7353	166.853	110.559	76.5588	51.2941	31.3824	23.1765	33.5882	42.5882	25.3167	3.58824	10.9118	7.79412	170.853	81.9118	31.1176	22.1765	15.4118	11.2941	72.3824
0.912498	187.324	135.618	107.235	75.6765	58.5	63.7353	127.088	81.2353	63.5882	34.0294	22.4118	8.35294	6.29412	-3.14706	2.23529	1.44118	0.647059	1.38235	20.4118	36.3824	6.61765	5.26471	6.14706	3.08824	103.206	133.176	97.2702	70.3529	47.5882	37.4118	167.294	110.882	76.7059	51.5294	32.9412	22.9412	34.8235	44.5588	25.6086	3.52941	11.2059	7.79412	171.676	82.5294	31.2353	22.0882	15.3235	11.2941	73.1176
0.918054	187.176	135.676	107.471	75.7059	58.6471	64.2059	127.588	81.2353	63.7353	32.8529	23.5882	8.88235	6.38235	-3.08824	2.17647	1.38235	0.529412	1.47059	18.7059	36.9118	5.91176	5.55882	6.23529	3.05882	102.471	133.176	97.3671	70.7353	48	37.5	167.588	110.971	76.9118	51.6176	32.9412	23.4706	30.7059	41.5588	25.7398	3.41176	11.8824	7.73529	171.912	82.8529	31.3235	21.8235	15.4118	11.3824	72.2059
0.923609	185.618	136	107.765	75.9412	58.8235	63.5	127.853	81.6176	63.8824	33.7647	25.2059	8.55882	6.20588	-3.17647	1.91176	1.32353	0.558824	1.38235	15.5882	36.5294	5.76471	5.35294	6.02941	3.20588	100.706	133.118	97.3649	70.7647	47.9706	37.7647	167.706	111.382	77.1471	51.8235	32.4412	24.0882	31.7059	47.7941	25.8348	3.94118	11.5	7.88235	173.265	82.1765	31.5294	21.9412	15.4118	11.2647	72.0294
0.929165	185.441	135.471	108.088	76.3235	58.9118	63.7647	128.118	81.7353	64.3529	32.3529	23.0882	8.70588	6.32353	-3.23529	1.94118	1.38235	0.529412	1.38235	19.4706	35.4412	6.02941	5.14706	6	3.08824	98.4412	133	97.2157	69.7353	47.9118	38.5882	168.412	111.794	77.4118	52.0294	31.8824	23.7353	31.8824	45.3529	25.7602	3.5	11.1176	7.85294	174	83.0882	31.6471	21.9706	15.5294	11.3235	72
0.93472	186.824	136.529	108.294	76.4706	59.0588	64.6471	128.471	82.1176	64.6765	31.6176	23.5294	7.32353	6.35294	-3.11765	2	1.41176	0.529412	1.5	19.8529	35.6765	6.23529	5.38235	5.85294	3.17647	97.5	135.029	97.4368	70.1765	47.6765	38.7059	168.618	112.206	77.7941	52.1471	33.6471	22.5294	35.5882	45.6765	26.0226	3.44118	11.5588	8.02941	174.824	82.6765	31.7059	22.0588	15.4412	11.4706	71.2647
0.940276	185.529	136.5	108.412	76.6471	59.2941	64.5294	128.824	82.4706	64.6176	31.8235	23.1471	8	6.47059	-3.17647	1.88235	1.38235	0.676471	1.44118	21.0294	37.2941	5.82353	5.32353	6.14706	2.97059	98.5	133.882	97.2996	71.3824	48.1176	37.5882	169.265	112.382	77.7941	52.3235	34.7941	25.2353	34.1765	44.2941	25.9977	5.97059	11.4412	7.97059	176.353	84.6176	31.8235	22.1471	15.7353	11.5	69.9118
0.945832	185.676	136.529	108.794	76.7647	59.4118	64.8235	129.147	82.6176	64.9412	31.5588	22.8235	10	6.47059	-3.20588	1.91176	1.32353	0.558824	1.44118	18.0588	36	6.23529	5.26471	6.08824	3.05882	100.706	136.912	97.2146	70.7941	47.9706	38.4118	169.706	112.647	78.2647	52.2353	33.9118	26.5882	33.9118	43.5294	26.2172	4.70588	11.2941	8	177.294	84.3235	32.0294	22.1765	15.5	11.4706	70.4412
0.951387	184.324	136.735	108.882	77.0588	59.6176	64.7941	129.235	82.6765	65.1176	31.1471	24.6471	8.47059	6.26471	-3.14706	1.88235	1.29412	0.558824	1.47059	19.0882	37.5588	7.55882	5.5	6.11765	3.26471	99.2941	136.5	97.0196	71.6176	47.8235	37.9412	169.882	112.853	78.2059	52.5294	31.9118	24.8235	32.5	45.4412	26.1719	3.79412	11.3824	7.94118	178.588	83.3235	32.1765	22.3824	15.5	11.5	69.2059
0.956943	185.118	136.588	109.235	77	59.6176	64.3235	129.382	82.9706	64.8824	32	22.9706	8.94118	6.02941	-3.26471	1.94118	1.41176	0.529412	1.5	21.9412	36.4412	8.5	5.14706	6.11765	3.35294	101.235	135.088	96.7996	72.5588	48.6471	39	170.441	113.059	78.3529	52.7941	31.7941	25.1176	31.3824	46.4118	26.1719	5.73529	10.9706	7.97059	180.382	84.1765	32.2647	22.4706	15.6176	11.6176	68.6176
0.962498	185.824	137.441	109.559	77.3824	59.8235	64.6176	129.941	83.2353	65.3235	31.6471	22.3529	9.76471	6.20588	-3.26471	2	1.32353	0.5	1.52941	20.0882	38.2941	8.5	5.47059	5.91176	3.32353	101.235	136.647	96.8366	72.5	48.2059	38.5294	170.912	113.794	78.5882	52.7941	32.8235	23.7647	32.8235	47.5882	26.3326	3.52941	10.8824	8.11765	180.647	85.2059	32.4706	22.4706	15.6176	11.6176	69.0882
0.968054	185.971	138.029	109.676	77.7059	60.0294	64.6471	130.324	83.3235	65.5294	32.3529	22.5588	7.88235	6.44118	-3.20588	1.91176	1.23529	0.588235	1.38235	17.1471	37.7941	6.52941	5.79412	5.94118	3.14706	102.5	136.118	96.7996	70.7059	47.8529	38.8235	171.735	114.147	78.8824	53.0294	32.5	26.3235	32.9706	46.7647	26.2398	4.82353	11.4706	8.17647	182	84.9412	32.5	22.7059	15.7647	11.5	68.3824
0.973609	186.5	138.029	110.059	77.7647	60.2059	64.7353	130.529	83.5	65.6471	31.1471	24.6176	9.67647	6.52941	-3.26471	2.14706	1.26471	0.588235	1.41176	19.2353	37.2353	6.20588	5.32353	6.11765	3.26471	102.382	136.882	96.8769	72.5	48.1176	38.8235	172.176	114.029	79.3824	53.0588	32.5294	26.4706	30.5294	45.5294	26.2941	3.5	10.9118	7.94118	183.735	87.7647	32.7059	22.6765	15.7941	11.6471	68.6471
0.979165	186.529	138.824	110.324	78.2059	60.1471	64.7941	130.471	83.5882	65.6765	31.5882	23.9412	8.20588	6.20588	-3.29412	2.11765	1.35294	0.441176	1.38235	20.1471	37.6765	5.5	5.32353	6.26471	3.38235	103.412	136.5	96.7462	71.5588	48.3824	38.6471	172.618	114.441	79.3529	53.2647	32.4118	24.0882	33.4706	44.9118	26.0633	3.5	11.3824	7.91176	184.853	86.8235	32.7059	22.8824	15.6471	11.7647	68.3529
0.98472	187.706	139.147	110.382	78.2647	60.3824	65.1765	130.882	84.1176	66.0294	31.7647	23.2647	10.1176	6.29412	-3.14706	1.97059	1.41176	0.529412	1.52941	23.5588	37.6176	5.47059	5.29412	6.11765	3.38235	102.206	137.941	96.7712	70.9706	49	38.8824	172.735	114.824	79.3529	53.4118	32.2059	24.5	34.5	45.3824	25.9299	4.08824	12.4706	8.17647	185.176	85.5294	32.7647	23.1471	15.7059	11.7647	67.6176
0.990276	186.059	139.294	110.676	78.3824	60.5	64.6176	131.118	84.2941	66.1471	32.6471	22.9706	9.5	6.38235	-3.20588	2.05882	1.26471	0.529412	1.5	23.4118	37.6471	5.61765	5.29412	5.94118	3.26471	101.676	136.265	96.9837	71.5588	49.0294	39.1765	173.059	115.206	79.6765	53.4118	32.2647	23.5294	32.6765	45.5	26.0068	3.5	11.4118	8.14706	186.559	87.2353	32.9706	23.0294	15.9118	11.7059	67.4706
0.991665	194.618	139.206	110.941	78.4412	60.6471	66.5	131.235	84.1765	66.2941	31.4118	22.7941	8.08824	6	-3.26471	2	1.38235	0.529412	1.44118	15.6765	36.4412	3.85294	5.5	5.97059	3.17647	107.206	139.971	97.1089	72.5	48.4706	39.3235	173.559	115.176	79.6765	53.6765	34.1765	23.4706	33.9412	45.7941	26.0158	3.88235	11.5294	8	185.765	89.2353	32.7941	23.3529	15.7353	11.8235	70.7059
0.99722	189	139.353	111.353	78.5882	60.8824	66.0294	131.294	84.6471	66.6176	32.1176	21	9.20588	6.26471	-3.14706	2	1.35294	0.617647	1.52941	16.8529	36.1176	4.44118	5.38235	6.38235	3.41176	103.382	140.118	97.244	71.6765	47.4412	41.0588	173.765	115.353	79.9706	53.8529	34.7059	24.8824	31.7941	45.6471	26.0362	3.94118	11.2059	8.17647	187.765	86.0294	33.1176	23.0882	16.2647	11.8824	66.7059
1.00278	188.147	139.353	111.676	78.7941	61	66.2647	131.235	84.6471	66.4118	30.0588	21.7647	8.82353	5.88235	-3.26471	2.08824	1.38235	0.588235	1.5	17.4412	36.4412	6.58824	5.38235	6.05882	3.35294	103.971	138.912	97.427	71.1471	47.4118	39.9118	174.294	115.676	80.2941	53.7941	34.1765	24.5588	32.3235	45.7941	26.0792	3.47059	11.0588	8.14706	188.794	86.9412	33.2059	23.1765	16.1176	11.8529	66.6765
1.00833	188.471	139.441	111.824	78.8235	61.1765	65.8824	131.5	84.8824	66.4706	30.1176	21.8824	8.17647	5.73529	-3.20588	2.02941	1.32353	0.617647	1.47059	17.5588	37.9118	7.02941	5.52941	6.26471	3.23529	102.5	138.029	97.439	72.0882	47.3235	39.9706	174.471	115.971	80.4412	53.9706	34.7941	23.2941	31.7353	44.5588	25.9367	3.55882	11.3824	8.02941	190.441	86.4412	33.2647	23.2941	16.2647	11.7941	65.8824
1.01389	188.353	140.559	112.147	79.2647	61.3824	66.2059	132.088	85.1176	66.7941	32.6176	22.1765	7.97059	6.02941	-3.32353	2	1.32353	0.558824	1.47059	20.1471	38.3824	7.38235	5.58824	6.11765	3.44118	101.676	137.147	97.4412	71.4706	48.4706	39.7647	174.971	116.412	80.6471	53.9706	34.2059	23.2059	33.2647	45.4706	25.9299	4	11.2353	8.29412	191.853	85.7353	33.4412	23.3529	16.1471	11.9118	65.8235
1.01944	188.882	140.471	112.353	79.2941	61.4118	66.3529	132.294	85.4118	67	32.9412	23.8529	8.70588	6.23529	-3.23529	2.05882	1.35294	0.647059	1.41176	18.2647	39.3235	4.97059	6	6.29412	3.35294	101.882	138.529	97.6275	70.5588	48.9118	40.9412	175.088	116.794	80.7353	54.0588	33.0294	24.7059	32.0294	45.6765	26.0905	3.61765	11.6765	8.20588	193.588	85.2353	33.5294	23.4706	16.2941	11.8824	65.8235
1.025	188.618	140.441	112.706	79.7059	61.4118	66.1176	132.706	85.7647	67.3235	31.9706	23.4412	7.70588	5.91176	-3.26471	2.14706	1.38235	0.529412	1.44118	16.7059	38.2353	5.52941	5.82353	6.5	3.44118	102.529	139.588	97.8998	72.4118	48.9118	39.7941	175.647	117.059	81.1471	54.1471	34.8235	24.3235	32.7059	46.4706	26.3394	4	12.4412	8.05882	194.294	84.8824	33.7059	23.5882	16.2941	11.8824	64.6176
1.03055	187.735	140.765	112.794	79.7941	61.5882	66.1176	132.647	86	67.5	30.9118	22.7647	7.82353	5.88235	-3.32353	2.29412	1.29412	0.558824	1.41176	16.4706	37.6176	5.14706	5.64706	6.38235	3.35294	102.118	139.147	97.9139	72.1176	50.1765	40.5	175.882	117.353	81.3824	54.3235	34.1176	24.2059	34.5882	45.8529	26.4819	3.82353	11.0882	8.14706	194.559	85.4118	33.9118	23.5294	16.4412	11.9706	66.4706
1.03611	188.118	141.353	113.059	79.8529	61.8529	66.3235	132.941	86.2059	67.7941	31.0588	23.2941	8.17647	6.14706	-3.35294	1.94118	1.26471	0.647059	1.44118	18.1765	39.7353	4.38235	5.76471	6.38235	3.38235	103.206	140.824	97.8889	74.2059	49.7353	40.6765	176.353	117.559	81.6176	54.5882	34	25.8235	33.9412	45.8824	26.5724	3.85294	11.4412	8.17647	195.676	85.7059	34.0294	23.5882	16.4706	12.0588	65.0588
1.04166	187.088	141	113.294	79.9118	61.9412	66.7353	133.206	86.5294	67.8529	32.1176	25.3824	7.97059	6.14706	-3.29412	2.11765	1.32353	0.617647	1.5	17.0294	38.2647	4.70588	5.61765	6.41176	3.38235	103.235	140.853	98.049	72.8529	49.6176	40.2941	176.676	117.941	81.5882	54.7059	33.2059	24.1471	32.6765	46.7059	26.7964	4.26471	11.5588	8.11765	196.971	87	34.0294	23.7353	16.5294	11.9706	65.3235
1.04722	189.618	141.618	113.353	80.2353	61.9706	64.7941	133.265	86.7647	67.8824	32.8235	27.0882	7.5	5.97059	-3.29412	1.94118	1.44118	0.617647	1.47059	15.6176	37.5588	5.32353	5.70588	6.5	3.38235	101.794	139.529	97.8998	72.8824	50.1471	41.4412	176.941	118.206	82.0294	55	33.0588	24.2941	34.2353	48.2647	26.8281	4.35294	11.4118	8.23529	197.912	85.1765	34.1765	23.8235	16.5882	12.0588	65.0588
1.05278	189.5	141.676	113.559	80.4412	62.1176	66.4706	133.529	86.7353	68.0294	32.1765	24.2059	8.23529	5.85294	-3.38235	2.14706	1.44118	0.558824	1.44118	19.7647	39.4706	4.32353	5.88235	6.47059	3.38235	101.912	140.706	98.0098	74.0882	49.7059	41.5588	177.324	118.147	82.1765	55.0882	34.0882	23.2353	35.2353	46.5294	27.0928	4.32353	11.7059	8.26471	199.206	86.5882	34.2941	23.9412	16.5882	12.1176	64.5588
1.05833	188.294	142.147	113.912	80.3824	62.2353	66.8824	133.735	87.2647	68.3529	32.0588	24.2059	8	6.08824	-3.29412	2	1.38235	0.647059	1.47059	23.3235	38.6471	4.32353	6.02941	6.58824	3.44118	101.912	140.735	98.2135	73.5882	49.8235	40.9706	177.647	118.471	82.4706	55.1765	34.3529	23.2353	37	46.2059	27.276	3.85294	11.3235	8.17647	200.176	87.1176	34.4412	24.0882	16.6176	12.1176	64.4706
1.06389	189.765	142.206	114.088	80.6471	62.5588	67.1176	133.941	87.4412	68.2647	32.2647	26.8235	7.23529	5.82353	-3.44118	2.05882	1.32353	0.705882	1.5	21.3235	39.3529	4.41176	5.85294	6.58824	3.47059	100.765	141.853	98.1068	72.2941	50.7647	40.7941	178.324	118.853	82.5294	55.2059	34.4118	24.3235	31.7647	46.6765	27.3281	3.67647	11.5588	8.52941	202.176	87.3235	34.6176	24.0882	16.6471	12.1176	63.5
1.06944	188.824	142.971	114.176	80.9706	62.5882	66.5588	134.206	87.7647	68.5	31.1471	25.9118	7.76471	5.79412	-3.17647	1.97059	1.32353	0.647059	1.5	22.7353	40.2353	4.76471	5.67647	6.58824	3.38235	101.265	141.912	98.159	72.5294	50.2059	41.4706	178.441	119.471	82.7941	55.4118	33.9118	25.0588	34.2647	48.8529	27.371	3.82353	11.8235	8.29412	202.647	89.7353	34.7647	24.2059	16.5294	12.1471	62.8824
1.075	188.382	142.706	114.324	81.0882	62.6765	66.8235	134.559	87.8235	68.6471	30.5	22.9706	7.58824	5.85294	-3.35294	1.94118	1.38235	0.676471	1.55882	24.4706	38.7941	4.55882	5.64706	6.52941	3.41176	102.412	141.471	98.329	73.1176	51.1176	41.4706	178.824	119.588	82.9118	55.5294	33.2059	25.0588	34.2647	48.7353	27.5068	3.94118	11.9412	8.38235	204	88.2647	34.7941	24.2353	16.7353	12.2353	62.1471
1.08055	188.235	143	114.647	81.2941	62.9118	66.6471	134.618	88.0294	68.9412	32.2647	25.9706	9.85294	5.97059	-3.23529	2.02941	1.41176	0.617647	1.5	20.0882	41.3529	5.47059	6.20588	6.73529	3.41176	105.559	141.471	98.3508	73.0294	50.2059	42.1471	179.294	119.794	83.1765	55.9412	33.9412	23.4412	35.3235	47.7647	27.5611	3.97059	11.6176	8.32353	204.853	87.5294	34.9412	24.3824	16.7353	12.1765	63.3824
1.08611	188.647	144.059	115	81.5882	62.9706	66.6765	135.147	88.3235	68.8824	33.4706	24.5	8.61765	6.08824	-3.32353	2.02941	1.32353	0.5	1.5	17.9706	40	5.35294	5.64706	6.35294	3.38235	104.294	142	98.4303	73.0588	50.9706	42.3529	179.559	120.294	83.2941	55.9412	33.5882	25.1765	34.9412	49.8529	27.5656	3.94118	11.4412	8.44118	206.294	89.0882	35	24.3235	16.7353	12.2941	62.2353
1.09166	188.088	143.794	115.118	81.6471	63.0294	66.9706	135.618	88.1765	69.2941	34.6471	24.4706	7.14706	6.20588	-3.41176	2.11765	1.29412	0.647059	1.47059	20.4412	40.0294	4.73529	5.70588	6.67647	3.38235	103.147	141.059	98.5359	72.5588	50.6765	41.5882	180.294	120.412	83.4706	55.9706	33.8824	24.2059	34.5	49.1176	27.5498	4.17647	11.7941	8.35294	207.618	87.7647	35.0882	24.5	16.7647	12.2353	62.1176
1.09722	189.676	143.735	115.353	81.7941	63.0882	66.9118	135.853	88.3529	69.5294	33.0882	23.0294	7.55882	6	-3.47059	1.94118	1.32353	0.5	1.41176	20	40.6471	5.11765	6	6.67647	3.35294	101.382	141.529	98.671	72.8529	51.4118	42.3235	180.647	120.765	83.7647	56.0882	34.6765	24.4706	36.9412	49.1176	27.6923	3.97059	11.9118	8.41176	209.324	89.9706	35.3824	24.6471	16.7353	12.2941	62.8824
1.10278	187.941	144.029	115.441	81.9118	63.1471	67.3235	136.088	88.6176	69.3529	34.9118	24.3529	7.41176	6.02941	-3.52941	1.97059	1.44118	0.5	1.32353	18.9118	42.4118	5.20588	5.97059	6.58824	3.44118	101.912	140.618	98.5392	73.7647	50.7647	42.1765	180.588	120.853	83.9706	56.3235	33.8235	25.0588	35.4118	47.3529	27.5113	4.02941	11.8824	8.38235	209.971	89.8824	35.2941	24.7941	16.7353	12.3235	61.3529
1.10833	189.294	144.5	115.824	82.1765	63.4412	67.2941	136.265	88.8824	69.8529	34.2059	24.2059	7.67647	6.08824	-3.38235	2.5	1.38235	0.617647	1.38235	18.5882	40.1176	4.52941	6.20588	6.76471	3.44118	103.5	143.147	98.6678	73.6765	52.7059	41.8824	180.853	121.176	84.2059	56.4118	34.1176	24.3529	35.3824	46.2941	27.8326	4	13.1176	8.41176	210.794	88.4706	35.6471	24.7941	16.9706	12.3235	62.6471
1.11389	188.382	144.853	115.971	82.2059	63.5882	67.0588	136.118	89.0882	69.7941	33.5294	23.3529	7.38235	6.08824	-3.38235	2.17647	1.41176	0.617647	1.41176	18.8529	40.2941	5.23529	6.08824	6.70588	3.44118	104.765	142.941	98.793	72.6176	53.1765	41.8235	181.176	121.441	84.4412	56.5294	35.2059	25	37.9118	47.4412	28.0769	4.23529	13	8.52941	211.971	89.0882	35.7647	24.9118	16.9118	12.4118	61.2059
1.11944	189.088	144.912	116.059	82.3824	63.7353	67.2941	136.794	89.4412	70.0588	32.2941	25.1471	8.14706	6.17647	-3.41176	2.17647	1.41176	0.676471	1.47059	16.3529	40.7059	5.08824	6.08824	6.82353	3.5	103.294	141.735	98.8475	71.9412	51.9118	42.0588	181.618	121.706	84.7059	56.4706	34.5882	23.8529	35.3235	47.5882	28.0837	4.11765	13.3824	8.35294	213.441	90.8235	35.9118	24.9118	17	12.3824	61.4118
1.125	188.5	144.324	116.294	82.5882	63.7059	67.6765	137.147	89.4412	70.2059	35.5294	25.3235	6.76471	5.76471	-3.41176	2.02941	1.35294	0.588235	1.52941	16.0882	40.2353	5.05882	6.05882	6.73529	3.47059	104.941	142.559	98.854	72.4412	52.2059	41.8824	182.029	122.118	84.7059	56.8235	33.2941	22.3235	33.8235	48.0882	28.0068	3.88235	12.7941	8.52941	214.118	89.5294	35.8235	24.9118	17.0882	12.5588	60.8824
1.13055	188.824	145.235	116.559	82.7353	63.9118	67.2353	136.882	89.7353	70.5	33.7059	24.5588	8.02941	5.67647	-3.47059	2.17647	1.32353	0.529412	1.52941	16	40.2647	4.88235	6.20588	6.85294	3.5	102.941	143.794	98.7712	73.2353	52.5294	42.2647	182.176	122.324	84.9118	56.9412	33.5882	23.0588	32.8235	47.8824	28.0498	3.94118	12.9706	8.5	215.735	89.2353	35.9412	25.1176	17.1176	12.5294	59.6765
1.13611	189.265	145.147	116.676	82.9706	64	67.7353	137.147	90.2059	70.3235	34.2647	24.9706	7.97059	6.08824	-3.29412	2	1.38235	0.529412	1.47059	16.4412	40.4118	5	6.23529	6.64706	3.5	103.265	143.324	98.6841	72.5588	52.3529	43.2059	182.765	122.647	85.0588	57.0588	33	24.2647	33.9412	49.0588	28.2398	4.17647	12.7647	8.38235	216.059	89.5294	35.9412	25.2059	17.0294	12.5	59.8235
1.14166	188.412	145.676	116.824	83.0588	64.2353	67.4412	137.618	90.2647	70.8235	33.4706	23.7647	8.44118	6.11765	-3.47059	2.02941	1.38235	0.676471	1.41176	16.0588	40.6176	4.79412	5.94118	6.58824	3.5	104.588	144.059	98.8431	72.2941	51.1176	43.1471	183.265	122.559	85.2059	57.1471	34.5	23.6765	35.7647	49	28.4932	4.32353	12.8824	8.5	217.706	89.8529	36.2353	25.3235	17.5	12.5588	59.6176
1.14722	188.471	145.794	117.088	83.2059	64.2353	67.6471	137.706	90.5588	70.7059	33.0294	24.4118	8.44118	5.97059	-3.38235	2.08824	1.35294	0.647059	1.47059	17.7353	39.3824	5.05882	5.88235	6.64706	3.41176	103.088	144.559	98.72	72	51.4412	43.0882	183.706	122.941	85.3235	57.3235	34.0882	24.3824	38.6471	49.1471	28.5045	5.11765	12.6176	8.58824	218.853	90.0294	36.2059	25.3529	17.2353	12.5588	59.7059
1.15278	189.882	146.088	117.206	83.2647	64.3824	68.1765	137.794	90.6471	71	33.1176	26.0294	7.76471	6	-3.61765	2.08824	1.29412	0.529412	1.47059	18.4118	40.2059	4.88235	6.20588	6.67647	3.41176	102.794	144.706	98.671	72.8824	51.8235	42.4412	183.912	123.059	85.3824	57.2647	34.2059	24.2059	37.3529	49.5882	28.6538	4.91176	12.5882	8.5	219.529	93.6471	36.2647	25.2647	17.2941	12.5882	59.1471
1.15833	189.765	146.118	117.235	83.4706	64.4412	67.9706	137.824	90.9118	71	34.7353	24.8824	8.32353	5.88235	-3.35294	1.94118	1.41176	0.529412	1.44118	16	41.5294	4.82353	6.38235	6.70588	3.5	103.294	144.412	98.6198	72.3824	52.0588	42.7353	184.059	123.647	85.5294	57.5294	33.8235	23.6471	36.8529	49.6471	28.7738	4.55882	12.6471	8.58824	220.765	91.3235	36.3529	25.5588	17.2353	12.6765	59.3529
1.16389	190.029	146.735	117.559	83.5882	64.7059	68.2059	138.588	91.0882	71.2941	34.5	23.9706	8.05882	6.23529	-3.5	2.05882	1.32353	0.617647	1.41176	15.8529	40.2941	4.11765	6.17647	6.82353	3.52941	102.147	144.441	98.6307	72.4706	52.0588	43.3824	184.588	123.618	85.7941	57.6765	33.3529	24.2941	36.5882	50.2059	29.0045	6.11765	12.9412	8.47059	221.382	90.6765	36.4706	25.5294	17.3529	12.7059	59.3235
1.16944	188.5	146.676	117.676	83.9412	64.8235	68.2059	137.941	91.2647	71.4118	33.6176	24.9412	8.20588	6.02941	-3.58824	2.32353	1.44118	0.617647	1.47059	16.2941	40.0882	4.70588	6.35294	6.70588	3.52941	102.559	144.618	98.7026	73.0294	51.9412	43.8529	184.647	124.176	85.9118	57.7059	34.6765	24.2059	37.4706	49.0294	29.233	4.64706	12.9118	8.67647	222.618	93.2941	36.6471	25.7353	17.2647	12.7059	57.7941
1.175	189.765	147	118	84.0294	64.8824	68.3235	138.353	91.5882	71.5294	32.7941	23.7647	8.17647	5.79412	-3.5	2.14706	1.35294	0.588235	1.47059	19.0882	41.0882	4.94118	6.26471	6.85294	3.58824	103.294	144.971	98.7527	73.3235	51.2941	44.1471	185.206	124	86.0882	57.7353	35.6471	23	37.3529	50.5294	29.4457	4.55882	12.9412	8.64706	224.118	93.7941	36.7647	25.7059	17.3529	12.8824	58.2353
1.18055	189.176	146.941	118.147	84.1471	65.1471	68.5882	139.176	91.7941	71.7647	32.5	23.5294	8.32353	5.97059	-3.58824	2.17647	1.35294	0.617647	1.41176	19.4118	41.7941	4.23529	6.11765	6.76471	3.5	105.118	144.176	98.6601	73.0882	52.2353	44.3235	185.676	124.529	86.4412	58	34.4706	23.7059	37.6176	49.7647	29.4389	4.55882	13.2353	8.44118	225.765	89.8235	37.0294	25.8529	17.4412	12.8235	57.9412
1.18611	190.441	147.029	118.353	84.3235	64.9412	68.9118	139.324	91.8824	71.9118	33.2941	23.9412	8.02941	5.88235	-3.5	2.14706	1.32353	0.5	1.44118	15.1176	41.8529	4.05882	5.97059	6.55882	3.5	104	145.029	98.7386	73.1176	51.7647	43.7353	185.912	124.794	86.7059	58.0882	33.6176	24.5	37.5	51.3529	29.6787	4.38235	12.7353	8.58824	226.324	90.4412	37.1765	25.8235	17.2647	12.8529	57.7647
1.19166	188.765	147.618	118.353	84.4118	65.2941	68.9706	139.471	92.2353	72	33.5882	24.2941	8.26471	6.41176	-3.52941	2.11765	1.38235	0.647059	1.41176	15.2353	41.1471	5.11765	6.05882	6.85294	3.5	103.324	145	98.6296	72.4706	52.4706	43.1176	186.441	125	86.4412	58.3235	34.1176	22.3824	37.6471	52.0588	29.681	4.35294	12.8824	8.47059	226.794	91.9412	37.2353	26.0588	17.7353	12.7941	57.1176
1.19722	189.5	147.235	118.618	84.5	65.2941	68.7941	139.412	92.3529	72.2059	32.7647	24.8824	8.58824	6.14706	-3.52941	2.14706	1.38235	0.617647	1.35294	17.7647	41.3235	5.23529	6.26471	6.79412	3.5	103.059	144.382	98.7353	73.4412	51.2059	43.7647	186.618	125.382	86.9118	58.4118	34.4412	23.6765	36.4706	52.5	29.8597	4.64706	12.7059	8.47059	228.088	92.8529	37.4706	26.0588	17.4412	12.9118	56.2647
1.20278	189.412	147.324	118.853	84.7941	65.5	68.6471	139.882	92.5588	72.3529	33.9412	25.1765	8.05882	5.94118	-3.58824	2.32353	1.41176	0.617647	1.38235	18.8529	41.4412	4.58824	6.17647	6.76471	3.35294	106.824	144.618	98.5719	73.6765	51.2059	44.4706	187.235	125.794	86.8824	58.4706	35.0294	24.2941	36.7647	51.4412	29.8462	5.44118	12.7059	8.5	229.235	92.0588	37.5882	26.0882	17.5294	12.8824	56.2353
1.20833	190.206	147.176	119	84.7353	65.7647	68.6176	139.735	92.5	72.6471	34.0882	24.2941	8.35294	6.23529	-3.76471	2.26471	1.26471	0.647059	1.52941	16.6176	42.0882	5.11765	6.08824	6.76471	3.5	104.971	144.676	98.7603	73.2059	51.6765	44.1765	187.559	125.676	87.3529	58.5882	34.7647	24.7647	36.5588	51.9412	30.0475	4.52941	12.9706	8.55882	230.059	93.1765	37.8529	26.1765	17.6765	12.9412	56.3529
1.21389	190.824	147.412	119.294	85.0882	65.7941	68.3824	140.059	92.8529	72.7059	33.7647	23.5	9.29412	6.17647	-3.58824	2.20588	1.44118	0.588235	1.52941	15.2059	41.2059	4.38235	6.05882	7.05882	3.70588	106.059	144.824	98.8366	74.5	51.5882	44.0294	187.382	126.088	87.3529	58.7647	35.7059	25.6471	36.2059	52	30.0747	4.58824	12.8529	8.64706	230.941	92	38	26.2647	17.5882	13	56.3529
1.21944	189.412	147.882	119.382	85.2647	65.9118	69.6471	140.559	93.2059	72.7353	33.8235	24.5588	8.55882	5.91176	-3.55882	2.29412	1.55882	0.588235	1.44118	14.7941	41.5	4.70588	6.11765	6.94118	3.61765	105	145.971	98.8562	74.4412	52.7647	44.3235	187.529	125.941	87.5294	58.9118	34.6765	24.6471	37.6471	52.7647	30.052	4.88235	13.5	8.52941	232.265	92.1765	37.9706	26.4118	17.7353	13	55.6471
1.225	189.853	148.059	119.529	85.4412	65.8529	69.0294	140.5	93.6471	73.0294	34.2941	24.7059	9.26471	5.79412	-3.55882	2.38235	1.47059	0.588235	1.41176	15.3235	41.3529	5.61765	6.14706	7	3.52941	107.382	145.971	98.9259	73.0882	51.2647	44.3235	188.088	126.412	87.6471	58.9412	34.9412	24.1765	37.5294	53.7353	30.1154	4.47059	13.0294	8.55882	233.353	92.1176	38.0294	26.4706	17.5882	13	55.3235
1.23055	189.5	148.029	119.647	85.3824	66.1765	69.7059	140.647	93.8529	72.9412	32.7059	24	8.44118	5.79412	-3.44118	2.35294	1.32353	0.676471	1.38235	19.3824	42.2941	4.73529	6.11765	7.05882	3.52941	106.353	146.206	98.8584	73.2353	52.3529	44.7059	188.353	126.735	87.5588	59.0294	36.3824	23.6471	36.9118	55.6176	30.1041	4.35294	13.0588	8.58824	234.088	91.2941	38.0882	26.4706	17.7353	13.0294	54.5882
1.23611	190	148.559	119.853	85.5294	66.1471	69	141.265	93.9706	73.2647	33.2941	25	7.88235	5.85294	-3.44118	2.23529	1.38235	0.647059	1.38235	19.0588	41.8529	5.05882	6.29412	6.85294	3.55882	106.176	146.029	99.0545	74.1471	51.0882	46.1176	188.706	126.971	87.9412	59.1765	35.1176	24.2647	38.9412	52.3235	30.2919	4.5	13.0882	8.55882	235.382	93.8824	38.2353	26.5	17.7941	13.1471	54.7941
1.24166	189.118	148.618	119.941	85.9118	66.4118	69.3529	141.529	94.0588	73.2941	33.1765	24.5882	8.14706	5.76471	-3.5	2.23529	1.38235	0.617647	1.52941	16.2353	42.0588	4.55882	6.35294	6.88235	3.70588	107.176	146.324	98.902	74.5294	52.5294	44.3529	188.882	127.294	88.0882	59.4118	34.9412	23	38.2941	54.6176	30.1674	4.67647	13.2059	8.64706	236.176	93	38.2647	26.6765	17.9706	13.2353	54.5
1.24722	190.206	149.265	120.265	85.9412	66.3529	69.6471	141.382	93.9706	73.6176	33.0882	24.2647	8.91176	5.91176	-3.70588	2.29412	1.47059	0.588235	1.41176	16.7353	41.7059	4.41176	6.35294	6.76471	3.58824	106.735	146.294	98.9542	73.8824	52.0588	44.7059	189.529	127.382	88.5882	59.6176	34.5882	23.6471	37.4118	53.5882	30.2919	4.5	13.3529	8.67647	237	94.0294	38.4706	26.7059	17.8824	13.1765	53.7941
1.25278	189.853	148.912	120.382	85.7353	66.3235	69.8529	141.441	94.2647	73.5588	32.6765	25.2941	8.38235	5.67647	-3.61765	2.20588	1.35294	0.529412	1.5	17.6176	41.7647	5.79412	6.20588	6.82353	3.58824	105.794	146.059	99.0664	73.3235	52.4706	45.1765	189.971	127.618	88.4706	59.5	36.0588	24.0588	38.5	53.0882	30.3484	4.44118	13.0588	8.52941	237.824	93.2059	38.5882	26.7353	17.8529	13.2941	53.7647
1.25833	189.676	149.294	120.5	86.1765	66.5	69.3235	141.912	94.5294	73.7353	32.6471	26.8235	8.64706	5.76471	-3.58824	2.5	1.38235	0.5	1.44118	19.3235	42.7059	4.73529	6.41176	6.82353	3.55882	106.912	147.029	99.2887	73.6471	52.6765	45.2647	190	127.794	88.5588	59.5882	34.8824	23.8529	40.0294	53.7353	30.3688	4.82353	13.3235	8.73529	239.235	93.5294	38.6471	26.7941	17.9706	13.3529	54.0294
1.26389	190.235	150	120.706	86.3529	66.6765	69.9412	141.824	94.5882	73.7941	34.5294	25.3235	9.08824	6.14706	-3.61765	2.26471	1.41176	0.529412	1.55882	21.5294	42.7059	4.32353	6.35294	6.94118	3.64706	107.235	147.265	99.2865	75.1765	52.5882	44.9118	190.382	128.324	88.8235	59.7353	34.9706	24.0588	38.5588	52.5882	30.5294	4.79412	13.1765	8.73529	240.206	93.7941	38.7353	26.8529	18.0882	13.3235	54.0588
1.26944	191.176	150	121	86.5588	66.8529	69.2353	142.206	94.8824	73.7941	34.5	25.0882	8.26471	5.52941	-3.58824	2.44118	1.35294	0.647059	1.38235	18.2059	42.0294	4.67647	6.38235	6.97059	3.70588	107.471	147.588	99.2146	75.5294	52.1471	44.9706	191.029	128.5	89.2647	59.7647	35	23.2941	40.2941	52.2647	30.629	4.76471	13.2353	8.67647	241.029	94.7059	38.9118	26.9118	18.1471	13.3235	53.6176
1.275	190.294	150.353	121	86.7059	66.9706	69.4706	142.235	94.8824	74.1176	34.2353	27.7059	8.61765	5.35294	-3.55882	2.26471	1.44118	0.617647	1.44118	16.6765	42.0294	4.94118	6.44118	6.94118	3.58824	106.471	147.941	99.159	76.5588	52.4118	45.6176	191.176	128.588	89.3824	60.0588	34.4706	24.2353	39.7353	53.9706	30.5317	4.67647	13.3824	8.64706	241.882	95.0294	38.9118	26.9706	18.2059	13.3824	52.8529
1.28055	190.882	150	121.235	86.7353	67	69.7059	142.5	95.3824	74.1176	33.8529	26.7059	8.58824	6.20588	-3.61765	2.29412	1.38235	0.558824	1.52941	19.5588	43.0588	4.70588	6.5	7.08824	3.79412	107.088	147.735	99.2462	76.5294	52.1471	45.6765	191.324	128.794	89.2941	60.0294	35.0882	25	38.7059	53.5	30.5407	4.70588	13.5882	8.64706	242.971	95.5294	38.9706	27.0294	18.2059	13.5	53.0882
1.28611	190.471	150.441	121.324	86.8824	67.1471	69.9118	142.529	95.5	74.2647	32.7353	25.1471	8.67647	6	-3.64706	2.29412	1.35294	0.647059	1.38235	18.4412	43	4.5	6.38235	7.02941	3.67647	106.912	147.647	99.3072	74.8235	52.1471	45.3529	192.147	128.912	89.3529	60	34.7647	24.1176	40.3824	53.6176	30.5724	4.91176	13.7059	8.64706	244.088	95.0882	39.0882	27.1176	18.3235	13.3529	53.0588
1.29166	190.471	151.176	121.618	86.9706	67.2647	70.4118	142.765	95.5294	74.3824	35.3235	27.1765	8.32353	5.5	-3.61765	2.52941	1.23529	0.588235	1.44118	18.5882	41.7941	5.44118	6.35294	6.94118	3.61765	107.971	147.971	99.3704	76.5	52.3235	45.5588	192.412	129.412	89.6471	60.3235	35.3824	23.9412	39.9706	54.1176	30.7217	4.91176	13.5	8.67647	244.765	95.7059	39.2353	27.1471	18.2353	13.3235	53.0882
1.29722	190.647	150.676	121.706	87.1765	67.4118	71.4118	143.029	95.9412	74.5588	35.0588	29.7941	9.32353	5.47059	-3.55882	2.29412	1.38235	0.617647	1.41176	17.1765	41.1471	4.64706	6.55882	7.23529	3.55882	106.235	147.529	99.4488	76.1176	52.3529	44.9706	192.559	129.5	89.6471	60.4706	34.8529	24.5	39.7353	53	30.8959	4.76471	14.2353	8.70588	245.206	96.2059	39.2059	27.3529	18.3235	13.1765	53.0294
1.30278	190.559	150.206	122.029	87.4412	67.4412	70.8235	143.147	96.0882	74.7941	33.9118	29.5294	9.58824	5.82353	-3.70588	2.41176	1.44118	0.5	1.47059	16.3824	42.0882	5.29412	6.35294	7.11765	3.64706	106.971	149.088	99.561	76.1176	52.7941	45.3235	193.176	129.588	90.0882	60.3824	35.2647	25	40.7059	54.3529	31.0588	4.70588	13.5294	8.73529	245.471	93.8529	39.5	27.4118	18.4412	13.2353	52.7353
1.30833	189.882	150.559	122	87.3824	67.5882	70.3529	143.471	96.2647	74.7059	33.7059	24.5882	8.41176	5.35294	-3.52941	2.26471	1.44118	0.647059	1.47059	16.8824	42.6176	4.61765	6.44118	7.11765	3.64706	107.206	147.765	99.4815	77.0588	54.2941	45.5	193.353	129.912	90.0882	60.6765	35.1471	23.7647	40.6471	53.9118	30.9615	4.88235	14.0294	8.97059	247.353	96.6176	39.5588	27.4412	18.5294	13.2353	52.2647
1.31389	190.765	150.059	122.412	87.5294	67.6765	70.7647	143.765	96.4118	74.9412	33.2941	28.2647	8.35294	5.38235	-3.67647	2.52941	1.41176	0.529412	1.55882	16.2059	42.3529	4.64706	6.44118	7.08824	3.64706	108.088	148.176	99.4858	76.9118	52.8824	45.8529	193.471	130.265	90.1471	60.8235	35.5294	24.0294	41.5294	53.6471	30.8643	5.02941	13.6176	8.85294	248.471	94.2941	39.6765	27.5294	18.4412	13.2647	51.8235
1.31944	190.735	151.147	122.529	87.8235	67.7647	70	144.088	96.5294	75.3529	33.2647	29.8235	7.76471	6.05882	-3.64706	2.32353	1.35294	0.647059	1.44118	16.4412	41.8235	5.14706	6.5	7.23529	3.64706	107.618	148.853	99.561	76.8824	52.3235	45.6765	193.735	130.529	90.3235	61	34.8235	24.9118	41.9412	55.6471	30.9842	5.14706	13.8824	8.73529	249.118	94.7941	39.6471	27.6176	18.5588	13.2647	51.8235
1.325	192.059	151.5	122.647	88.0882	68	70.4118	144.118	96.6765	75.5	32.6176	28.5	8.97059	5.88235	-3.73529	2.38235	1.47059	0.617647	1.47059	16.9412	44.0588	4.88235	6.55882	7.05882	3.91176	108.324	148.529	99.5806	76.7059	52.7941	45.8235	194.088	130.794	90.7059	61.0588	35.7941	23	43.0882	53.2647	31.0724	4.97059	13.5882	8.91176	249.735	96.3529	39.8235	27.6176	18.7353	13.2941	53.2941
1.33055	191.353	151.294	122.765	87.9706	68.0588	70.1471	144.265	96.6765	75.3529	32.6471	25.0882	8.26471	5.82353	-3.73529	2.38235	1.32353	0.588235	1.5	17.7059	43.4706	4.5	6.41176	7.20588	3.85294	107.235	149.824	99.658	76.7353	54.6471	46.5588	194.382	131	90.7059	60.9706	36.8824	23.9412	41.4706	54.0882	31.1516	4.97059	13.3529	8.85294	249.824	96.7059	39.8529	27.5882	18.6176	13.4412	52.8235
1.33611	191.353	151.294	122.941	88.1176	68.0294	70.5294	144.265	97.0588	75.5588	34.5588	25.6176	8.26471	5.91176	-3.55882	2.29412	1.29412	0.588235	1.41176	15.4706	43.3824	5.20588	6.41176	7.20588	3.67647	108.5	149.882	99.719	76.5294	53.4706	46.0294	194.353	131.059	91.0588	61.0882	35.9412	24.2647	42.8824	54.2059	31.1991	4.97059	13.9412	8.88235	250.853	95.2353	40.0294	27.6765	18.6471	13.4412	52.5
1.34166	192.206	151.588	123.059	88.2647	68.1176	70.4706	144.824	97.3235	75.4706	33.7647	26.0294	9.14706	5.76471	-3.76471	2.32353	1.26471	0.676471	1.44118	15.9412	42.7647	4.91176	6.58824	7.44118	3.76471	109.618	149.559	99.7658	76.0588	53.6765	46.2353	194.824	131.324	91.2353	61.2647	35.7059	24.6176	41.9706	54.2353	31.2081	5.05882	13.8529	8.73529	251.471	95.5588	40.0588	27.7059	18.7353	13.2941	52.2941
1.34722	191.441	151.647	123.176	88.5	68.3529	70.5	144.912	97.4412	75.7941	32.7059	25.9706	8.47059	5.55882	-3.70588	2.32353	1.35294	0.647059	1.44118	16.9412	44.5	4.23529	6.52941	7.52941	3.73529	107.794	150.088	99.8431	76	53.5294	47.2059	195.147	131.588	91.5	61.5882	35.5294	24.2647	44.5294	55.5588	31.2986	5.02941	14	8.79412	252.265	94.7647	40.0882	28.0294	18.6765	13.3824	51.9706
1.35278	191.824	151.853	123.441	88.5	68.2941	71.2941	145.147	97.6765	76.0588	33.7353	25.2353	9.76471	5.73529	-3.52941	2.47059	1.32353	0.588235	1.38235	19.0588	43.4412	4.5	6.38235	7.38235	3.73529	108.176	148.882	99.9368	76.0882	53.6176	46.2353	195.618	132.059	91.6471	61.5294	36.1471	25	42.6176	55.0588	31.3733	5.20588	13.8529	8.94118	253.088	94.7059	40.2353	27.9118	18.7647	13.3824	52.2353
1.35833	191.559	152.412	123.441	88.5294	68.3235	70.9412	145.324	97.8824	76	32.4412	24.5294	9.35294	5.11765	-3.58824	2.29412	1.38235	0.558824	1.41176	18.0294	43.8235	4.64706	6.55882	7.32353	3.73529	108.176	149.882	99.976	76.4118	53.6176	46.0588	195.5	132.147	91.6765	61.7353	35.8824	24.5588	42.8529	56.4706	31.3914	6.61765	14.1176	8.88235	253.941	96.2941	40.1765	27.9412	18.5588	13.4412	51.5294
1.36389	191.529	152.324	123.853	88.7059	68.5588	71.0588	145.735	98.0588	76.2059	33.3235	25.2059	8.47059	5.70588	-3.55882	2.44118	1.35294	0.588235	1.47059	15.5588	43.6765	4.70588	6.41176	7.29412	3.79412	109.147	149.088	100.156	76.5882	53.0882	46.4706	196.147	132.265	92.0882	61.6471	36.2353	24.4412	43.2353	54.5	31.5023	5.02941	13.8235	8.94118	254.529	96.5588	40.4118	28.0588	18.7647	13.4412	53.1471
1.36944	192	152.971	123.706	89.0294	68.7059	71.1176	146.029	98.2647	76.2353	33.6176	26.3529	8.73529	5.35294	-3.52941	2.20588	1.35294	0.5	1.55882	16.3529	43.5	4.97059	6.47059	7.17647	3.85294	108.971	150.206	100.121	75.7059	53.1765	46.3529	196.324	132.618	92.0588	61.7647	36.2647	23.0588	44.1765	55.9118	31.4208	5.14706	13.7059	9	255.5	94.6176	40.5294	28.1765	18.8235	13.5294	52.0294
1.375	191.765	152.353	124.059	89.2059	68.7941	71.5588	146.206	98.4118	76.4412	33.9118	26	8.61765	5.70588	-3.94118	2.73529	1.38235	0.588235	1.5	17.3529	43.3529	4.41176	6.55882	7.29412	3.85294	108.353	149.824	100.271	76.3529	53.8235	47.6765	196.853	132.765	92.1176	61.7941	35.2941	24.3235	42.8529	54.5882	31.6244	5.20588	14.0294	8.88235	256.941	95.1471	40.7647	28.1765	18.8824	13.5294	51.1176
1.38055	191.706	152.5	124.059	89.3824	69	71.7647	146.324	98.8529	76.6176	33.5	26.1471	8.88235	5.67647	-3.88235	2.35294	1.44118	0.647059	1.5	19.2647	43.2647	4.35294	6.47059	7.38235	3.73529	109.471	149.029	100.258	76.4412	54	47.7353	197.088	132.735	92.1471	61.8529	36.8235	23.6765	43.6471	55.2647	31.8235	5.17647	13.9412	8.79412	257.471	95.3235	40.8529	28.3529	18.9412	13.5882	52.6471
1.38611	192.706	152.853	124.412	89.4118	69.1471	71.5882	146.441	98.8529	76.5882	33.2353	26.0588	8.47059	5.85294	-3.67647	2.35294	1.35294	0.676471	1.38235	17.5294	44.5294	4.26471	6.5	7.29412	3.79412	109.471	150.441	100.148	76.8824	54.4412	46.9412	197.382	133.324	92.5	62	37.8529	23.6471	43.4706	55.1471	31.9163	5.94118	13.9118	8.94118	258.5	97.2353	40.8529	28.2353	18.9412	13.6176	51.9706
1.39166	192.676	152.971	124.529	89.5294	69.1471	71.7941	146.735	98.8824	76.6471	34.0882	25.5588	8.82353	5.97059	-3.73529	2.44118	1.35294	0.617647	1.47059	16.8824	44.1765	4.88235	6.73529	7.32353	3.73529	108.559	149.294	100.144	76.6176	55.0882	46.7059	197.706	133.294	92.8235	62.2647	37.1765	24.2059	42.8235	54.8235	31.9977	5.26471	13.9412	8.88235	259.882	96.3824	41.0294	28.4118	19.0294	13.7647	52.2353
1.39722	191.941	153.176	124.647	89.5882	69.3529	70.8824	146.941	99.1471	76.8529	34.5588	25.1176	9.47059	5.97059	-3.79412	2.32353	1.41176	0.617647	1.38235	17.7059	43.2059	4.85294	6.70588	7.23529	3.76471	107.735	149.912	100.203	77.2059	54.6765	46.8235	198.088	133.676	92.8824	62.3529	36.3529	24.5	42.5294	55.4412	32.0566	5.26471	13.7059	9	260.5	95.8529	41.0294	28.4706	19.1176	13.6471	51.8529
1.40278	191.412	153.206	124.882	89.7647	69.2647	71.7059	147.206	99.5588	77.1176	34.2059	25.0588	9.17647	5.67647	-3.55882	2.5	1.35294	0.588235	1.41176	17.0882	44.2647	4.61765	6.70588	7.29412	3.82353	108.618	150.176	100.244	77.2059	54.3235	47.0882	198.5	133.882	92.9118	62.3824	36.2353	24.0882	43.5588	55.8235	32.0882	5.32353	14	8.88235	261.765	96.0588	41.2059	28.4706	18.9118	13.7059	51.2941
1.40833	191.853	153.176	124.882	89.8235	69.5294	72.0882	147.471	99.5588	77.0882	34.2941	26.0588	9.05882	5.70588	-3.58824	2.67647	1.29412	0.588235	1.41176	19.7059	43.9118	4.64706	6.5	7.29412	3.82353	109.176	149.706	100.209	78.1765	54.7647	46.6471	198.941	133.853	93.0882	62.6176	36.2647	23.3529	44.2353	55.5588	32.1154	5.26471	13.9706	9	263.029	96.2647	41.2647	28.5294	19.0588	13.6765	51.1765
1.41389	191.324	153.882	125.088	89.9706	69.6471	72.9412	147.235	99.7941	77.5	33.5588	25.8824	9.08824	5.64706	-3.73529	2.73529	1.32353	0.617647	1.55882	21.5	45.0588	3.97059	6.52941	7.29412	3.79412	107.206	149.147	100.342	78.8235	54.9412	47.0294	198.971	134.206	93.5	62.6471	36.1176	24.5588	44.0294	55.0882	32.3145	5.20588	14.2353	9.05882	263.824	94.9706	41.3235	28.5882	19.1176	13.7647	52.1471
1.41944	191.853	153.647	125.294	90.1176	69.6471	71.9706	147.029	100.088	77.7647	32.7647	26.5	8.73529	5.26471	-3.67647	2.47059	1.32353	0.705882	1.44118	22.7647	44.7059	4.32353	6.67647	7.41176	3.73529	107.588	149.882	100.269	79.0294	55.6765	47.2647	199.324	134.559	93.5882	62.8235	36.6765	24.7647	44.8529	54.5294	32.2919	5.35294	14.4118	8.94118	264.471	95.7647	41.4118	28.7353	19.2647	13.7059	52.6765
1.425	192.5	153.5	125.471	90.2059	69.7353	71.0294	147.235	100.206	77.9118	33.3824	25.7059	10	5.52941	-3.70588	2.47059	1.26471	0.617647	1.47059	21.6471	44.8824	4.26471	6.73529	7.23529	3.76471	109.941	150.882	100.395	79.0588	55.2647	46.6471	199.824	134.735	93.5588	63	35.8529	23.2647	46.7353	55.5882	32.4299	5.70588	14.0882	8.94118	265.441	95.4706	41.4706	28.7647	19.3235	13.6765	52.7941
1.43055	192.588	154.059	125.5	90.4706	69.8235	71.7059	147.676	100.147	77.7941	32.5588	25.7353	9.67647	5.47059	-4.17647	2.5	1.38235	0.647059	1.38235	16.4118	44.0588	5.14706	6.73529	7.47059	3.79412	110.118	150.5	100.37	79.0882	55.4706	46.4412	200.118	134.618	93.7353	63.1176	35.7941	24.5	45.2353	56.7941	32.5113	5.38235	13.9412	9	266.647	95.9118	41.4412	28.8529	19.3824	13.6471	51.7353
1.43611	191.853	153.706	125.618	90.4412	69.9706	71.9412	148.088	100.618	77.8235	32.8235	26.0294	9.29412	5.91176	-4	2.52941	1.32353	0.558824	1.44118	18.9118	44.5	4.70588	6.67647	7.44118	3.91176	109.353	150.735	100.41	78.0294	55.3824	46.6176	200.265	135.118	93.8824	63.0294	36.1765	24.2941	45.0882	57.2647	32.6063	5.35294	14.4118	9.11765	268.265	95.8235	41.5588	28.7353	19.4412	13.6765	51.2059
1.44166	192.765	153.941	125.882	90.5882	70.1176	72.2059	148	100.647	78.2353	32.2353	25.3824	9.32353	5.38235	-3.88235	2.64706	1.29412	0.647059	1.26471	18.1765	44.7353	4.47059	6.64706	7.41176	3.85294	110.059	150.971	100.427	77.6765	55.9118	46.7941	200.529	135.176	94.2353	63.1176	35.4118	24.2059	45.7647	55.7353	32.7149	5.38235	14.2353	8.97059	269.735	94.2941	41.7647	28.8824	19.4118	13.6471	52.3235
1.44722	193.059	154.206	126.029	90.7059	70.1765	71.7059	148.412	100.676	78.3529	31.2353	25.6471	9.08824	5.55882	-4.02941	2.76471	1.29412	0.588235	1.35294	17.5882	45.6176	5.14706	7	7.35294	3.82353	113.118	151.706	100.51	77.5588	55.7353	47.1176	201	135.088	94.6176	63.1765	35.0588	23.3235	45	56.5294	32.8484	5.61765	14.1471	9.05882	272	94.6176	42	29	19.6176	13.7647	52.7647
1.45278	193.118	155.059	126.059	90.9118	70.2941	71.8529	148.5	100.912	78.3235	31.4412	26.4412	8.52941	5.41176	-4	2.64706	1.41176	0.617647	1.41176	16.2353	44.4706	4.79412	6.85294	7.26471	3.85294	111.412	151.941	100.333	77.4118	57.0588	47.2353	201.059	135.559	94.5588	63.4706	35.6471	23.1765	45.6471	57.7647	32.6131	5.44118	14.1765	9	274.647	95.5294	41.9412	29.0588	19.5294	13.6765	52.7941
1.45833	192.853	154.824	126.206	90.9706	70.3824	72.8235	148.265	101.235	78.4706	31.6471	25.4706	8.70588	4.97059	-3.94118	2.61765	1.26471	0.676471	1.41176	16.5588	44.6176	4.26471	6.88235	7.55882	3.91176	109.353	152.206	100.423	77.7941	57.2059	46.8824	201.118	135.706	94.5	63.5	37.0294	24.4118	46	56.5588	32.681	5.55882	15.3529	9	276.941	95.8529	42.1176	29.0588	19.7941	13.6765	51.5
1.46389	193.265	154.618	126.5	91.0294	70.3529	72.9118	148.5	101.324	78.8235	31.9118	26.0588	8.82353	5.17647	-3.91176	2.64706	1.32353	0.676471	1.32353	15.8529	46.2353	4.52941	6.94118	7.47059	3.85294	111.088	151.853	100.589	77.3235	57.1471	47.7941	201.647	135.971	94.7941	63.6176	36.6176	23.1471	44.6765	57.0294	32.8167	5.58824	14.4412	9.08824	278.412	95.5882	42.3529	29.2647	19.6765	13.9118	51.7941
1.46944	192.941	154.706	126.471	91.1765	70.5	73.1765	148.735	101.412	78.7353	32.6471	26.2353	9.64706	5.35294	-4.02941	2.64706	1.32353	0.676471	1.38235	15.4118	45.5	4.55882	6.94118	7.61765	3.85294	110.235	151.853	100.56	76.9118	56.0588	47.4706	201.912	136.118	94.9706	63.6176	36.6176	23.8235	46.2353	56.6765	32.7421	5.64706	14.9118	9	278.912	96.9118	42.2059	29.2941	19.6176	13.7353	51.6765
1.475	192.618	154.853	126.853	91.2647	70.7059	73	148.824	101.324	79.0294	31.6176	26.2353	9.17647	5.08824	-4	2.64706	1.29412	0.676471	1.41176	16.4706	45.6471	4.70588	6.88235	7.47059	3.82353	110.471	151.618	100.605	77.5588	55.3824	47.4706	202.294	136.206	95.1176	63.8529	36.8529	23.2647	45.6471	55.7941	32.8054	5.55882	14.4118	8.97059	279.441	95.0588	42.2353	29.2647	19.9412	13.8235	51.7647
1.48055	191.971	154.559	127.029	91.2353	70.7059	72.1176	148.941	101.735	78.9706	31.9706	26.2941	8.70588	4.55882	-3.76471	2.70588	1.23529	0.558824	1.41176	16.6471	45.0294	4.52941	6.73529	7.44118	3.85294	110.588	151.735	100.69	76.9706	55.7059	46.9412	202.794	136.441	95.1471	63.7059	36.7647	24.0294	44.4412	56.6471	33.0136	5.64706	15.1176	9.20588	279.118	96.3824	42.5	29.3529	19.7941	13.9412	51.7059
1.48611	193.206	154.912	126.971	91.5	70.8529	72.4412	148.971	101.941	78.9118	33.1176	26	8.64706	5.32353	-3.88235	2.64706	1.44118	0.647059	1.47059	16.1765	45.2941	4.38235	7.05882	7.5	3.88235	111.147	152.441	100.572	77.2647	56.2059	47.0588	202.941	136.559	95.3235	64.2647	36.8529	22.7941	44.8529	56.7941	32.9253	5.91176	14.2647	9.14706	279.618	98.0294	42.4706	29.6471	19.8824	13.9706	51.6765
1.4875	197.206	153.441	126.676	91.3235	70.9118	74.2647	148.971	101.941	79	33.3824	25.6765	8.94118	4.94118	-3.76471	2.70588	1.32353	0.647059	1.38235	16.0588	43.6471	4.97059	6.82353	7.52941	3.85294	112.794	152.559	100.766	77.1471	55.5882	47.6176	202.971	136.941	95.5294	64.0294	37.2647	22.8824	45.7647	56.5882	33.1357	5.58824	14.5294	8.97059	275.235	104.235	42.3824	29.7353	19.7353	13.9706	54.1176
1.49305	194.441	154.824	126.971	91.3824	71.1176	74.5	149.176	102.206	79.2059	31.1176	24.2941	8.97059	4.79412	-3.94118	2.70588	1.32353	0.617647	1.38235	17.2059	43.9118	4.02941	6.97059	7.5	3.88235	112.118	151.5	100.804	77.5588	55.5	47.7353	203.294	137.088	95.9118	64.2941	36.4412	23.5	45.2941	57.5882	33.2738	6	14	9.08824	281.529	99.1765	42.5588	29.6765	19.8235	14.0588	52.2941
1.49861	194.029	155.118	127.265	91.7941	71.1765	74.3235	149.324	102.382	79.2647	31.5294	25.3529	8.94118	4.05882	-4.08824	2.73529	1.35294	0.588235	1.47059	16.4706	43.5294	4.11765	6.85294	7.38235	3.88235	110.559	153.471	100.718	77.3235	56.4706	47.1765	203.647	137.235	95.8235	64.0882	36.5294	23.0588	46.2059	56.6765	33.224	5.5	14.1176	9.02941	282.676	97.4118	42.6471	29.6176	19.6765	14.2353	50.9706
1.50416	194.265	155.765	127.353	91.9706	71.1176	74.2059	149.706	102.618	79.2941	32.9412	26.1176	8.32353	4.32353	-4.08824	2.58824	1.38235	0.617647	1.35294	15.3235	45.4118	4.26471	7	7.41176	3.85294	110.265	152.676	100.729	76.5294	55.7941	46.3529	203.647	137.441	95.9118	64.2059	37.2059	22.7353	46.2059	56.9118	33.3235	6.55882	14.2941	9.02941	283.471	97	42.6471	29.5588	19.7647	13.9412	52.0588
1.50972	194.176	156.353	127.5	92.1765	71.2059	74.1176	149.588	102.706	79.6176	34.6176	25.9706	9.20588	5.26471	-3.91176	2.85294	1.35294	0.676471	1.32353	16.2647	45.6765	4.76471	7.02941	7.55882	3.82353	111.294	152.294	100.618	78.1471	56.0882	47.0588	203.765	137.676	96.0882	64.3235	37.3529	23.5	47.0588	56.9706	33.2262	6	14.4412	9.08824	284.235	97.2647	42.6765	29.7647	19.7941	13.8529	50.8824
1.51527	194.147	156.206	127.676	92.2353	71.2941	74.4412	149.588	102.912	79.7647	33.5588	25.3235	9.08824	5.17647	-4.02941	2.85294	1.32353	0.647059	1.44118	17.7059	45.9706	4.61765	6.97059	7.44118	3.94118	111.882	153.118	100.864	78.5882	57.1765	47.3824	204.088	137.912	96.1765	64.3235	37.2647	23.4412	45.1765	57.2941	33.4095	5.73529	14.8529	9.17647	287.059	96.7353	42.9118	29.7941	19.9118	13.7941	51.6765
1.52083	195.676	156.706	127.912	92.2353	71.3824	73.3235	150	102.971	79.7353	32.6176	25.7647	9.20588	4.79412	-3.88235	2.76471	1.23529	0.676471	1.35294	17.6471	45.2647	4.20588	6.85294	7.64706	3.85294	111.824	152.853	100.95	79	56.5588	47.6176	204.559	138.088	96.2941	64.4706	37	23.6765	45.3529	56.2647	33.4027	5.73529	14.7647	9.23529	288.147	96.2647	42.7941	29.5882	19.7941	13.9118	52.3235
1.52639	194.912	156.618	127.941	92.5	71.4118	73.3529	150.206	103.353	79.7647	33.6765	25.7059	8.44118	3.82353	-3.97059	2.82353	1.38235	0.647059	1.44118	16.0882	44.6176	4.58824	6.91176	7.47059	3.94118	111.824	152.382	101.016	79	57.0882	47.8824	204.735	138.5	96.3529	64.6471	36.8529	23.9412	46.3235	55.9412	33.448	6.05882	15.0588	9.38235	288.5	95.1176	42.9118	29.9118	19.8235	13.9118	51.7353
1.53194	195.206	156.235	128.088	92.3824	71.5588	73.9118	150.412	103.235	80.0882	34	25.9706	8.52941	4.79412	-4.26471	2.94118	1.26471	0.705882	1.41176	15.3529	45.7353	4.73529	6.91176	7.67647	3.79412	111.294	152.912	101.219	79.3529	57.6471	47.3529	205.029	138.412	96.6471	64.8235	37.5294	23	45.5	57.2941	33.6697	5.76471	14.3824	9.02941	288.941	95.9412	43.1471	29.9706	20	13.9706	51.9412
1.5375	195.265	155.765	128.235	92.5294	71.6471	74.6471	150.824	103.412	80.1471	32.6176	26.6471	9.11765	5.17647	-4.08824	2.91176	1.38235	0.588235	1.38235	15.8824	46.8235	4.55882	6.94118	7.64706	3.88235	111.412	153.971	101.272	79.6471	57.4412	48.2353	205.676	138.853	96.9118	64.9118	37.8235	22.6471	46.0294	57.3824	33.7353	6.11765	15.7353	9.23529	290.353	95.4118	43.3235	29.9706	19.9706	13.8824	51.6471
1.54305	195.647	156.5	128.353	92.7941	71.7941	73.6471	150.735	103.706	80.5882	33.5588	26.4118	8.23529	4.79412	-4.05882	2.82353	1.41176	0.558824	1.41176	16.7353	46.4412	4.29412	6.97059	7.64706	3.91176	112.971	153.088	101.395	78.0588	56.7941	48.5	205.912	139.029	96.9706	64.9706	37.9412	23.1176	46.2941	56.8529	33.8597	6.20588	16.6471	9.14706	291.912	95.2353	43.2059	30.0882	20.1471	13.9706	52.5294
1.54861	194.412	156.559	128.647	92.5882	71.8235	74.5882	150.941	103.765	80.7353	33.2647	26.4118	9.41176	4.97059	-4.20588	2.79412	1.32353	0.588235	1.44118	17.2059	45.9118	4.41176	7.14706	7.61765	3.91176	112.176	153.412	101.643	79.2059	56.6471	48.5294	205.882	138.941	97.3824	65.0882	38.5588	23.1765	46.2941	56.5882	34.1018	5.94118	14.5	9.11765	292.794	96.7941	43.4706	30.2353	20.0294	13.9412	50.9706
1.55416	195.5	156.206	128.618	92.9118	71.9706	74	151.059	103.971	80.5	33.7941	26.8824	9	4.64706	-4.17647	2.82353	1.35294	0.617647	1.55882	18	45.9706	4.17647	7	7.79412	3.85294	113.676	154.235	101.697	79.5882	57.2941	49.2353	206.235	139.088	97.2059	65.1471	38.1765	23.0294	48.1765	57.0294	34.1041	5.85294	14.6471	9.35294	294.794	95.6176	43.2941	30.2059	20.1765	14	52.2353
1.55972	195.265	156.147	128.676	92.9706	72.0588	74.8235	151.529	104.235	80.7059	34.2647	27.2353	8.91176	5.08824	-3.94118	2.73529	1.32353	0.705882	1.35294	16.8235	46.7353	4.38235	7.11765	7.82353	3.94118	112.882	153.882	101.741	79.9412	58.2647	48.9706	206.647	139.5	97.4412	65.3235	37.8824	23.0294	47.6471	57.1471	34.1086	6.52941	14.7941	9.14706	295.941	96.3824	43.4706	30.2353	20.2941	14.1176	52.2353
1.56527	195.265	156.412	128.912	93.2647	72.1176	75.1176	151.471	104.324	80.7647	32.9412	26.4412	8.85294	5	-4.02941	2.67647	1.32353	0.558824	1.29412	16.8529	46.1765	4.58824	7.17647	7.55882	3.91176	111.441	153.618	101.826	79.9118	57.5294	49.0294	206.824	139.5	97.4706	65.5	37.7941	22.2353	46.7647	57.3824	34.1109	6.11765	14.5294	9.26471	296.471	95.8235	43.5882	30.3824	20.1471	14.1765	51.2941
1.57083	194.029	156.529	128.912	93.3235	72.3529	74.6765	151.676	104.441	80.6471	34.6176	27.0294	9.67647	5.82353	-3.97059	2.70588	1.29412	0.647059	1.44118	17.7647	46.2059	4.26471	7.17647	7.73529	3.97059	111.824	154.176	101.865	79.7059	57.8824	48.5	207.088	139.824	97.4118	65.4412	37.3235	22.6765	47.8824	57.1471	34.1516	5.91176	14.7941	9.14706	296.882	96.4412	43.7353	30.2059	20.1765	14.3529	51.7647
1.57639	195.618	157.029	129.294	93.4412	72.2059	74.6471	151.853	104.676	80.9706	36.0294	27.0882	9.29412	5.58824	-3.91176	2.91176	1.29412	0.647059	1.38235	18.7941	45.9118	4.58824	7.11765	7.61765	4.08824	111.294	154.618	102	80.3235	57.5	49.2647	207	140.029	97.6176	65.5882	38.0588	22.7647	47.3235	57.9706	34.3077	6	14.9706	9.26471	298.353	95.9412	43.7941	30.2941	20.3529	14.2059	51.4706
1.58194	195.441	157.382	129.412	93.4706	72.3824	74.3235	151.824	104.559	81.0882	34.4412	26.3529	9.35294	4.61765	-4.20588	2.73529	1.5	0.617647	1.41176	17.1765	47.1471	5.05882	7.05882	7.73529	4.02941	111.706	154.441	102.245	80.4118	57.9118	48.8529	207.559	140.206	98.0588	65.6765	39.5294	22.5	46.6471	58.0882	34.4864	6.38235	15.6176	9.29412	298.941	96.6471	43.8824	30.4412	20.3235	14.2353	51.1176
1.5875	195.824	157	129.471	93.6471	72.3529	75.0294	152.147	104.706	81.1471	33.2353	27.5588	8.76471	4.79412	-4.29412	2.67647	1.35294	0.647059	1.44118	16.5882	46.9706	4.82353	7.11765	8	4.02941	112.794	154.529	102.378	80.2941	58.2941	48.9412	207.735	140.647	97.9118	65.7941	37.7647	23.5882	47.6176	57.7059	34.6357	6.44118	15.2647	9.08824	299.971	97.6176	43.9412	30.5	20.2059	14.2647	52.0294
1.59305	195.412	157.882	129.529	93.7059	72.4412	75.7941	152.382	104.912	81.5	33.4706	26.9118	9.52941	5.47059	-4.26471	2.67647	1.23529	0.588235	1.41176	15.8235	46.7647	4.70588	7.05882	7.88235	4.05882	111.971	154.088	102.403	80.5588	58.8824	48.6471	207.882	140.588	98.1471	65.7941	38.3529	23.5882	49.1765	58.1765	34.6584	6.08824	15.5882	9.38235	300.941	95.5294	44.1471	30.6471	20.3235	14.3529	51.4706
1.59861	195.147	157.471	129.676	93.8235	72.5294	75.8529	152.265	105.029	81.6765	33.6176	26.6176	9.14706	5.5	-4.02941	2.97059	1.23529	0.647059	1.32353	15.5882	47.5294	4.64706	7.05882	7.91176	3.85294	112.176	154.118	102.619	79.9706	58.3235	48.9118	208.294	140.676	98.2353	65.8235	38.1765	23.0294	48.9118	58.1176	34.9005	6.20588	16.1176	9.20588	301.882	97.0294	44.2353	30.6176	20.3529	14.1471	51.9706
1.60416	195.588	157.588	129.853	93.7059	72.6176	75.7353	152.441	105.059	81.7353	34.2353	26.4118	9.35294	5.29412	-4.02941	2.64706	1.38235	0.588235	1.35294	16.8235	47.9706	4.94118	7.20588	7.73529	3.94118	114.029	154.353	102.666	79.5882	57.2647	48.7353	208.853	140.676	98.3529	66.2941	38.2059	23	48.8529	59.1176	34.9525	6.02941	14.8824	9.35294	302.794	97.3824	44.3529	30.6765	20.2941	14.2353	51.9706
1.60972	195.647	157.412	129.941	94.0882	72.7647	74.8235	152.412	105.382	81.8824	33.7059	26.8529	9.26471	4.29412	-4.35294	2.64706	1.44118	0.558824	1.38235	17.1765	47.5	4.70588	7.38235	7.79412	3.97059	112.324	154.176	102.722	80.6471	57.8235	48.7353	208.588	141.118	98.5294	66.2353	37.4706	22.8529	47.7647	57.8235	34.9796	6.20588	15.1176	9.29412	302.912	96.5294	44.2647	30.9118	20.4412	14.3529	49.7647
1.61527	195.529	157.294	130.206	94.0588	72.9706	75.8529	152.735	105.882	81.8529	34.9706	25.7647	9.11765	5	-4.26471	2.82353	1.35294	0.676471	1.38235	16.3235	46.5294	4.85294	7.11765	7.91176	4.02941	113.176	154.706	102.858	80.5	57.7647	49	208.971	141.382	99.0294	66.2059	38.0882	22.6765	48.8824	58.6765	35.1471	6.32353	14.9706	9.52941	305.441	97.8824	44.6176	30.8235	20.4118	14.4118	50.4118
1.62083	195.235	158.382	130.206	94.1765	72.9706	75.7647	152.765	105.882	81.8529	33.8824	26.5588	9.41176	5.58824	-4.05882	2.88235	1.29412	0.5	1.41176	15.6765	46.6765	5.44118	7.17647	7.79412	3.91176	111.882	154.676	102.837	81.1471	58.3235	48.9118	208.971	141.265	99.0588	66.3235	37.7941	22.7353	48.7941	58.5	35.0928	6.11765	15.0882	9.38235	305.441	97.1765	44.5588	30.7353	20.3824	14.4706	51.2353
1.62639	195.294	157.794	130.441	94.4412	72.9118	76	152.912	105.971	81.9706	34	26.5294	9.5	6.20588	-3.85294	2.85294	1.41176	0.588235	1.38235	20.6471	48.0588	5.47059	7.32353	7.76471	4.05882	112.059	154.853	103.008	81.4412	58.0588	48.8235	209.441	141.471	99.0588	66.2353	37.5588	22.9412	47.5882	60.0588	35.3009	6.11765	15.6176	9.41176	305.941	97.9706	44.6765	30.9412	20.5294	14.5588	50.5882
1.63194	196.088	157.735	130.412	94.5588	73.0882	74.9412	153.176	106.029	82.1176	34.7941	25.9706	9.55882	5.5	-4.08824	2.76471	1.44118	0.558824	1.44118	16.7059	47.6176	5.23529	7.23529	7.94118	4.05882	112.735	154.588	103.098	81.5588	58.7059	49.2353	210.059	141.588	99.1765	66.3824	37.8824	22.4412	48.5294	59.7941	35.4027	6.32353	15.2647	9.41176	306.853	97.1176	44.5882	30.9412	20.5294	14.4118	51.7941
1.6375	196.471	158.853	130.618	94.4412	73.2353	75.2647	153.441	106.471	82.5	35.0588	26.3235	9.29412	5.76471	-4	2.64706	1.35294	0.617647	1.5	18.0882	48.0882	4.5	7.23529	7.88235	4.14706	112.765	153.941	103.011	81.7941	58.2353	49.2941	210.324	141.824	99.4412	66.7059	38.5294	23.4118	49.0294	57.7059	35.2964	6.29412	15.3235	9.47059	307.559	97.4706	44.5588	31	20.5	14.5	51.4412
1.64305	196.412	158.265	130.824	94.7647	73.2647	74.9706	153.618	106.324	82.6176	35.0882	26.5588	10.2059	5.35294	-4.32353	2.76471	1.38235	0.529412	1.44118	18.9412	49.2353	4.79412	7.08824	7.82353	4.08824	113.882	154.353	103.172	82.2353	59.0882	49.6765	210.382	142	99.4706	66.6765	38.7059	23.8824	49.8235	60.0882	35.4638	6.32353	15.2353	9.29412	307.765	98.4118	44.7059	31	20.5588	14.6176	51.5
1.64861	197.529	159.206	130.882	94.7647	73.1176	75.7353	153.706	106.5	82.8529	34.4118	26.7941	9.32353	5.05882	-4.29412	2.79412	1.32353	0.529412	1.5	19.0588	47.6176	5.17647	7.11765	8.17647	4.02941	112.941	155	103.279	81.8529	59.1471	49.1765	210.559	142.324	99.6765	66.8824	38.3235	23.8529	49.5588	57.9118	35.5656	6.17647	15.2353	9.5	309.118	97.4706	44.7941	31.0294	20.6765	14.5294	51.5294
1.65416	196.412	158.5	130.941	94.9118	73.2941	76.3824	154.147	106.647	82.7353	35.3529	26.7353	9.91176	4.52941	-4.38235	2.97059	1.38235	0.5	1.44118	17.6471	48.8235	4.55882	7.38235	8.02941	4.02941	115.471	155.588	103.491	82.0294	59.9412	49.8824	210.971	142.647	99.8529	66.8235	38.1176	24.2647	49.7059	58.9706	35.724	6.20588	15.2647	9.55882	310.088	98.9118	44.9412	31.0294	20.6765	14.4706	53.1471
1.65972	196.382	158.353	131.088	94.9706	73.3235	75.7941	154.147	106.735	82.6471	33.5294	27.1176	8.94118	4.70588	-4.41176	2.76471	1.5	0.558824	1.38235	16.3235	48.3529	4.11765	7.35294	7.91176	4.02941	113.912	155.088	103.455	82.7353	60.0882	50.1176	211.206	142.647	99.8529	66.9706	39.0882	23.7647	50.1176	57.7941	35.5973	6.20588	15.6471	9.23529	311.471	98.7941	44.9706	31.2059	20.6765	14.5	52.1765
1.66527	196.647	158.382	131.088	95.0882	73.5588	75.5588	154.353	106.941	82.6471	33.9412	26.7941	9.82353	4.73529	-4.26471	2.85294	1.41176	0.617647	1.35294	16.9412	49.1176	4.52941	7.20588	7.91176	3.97059	114	155.235	103.505	82	59.5	49.6471	211.588	142.912	99.8235	67.0882	38.8235	23.3529	50.7353	58.0294	35.6199	6.32353	15.0588	9.41176	312.265	98.4412	45	31.2647	20.7059	14.4706	51.5882
1.67083	196.676	158.176	131.559	95.2059	73.6471	75.6176	154.235	107	83	34.1176	26.8235	9.41176	5.02941	-4.29412	2.67647	1.44118	0.470588	1.44118	15.5588	49.7059	4.58824	7.32353	7.73529	4.08824	113.294	155.588	103.718	82.5882	58.9412	49.4706	211.412	142.882	100.176	67.1471	38.8529	23.9412	51.6471	58.2353	35.7262	6.47059	15.2941	9.52941	312.912	99.1765	45.0294	31.3529	20.8235	14.5	51.5294
1.67639	197.441	159.088	131.471	95.4118	73.7353	75.3824	154.588	107.265	83.2059	33.6765	26.2941	9.41176	5	-4.08824	2.79412	1.44118	0.588235	1.29412	16.5294	49.2647	4.47059	7.38235	7.97059	4	114.441	155.5	103.716	81.9412	58.9118	49.8824	211.882	143.5	100.147	67.0588	38.6176	23.5882	51.2353	57.7353	35.7104	6.44118	15.2647	9.38235	313.618	98.4706	45.1176	31.3529	20.8529	14.6176	52.5882
1.68194	197.941	159.618	131.5	95.1176	73.8235	75.1471	154.618	107.5	83.2647	34.7059	26.9118	9.32353	4.23529	-4.08824	3	1.35294	0.647059	1.41176	15.4706	48.9118	4.55882	7.29412	8.05882	4.05882	114.088	154.941	103.818	83.2353	58.7647	49.2941	212.088	143.529	100.382	67.3235	38.7059	23.6471	50.6471	58.5294	35.7805	6.44118	15.2941	9.5	314.353	99	45.2353	31.4118	20.8235	14.5882	52.4118
1.6875	197.294	159.559	131.706	95.5588	73.9706	75.2941	154.853	107.647	83.4412	35.5588	26.8824	9.44118	4.94118	-3.97059	2.73529	1.26471	0.617647	1.38235	15.7353	49	4.64706	7.41176	7.91176	4.14706	114.412	155.529	103.886	82.6765	59.4118	49.1471	212.353	143.735	100.471	67.5882	38.7941	24.1176	51.8235	59.5	35.8597	6.52941	15.8235	9.61765	315	99.1765	45.2353	31.5	20.8824	14.5882	51.7353
1.69305	197.853	159.029	132	95.6765	74.0588	76	154.441	107.559	83.4706	33.2941	26.1765	9.41176	4.64706	-4.29412	2.88235	1.47059	0.588235	1.38235	16.3824	50.0588	4.85294	7.35294	8.14706	4.05882	113	156.794	103.938	82.1471	59.7941	49.3824	212.559	143.618	100.5	67.7647	38.5882	23.9118	51.5588	61.2353	35.9955	6.55882	15.5	9.52941	315.471	99.8235	45.2353	31.4412	20.9118	14.6176	52.2353
1.69861	196.912	158.647	132	95.5294	73.9706	76.2353	155.059	107.853	83.6176	34.3235	26.5882	9.44118	5.58824	-4.08824	2.73529	1.29412	0.558824	1.35294	16.8824	49.2353	5.14706	7.26471	7.91176	4.02941	113.559	156.265	104.038	82.8529	59.2059	48.9118	212.912	144.059	100.618	67.7353	39.3529	23.6765	51.3235	60.2941	36.0566	6.55882	15.2941	9.67647	315.882	98.5882	45.4706	31.6765	21.1176	14.6471	51.7059
1.70416	196.794	159.088	132.118	95.5	74.1471	75.7353	154.971	107.853	83.4706	33.6471	26.3235	9.44118	4.47059	-4.02941	2.76471	1.35294	0.617647	1.41176	15.3529	50.0588	4.94118	7.41176	8.02941	4.11765	112.824	156	104.115	84.0882	59.7059	49.5588	212.824	144.235	100.824	67.8529	39.6765	23.5588	51.2353	60.7941	36.1131	6.35294	15.2647	9.70588	316.412	99.2353	45.4706	31.6471	21.0294	14.7059	51.4706
1.70972	197.235	159.029	132.412	95.7059	74.1176	76.8529	155.088	108.118	83.5588	34.6471	26.4706	10.0294	4.52941	-3.97059	2.79412	1.38235	0.5	1.32353	14.8235	48.8235	4.91176	7.35294	7.91176	4.14706	113.265	156.088	104.172	83	58.6471	49.7647	213.235	144.471	101	67.7647	39.0882	23.4118	51.3529	60.3529	36.1923	6.52941	15.3235	9.38235	317.353	99.5588	45.7353	31.6176	20.9118	14.7647	52.0294
1.71527	197.382	159.294	132.235	95.9706	74.2647	77.0882	155.147	108.324	83.7059	34.7647	26.6765	8.88235	5.61765	-4.23529	2.79412	1.41176	0.558824	1.52941	15	50.4118	4.58824	7.38235	8.11765	4.26471	113.735	156.706	104.009	82.0588	59.1765	49.7059	213.706	144.382	100.882	67.8235	39.6765	22.8824	52.1765	59.6176	35.9955	6.5	15.4412	9.58824	317.647	99.9706	45.6471	31.7647	21.0588	14.9118	52.6176
1.72083	197.971	159.265	132.412	96.2059	74.2647	76.7941	155.265	108.412	83.7353	34	26.0882	10.0294	4.67647	-4.35294	2.79412	1.38235	0.5	1.47059	16.2941	50.8235	4.08824	7.47059	8.02941	4.14706	113.059	156.588	104.13	82.6176	59.9118	49.7059	213.971	144.676	101.088	67.9118	39.1765	23.7647	51.5588	59.2941	36.0385	6.52941	15.2941	9.41176	318.235	98.9706	45.9412	31.8824	20.9706	14.7941	52.3529
1.72639	197.382	160.059	132.706	96.1176	74.4118	76.5294	155.294	108.647	83.8235	34.0294	26.0882	9.17647	4.41176	-4.32353	3.02941	1.38235	0.529412	1.47059	15.6765	50.2647	4.76471	7.38235	8	4.17647	112.5	156.206	104.249	82.7647	59.8824	49.9118	213.853	145.088	101.471	68.0294	38.8824	23.1176	50.8235	59.5	36.1538	6.67647	15.1471	9.5	318.412	98.3824	46.0882	31.8235	20.8824	14.8529	52.0588
1.73194	197.618	160.118	132.824	96.3824	74.4412	76.7941	155.412	108.647	83.7647	34.1765	26.2647	9.67647	5.35294	-4.32353	2.94118	1.32353	0.588235	1.47059	15.3824	50.9118	4.76471	7.41176	8.17647	4.14706	113.147	156.412	104.322	82.9412	60.0882	49.7353	214.118	145.088	101.588	68	39.2353	22.7941	52.4706	58.9706	36.267	6.52941	15.8235	9.67647	319.147	98.9706	46.2941	31.7647	21.0294	14.9412	52.2941
1.7375	197.529	160.529	132.853	96.4412	74.5294	75.5588	155.5	108.853	84.2353	34.1765	26.8529	9.29412	5.82353	-4.44118	2.85294	1.41176	0.529412	1.47059	15.6765	49.8824	4.70588	7.41176	8.29412	4.17647	114.353	156.618	104.352	83.2647	59.7059	49.5294	214.588	145.235	101.735	68.2941	39.7647	22.7647	52.0588	59.2059	36.3416	6.82353	15.6765	9.58824	319.882	100.824	46.3824	31.9706	21	14.9118	52.8824
1.74305	197.794	160.618	132.971	96.4412	74.5882	76.3529	155.765	108.706	84.3529	35.0882	26.6176	9.67647	4.67647	-4.67647	2.79412	1.41176	0.558824	1.35294	16.2941	50.4706	4.61765	7.47059	8.20588	4.14706	113.5	156.588	104.347	83.1471	60.3235	49.9706	214.765	145.206	101.912	68.1765	39.5588	22.5294	52.1471	59.1765	36.3778	6.82353	15.4706	9.64706	320.353	99.0882	46.3824	31.8824	21.0294	14.7941	52.0294
1.74861	198.294	160.5	133.235	96.5	74.6765	76.3824	155.824	108.971	84.3824	34.2353	26	9.41176	3.58824	-4.35294	2.76471	1.47059	0.588235	1.38235	16.1765	49.2647	4.64706	7.41176	8.17647	4.17647	114.676	156.912	104.443	83.1765	60.6471	50.1765	215	145.618	101.882	68.4118	39.4118	23.2941	52.1471	59.5588	36.4548	6.58824	15.4412	9.67647	320.853	99.9412	46.3824	31.9118	21	14.8529	52.5
1.75416	198.147	160.5	133.412	96.5882	74.7059	76.3824	156.118	109.235	84.2647	33.6176	25.7647	9.32353	5.17647	-4.23529	2.82353	1.23529	0.558824	1.52941	16.7941	49.1176	4.64706	7.29412	8.17647	4.29412	115.441	157.088	104.504	82.5588	60.6471	50.0882	215.176	145.706	101.824	68.2647	39.2059	22.4412	52.5	59.4706	36.5407	6.70588	15.5	9.70588	321.706	99.7647	46.4706	32	21.1471	14.8824	52.8529
1.75972	198.588	159.882	133.265	96.7647	74.8235	76.7941	156.176	109.471	84.8824	33.5588	26.3824	9.35294	5.52941	-4.55882	2.76471	1.35294	0.647059	1.35294	15.6176	48.7647	4.61765	7.52941	8.02941	4.23529	114.941	157	104.515	82.7941	60.6765	49.5294	215.441	145.676	101.941	68.1471	38.5882	22.4706	52.2941	60.3824	36.4683	6.70588	15.5882	9.76471	322.265	99.9118	46.4412	32.0588	21.0882	14.9412	53.1471
1.76527	198.382	160.059	133.412	96.9118	74.7941	76.0588	156.147	109.5	84.7353	33.7647	26.6176	9.29412	5.29412	-4.55882	2.97059	1.41176	0.558824	1.41176	16.5882	50.1176	4.64706	7.44118	8.08824	4.17647	114.912	157.529	104.683	82.8529	59.7941	49.5294	215.471	146.059	102.059	68.5882	39.5294	23.2941	52.5588	60.1765	36.457	6.79412	15.4412	9.70588	322.735	99.9706	46.5	32.0588	21.0588	14.9412	52.8235
1.77083	198.029	159.647	133.941	96.9706	75.0294	76	156.794	109.706	85.2647	33.5	26.7353	10.1765	4.5	-4.5	2.97059	1.44118	0.558824	1.35294	15.6176	50.5882	4.94118	7.47059	8.26471	4.14706	114.265	156.853	104.924	82.1765	60	49.6176	215.706	145.971	102.618	68.6765	39.5882	23.1176	52.7941	60.0882	36.6538	6.64706	15.4118	9.58824	323.441	99.7941	46.7941	32.2059	21.1765	15	53.4118
1.77639	198.5	160.088	133.647	97.1765	75	76.1176	156.618	110.029	84.9118	34.6176	26.4118	9.05882	4.73529	-4.47059	2.91176	1.47059	0.529412	1.32353	16.0882	51.8235	4.55882	7.35294	8.26471	4.11765	114.912	157.176	104.95	82.9412	59.8824	50	216.029	146.029	102.5	68.7353	39.3824	23.2353	53.0294	60.2353	36.6425	6.88235	15.3235	9.55882	323.647	99.7059	46.5882	32.2059	21.4118	15	53.3235
1.78194	198.353	160.382	133.882	97.0588	75.0588	76.0882	156.676	110.147	85	34.1765	27.1471	10.1176	3.73529	-4.29412	2.85294	1.47059	0.588235	1.47059	18.0588	49.8824	4.26471	7.52941	8.11765	4.29412	113.824	157.353	104.993	82.5882	59.8235	50.1765	216.235	146.412	102.412	68.7059	40.2353	22.7059	52.3529	61.0294	36.6267	7.14706	15.4412	9.70588	323.912	100.971	46.6176	32.3824	21.2941	15.0588	53.1765
1.7875	199.5	160.647	133.853	97.2353	75.2059	76.8824	157.176	110.206	85.2353	34.2353	26.7941	10.0588	4.02941	-4.44118	2.76471	1.38235	0.529412	1.41176	17.0294	51.0588	4.29412	7.35294	8.05882	4.29412	114.853	157.324	105.134	82.4118	60.3529	50.0588	216.765	146.529	102.559	68.8235	39.7353	23	52.6176	61.2059	36.7443	6.73529	15.5	9.73529	324.441	101.176	46.5294	32.3235	21.1176	15.0294	53.8529
1.79305	199.382	160.5	133.971	97.3529	75.2353	76.0294	157.147	110.265	85.3235	34	26.7647	9.88235	5.67647	-4.67647	2.91176	1.44118	0.529412	1.41176	16.3824	49.9118	4.58824	7.47059	8.32353	4.11765	115.147	157.412	105.29	83.2647	59.0882	50.1765	217	146.794	102.765	68.9706	39.7353	22.8824	53.2059	60.6176	36.8032	6.82353	15.5882	9.73529	324.676	101.706	46.7353	32.3529	21.4118	15	53.7647
1.79861	199	160.706	134.147	97.4706	75.2647	76.8824	157.588	110.5	85.4118	33.0588	26.8824	9.64706	5.17647	-4.55882	2.97059	1.44118	0.588235	1.38235	16.5	51.3235	4.88235	7.5	8.20588	4.23529	114.647	157.147	105.462	83.3235	59.9118	50.1471	217.382	146.765	103.029	69.0882	39.7353	22.7059	53.1176	60.9706	36.8778	6.79412	15.6176	9.67647	325.088	102.324	46.7647	32.3529	21.4118	15.1176	54.4412
1.80416	199.206	161.412	134.441	97.5294	75.5	77.0588	157.5	110.647	85.7059	34.8235	27.0588	10.2647	4.20588	-4.55882	3	1.41176	0.647059	1.32353	15.8824	51.5882	4.47059	7.70588	8.38235	4.20588	115.176	157.294	105.632	84.5588	60.5294	50.1471	217.353	147.147	103.088	69.2353	39.9118	22.2941	53.4118	60.6765	37.0068	6.88235	15.9706	9.76471	325.676	102.088	46.9118	32.3824	21.5588	15.0882	54.4118
1.80972	198.647	160.853	134.353	97.5882	75.2941	77.1471	157.147	110.588	85.6765	34.9706	27.1176	9.26471	3.88235	-4.64706	2.79412	1.29412	0.5	1.44118	16.8529	49.4706	4.47059	7.5	8.11765	4.20588	115.176	157.588	105.667	84.0294	60.5294	50.0588	217.324	147.088	103.118	69.0588	40.2647	22.9706	53.8824	60.4118	36.9887	6.70588	15.8529	9.64706	326.029	101.882	47	32.3824	21.3529	15.0882	54.5882
1.81527	199.147	161	134.676	97.7353	75.5	77.0294	157.824	110.676	85.9706	34.1765	26.6765	9.67647	4	-4.55882	3	1.47059	0.588235	1.41176	16.6471	50.9118	4.70588	7.55882	8.32353	4.29412	115.559	157.5	105.781	83.2059	60.1765	50	217.735	147.441	103.206	69.1765	40.4706	23.0588	54.1471	60.6471	37.0158	6.73529	15.5294	9.64706	326.5	102.382	47.1765	32.5588	21.5588	15.1471	54.4706
1.82083	199.029	161.206	134.647	97.5	75.6765	77.3235	158	110.853	85.9118	34	27.5588	9.79412	4.64706	-4.44118	2.85294	1.32353	0.558824	1.41176	16.1765	51.0882	4.64706	7.52941	8.38235	4.29412	115.971	158.147	105.892	82.4412	60	50.1765	217.941	147.647	103.382	69.3235	39.8235	23.1176	53.1765	60.7059	37.129	6.76471	15.5294	9.76471	326.441	101.824	47.2353	32.4118	21.4706	15.1765	53.8824
1.82639	198.912	161.206	134.735	97.8824	75.6765	77.0882	158.147	111.059	85.7941	34.3824	27.4706	9.88235	5	-4.67647	2.91176	1.47059	0.5	1.41176	15.7941	51.3529	5.02941	7.61765	8.20588	4.29412	115.147	158.088	105.923	83	60.1765	50.4706	218.147	147.647	103.588	69.4706	39.9412	23.0588	52.6176	60.7353	37.0339	6.88235	15.6176	9.79412	326.853	102.735	47.4118	32.6471	21.5294	15.1176	54.2059
1.83194	198.941	161.912	134.824	97.7059	75.7059	77.2647	158.294	110.912	85.8824	34.3529	27.4412	9.91176	3.67647	-4.64706	2.70588	1.38235	0.470588	1.41176	15.6176	51.0882	4.58824	7.47059	8.26471	4.20588	114.971	158.5	106.032	83.6176	60.5	50.2059	218.441	147.647	103.5	69.3529	40.2059	22.7941	52.8824	61.9118	37.1357	6.64706	15.6176	9.79412	327.118	102.294	47.1176	32.5	21.5588	15.1471	54.5588
1.8375	199.235	162.029	134.971	98.0294	75.8529	76.7941	158.588	111.176	86.1765	34.9412	27.3824	10.2941	4.29412	-4.76471	2.91176	1.47059	0.529412	1.38235	16.0294	52.0588	4.73529	7.61765	8.23529	4.32353	115.794	158.735	106.12	82.9706	60.4412	49.7059	218.676	147.794	103.794	69.4118	40.1176	23.4118	54.3824	61.2059	37.1403	7.05882	15.7059	9.85294	327.441	102.912	47.4706	32.6765	21.5882	15.2059	54.9118
1.84305	199.176	162.059	135.176	98.0882	75.7941	77.4118	158.529	111.353	86.3529	34.8235	27.5588	10	4.52941	-4.73529	2.76471	1.38235	0.529412	1.41176	16.7647	51.8529	4.55882	7.67647	8.14706	4.20588	115.353	158.147	106.206	83	59.5882	50.1765	218.676	148.206	103.765	69.7647	40.3529	23.0882	54.9706	60.9706	37.2036	7.02941	15.4706	9.91176	327.912	102.647	47.2941	32.7059	21.5882	15.2059	54.2941
1.84861	199.676	162.059	135.176	98.0588	75.9412	77.0294	158.794	111.5	86.7647	35.2353	27.2941	9.70588	4.58824	-4.55882	2.91176	1.35294	0.617647	1.41176	16.4412	50.6765	4.94118	7.58824	8.35294	4.23529	115.029	157.971	106.276	82.4412	60.1176	50.1471	219.029	148.265	104	69.8824	40.4412	23.3824	54	62.8529	37.2534	7	15.8529	9.79412	328.471	103.235	47.4118	32.6765	21.6765	15.1765	54.3824
1.85416	198.853	162.147	135.382	98.0294	75.9706	77.5882	158.853	111.765	86.8235	35	27.4412	10	4.70588	-4.47059	2.94118	1.29412	0.588235	1.38235	17.1176	50.9118	5	7.55882	8.26471	4.23529	114.735	158.647	106.325	82.6176	60.0294	50.6471	219.147	148.529	104.118	69.9118	40.2941	23.0294	53.7353	61	37.2919	6.85294	16.2353	9.76471	328.382	103.912	47.4412	32.9706	21.7941	15.2647	53.7941
1.85972	199.235	161.471	135.412	98.2353	76.2353	77.5588	159	111.794	86.7059	36	26.8235	9.61765	4.79412	-4.55882	3.02941	1.38235	0.617647	1.38235	16.8824	51.4412	4.61765	7.91176	8.38235	4.20588	114.735	158.412	106.417	82.5	60.2059	50.6765	219.441	148.441	104.265	69.9706	40.4412	23.5	54.7647	62.8235	37.3982	6.91176	15.8529	9.64706	329.235	103.647	47.3529	33	21.7941	15.1471	55.2353
1.86527	199.588	161.824	135.588	98.2941	76.2941	77.1765	159.235	111.912	86.7647	35.7059	26.4412	9.70588	4	-4.35294	2.88235	1.47059	0.705882	1.41176	16.5294	51.5882	4.20588	7.73529	8.29412	4.32353	115.824	159.118	106.459	82.5294	60.6471	50.5882	219.912	148.853	104.265	69.9412	40.9706	23	54.6765	62.2941	37.3643	7.08824	15.8235	9.79412	329.412	102.794	46.9412	32.9412	21.8235	15.3529	54.5882
1.87083	198.941	161.824	135.735	98.2353	76.3824	77.9706	159.5	112	86.7647	34.9412	27.4412	9.85294	4.67647	-4.11765	2.94118	1.55882	0.647059	1.47059	17.3529	51.8235	4.44118	7.73529	8.32353	4.38235	116.206	158.765	106.514	82.4412	60.6176	50.6176	220.324	149.265	104.265	70.0882	40.0588	22.7647	53.3529	62.1176	37.3507	7.08824	15.9706	9.82353	330.088	103.971	46.8529	32.8824	21.7941	15.2353	55.0882
1.87639	199.118	161.294	135.559	98.7059	76.4118	78.0588	159.265	112	86.8529	35.2941	26.9706	9.32353	4.73529	-4.14706	3.02941	1.47059	0.647059	1.47059	19.6765	52.4706	4.61765	7.61765	8.44118	4.47059	115.618	158.735	106.786	82.7941	60.2941	50.7647	220.706	149.412	104.5	70.0882	39.3824	23.0294	54.5294	61.7059	37.5973	7.05882	15.8235	9.85294	330.971	103.588	46.9706	33.0294	21.7647	15.3529	55.2647
1.88194	200.088	161.529	135.912	98.7941	76.4412	77.6176	159.559	112	87.2353	35.5294	26.5588	9.76471	4.29412	-4.47059	2.97059	1.47059	0.529412	1.5	19.2059	51.4706	4.61765	7.61765	8.32353	4.29412	115.765	158.618	106.782	83.3235	60.9412	50.2353	220.765	149.353	104.824	70.1765	39.8235	23.5294	54.4118	62.6765	37.5339	7.08824	15.8235	9.76471	331.618	104.059	46.9706	33.0882	21.7353	15.3824	54.8235
1.8875	200.059	162.088	135.912	98.8824	76.3824	78.0294	159.559	112.324	87.2647	34.8235	26.3824	9.44118	4.88235	-4.35294	3.02941	1.55882	0.558824	1.41176	16.8824	52.1471	4.94118	7.73529	8.29412	4.23529	115.382	158.706	106.888	82.8529	60.2941	50.2647	220.882	149.471	104.853	70.3235	40.6471	24.1176	53.9706	61.6176	37.6041	7.17647	15.9706	9.88235	332.706	103.353	47.1176	33.1765	21.7353	15.4118	55.0294
1.89305	199.529	162.088	136.088	98.7941	76.5294	77.1471	159.647	112.353	87	35.0882	27.7059	9.73529	3.97059	-4.29412	2.91176	1.52941	0.617647	1.38235	16.6176	52.9118	4.97059	7.70588	8.38235	4.32353	115.676	158.824	106.965	83.6471	60.2059	50.4118	221.206	149.618	104.794	70.5	41.3529	24.1765	54.1176	61.8529	37.5995	7.23529	15.8824	9.91176	333	104.588	47.1176	33.2353	21.7941	15.3529	55.4412
1.89861	200.765	162.559	136.088	99	76.5882	77.5	159.676	112.765	86.9706	36.7941	27.2353	9.67647	4	-4.20588	2.79412	1.35294	0.647059	1.47059	16.4706	53.7353	4.64706	7.61765	8.52941	4.41176	116.265	158.735	107.103	83.7941	60.6765	50.6176	221.412	150.029	104.765	70.5588	40	23.3824	54.2647	62.6176	37.6787	7.23529	15.9706	9.91176	333.794	104.559	47.0882	33.0588	21.7059	15.5	56.1176
1.90416	200.206	163.088	136.294	98.7647	76.5	77.3824	159.676	112.824	87.3235	35.6471	26.5588	9.91176	4.44118	-4.38235	2.97059	1.38235	0.529412	1.47059	16.9118	50.6176	4.70588	7.61765	8.52941	4.52941	116.206	158.971	107.265	84.1176	59.9706	50.6176	221.147	149.912	105.147	70.6176	40.1765	23.5294	54.5294	62.3824	37.7557	7.23529	15.8824	10.0294	333.559	103.971	47.1765	33.0588	21.6471	15.5	54.2647
1.90972	200.735	162.588	136.412	99.1176	76.6471	77.7059	159.971	113	87.2647	35.2941	26.5294	10.5588	4.41176	-4.41176	2.97059	1.47059	0.558824	1.35294	16.5588	52.1765	4.67647	7.76471	8.32353	4.29412	116.559	158.735	107.381	83.8824	60.1765	50.5294	221.353	150	105.265	70.4706	40.2353	24.7059	55.9118	61.3235	37.8891	7.23529	15.9412	9.85294	333.765	104.912	47.3824	33.1765	21.7059	15.3529	54.7059
1.91527	200.324	162.353	136.5	98.9706	76.7353	78.2941	160.147	113.059	87.3529	34.5	27.1765	10.6471	4.82353	-4.58824	2.85294	1.47059	0.558824	1.32353	16.7353	52.2941	4.38235	7.73529	8.5	4.26471	116.176	159	107.415	82.6765	60.4118	50.0588	221.588	150.088	105.265	70.6765	40.5	23.9118	54.9706	62.1176	38.0068	7.20588	15.8235	9.76471	333.382	103.853	47.4706	33.2941	21.7059	15.4412	54.8824
1.92083	200.029	162.412	136.618	99.2647	76.7941	77.0294	160.088	113.324	87.6176	34.9118	27.2353	9.94118	4.88235	-4.58824	2.94118	1.35294	0.470588	1.41176	16	52.2353	4.47059	7.76471	8.58824	4.35294	117	159.206	107.453	83.3235	60.0294	50.2941	221.647	150.147	105.235	70.7353	40.2353	23.2353	55.0294	62.2059	38.0611	7.23529	15.9412	9.82353	333.647	103.971	47.4118	33.2941	21.7353	15.4412	54.9706
1.92639	200.353	162.029	136.706	99.4118	76.8235	78.6765	160.265	113.324	87.6471	34.8235	27.0588	10.0294	5.20588	-4.64706	3.02941	1.5	0.529412	1.5	16.0588	52.8529	4.58824	7.76471	8.32353	4.47059	115.529	159.029	107.424	83.3235	60.8235	50.7353	222	150.471	105.324	70.6765	40.6765	23.5882	55.5294	62.6471	38.0113	7.17647	16.1176	9.88235	333.529	106.147	47.4706	33.4118	21.6765	15.5294	55.4706
1.93194	200.088	161.912	136.794	99.3529	77.0294	78.7647	160.441	113.265	87.6765	35.5588	27.0588	10.2059	4.5	-4.64706	2.94118	1.38235	0.5	1.52941	16.0882	55.1176	4.41176	7.85294	8.52941	4.44118	115.618	159.324	107.538	82.7353	61.4412	50.5588	222.294	150.882	105.706	70.7647	40.9412	23.7059	54.6176	62.2941	38.0385	7.11765	16.2353	9.91176	334.618	106.588	47.6765	33.4412	21.5882	15.5294	55.9706
1.9375	199.971	161.441	136.941	99.2059	76.9412	77.4118	160.676	113.235	87.8235	35.2059	27	10.2059	4.88235	-4.67647	2.88235	1.32353	0.470588	1.47059	15.8529	53.5882	4.58824	7.97059	8.38235	4.38235	115.912	159.529	107.491	82.4412	61.5588	50.4706	222.5	150.735	105.618	71	40.9118	23.5882	54.2941	62.1471	38.0792	7.08824	16.2353	9.97059	333.912	104.912	47.6765	33.4706	21.4118	15.5	56.1176
1.94305	199.853	161.735	136.971	99.6471	77.0294	77.5588	160.706	113.412	87.8529	35.0882	27.5588	10.7059	5.41176	-4.52941	2.85294	1.44118	0.617647	1.44118	16.4118	53.2647	4.58824	7.82353	8.41176	4.32353	116.324	159.853	107.559	83.3529	61.4706	50.0882	222.706	150.824	105.853	71.2059	40.8235	24	54.7647	62.4412	38.2308	7.11765	16.1176	10	334.676	105.971	47.8235	33.4706	21.2647	15.5294	55.6471
1.94861	200.324	161.706	137.147	99.5294	77.1176	78.5588	161.029	113.412	88.0294	35.2353	27.5	10.5882	4.67647	-4.44118	2.97059	1.38235	0.558824	1.61765	15.4706	53.7647	4.88235	7.91176	8.47059	4.44118	116.471	159.559	107.543	83.4412	62.2353	50.3529	223.029	151.118	105.971	71.2059	40.8235	23.6176	54.9706	62.5294	38.233	7.11765	16.1471	10.3235	334.588	105	47.9412	33.4706	21.2059	15.6176	55.8235
1.95416	200.176	161.853	137.265	99.6176	77.0882	78.7941	161.029	113.676	88.2647	34.4706	27.2647	10.9412	5.26471	-4.67647	2.91176	1.55882	0.558824	1.52941	16.0882	54.3824	4.70588	8.23529	8.41176	4.41176	116.676	159.794	107.658	83.5294	61.7647	50.5294	223.118	151.147	106.118	71.5294	40.3824	23.5882	55.3529	63	38.3162	7.47059	16.1471	9.88235	334.765	106.147	48.0588	33.5882	21.2353	15.5294	55.7353
1.95972	200.441	161.618	137.147	99.7941	77.2941	78.0588	161.118	114.029	88.3235	34.3235	27.5	10.3529	3.35294	-4.52941	2.91176	1.5	0.617647	1.47059	15.7941	54.5	4.47059	7.76471	8.44118	4.44118	116.588	159.059	107.642	84	62.0588	50.6765	223.353	151.353	106.176	71.3235	40.5	23.1471	55.2353	61.9118	38.2941	7.58824	16.0294	9.94118	334.176	106.324	48.0294	33.5588	21.4118	15.6176	56.2941
1.96527	199.941	161.941	137.706	100.088	77.1176	77.5	161.294	114	88.4118	35.3824	27.9706	10.0588	3.17647	-4.70588	3.11765	1.35294	0.441176	1.5	15.7353	56.1176	4.76471	7.94118	8.35294	4.44118	116.706	159.941	107.751	83.6765	61.7059	50.6471	223.676	151.5	106.471	71.4706	41.2059	22.5882	56.1176	61.8824	38.4647	7.29412	15.9706	10.1176	332.529	107.147	48.2647	33.7353	21.2353	15.6471	55.7059
1.97083	200.206	162.265	137.559	99.9706	77.5	77.9118	161.265	114.147	88.2941	35.8235	27.0294	10.2353	4.52941	-4.55882	2.94118	1.47059	0.588235	1.41176	15.8235	55.2941	4.61765	7.91176	8.52941	4.47059	116.588	159.882	107.68	83.4118	61.9706	50.5588	223.824	151.618	106.382	71.5	41.5294	22.7353	56.2059	62.5588	38.4346	7.44118	16.2353	10.1176	332.441	108.118	48.0588	33.7059	21.2941	15.5588	57.2059
1.97639	201.353	162.382	137.676	100.118	77.3824	77.6176	161.265	114.559	88.5294	35.2059	27.3235	10.0882	4.08824	-4.44118	2.91176	1.58824	0.529412	1.41176	15.5294	54.7353	4.52941	7.88235	8.44118	4.41176	116.853	160.088	107.733	83.8824	62.2941	50.6176	224.235	151.971	106.706	71.4118	41.1471	23	57.1176	62.8824	38.4706	7.35294	16.1471	10	332.824	107.559	48.1765	33.7941	21.2647	15.5588	56.8235
1.98194	201.059	162.471	137.618	100.059	77.5294	77.9706	161.706	114.706	88.9118	35.4412	27.1176	10.5294	3.47059	-4.58824	2.97059	1.44118	0.558824	1.44118	15.8824	53.8235	4.55882	7.79412	8.61765	4.55882	116.824	160.147	107.763	84.2647	61.9118	50.9706	224.029	152.206	106.706	71.5294	41.3235	23.5294	56.6471	62.9412	38.479	7.38235	16.3529	10.0294	332.559	107.676	48.1176	33.7353	21.4118	15.6765	56.8824
[truncated: 11 more columns]
