# Supplementary material for: Staphylococcus aureus functional amyloids catalyze degradation of β-lactam antibiotics
Source: Nat Commun. 2023 Dec 11;14:8198. doi: 10.1038/s41467-023-43624-1 (PMC10713593; doi:10.1038/s41467-023-43624-1)
Supplement: Supplementary file 4 — Source Data [file 41467_2023_43624_MOESM4_ESM.zip › raw data/Raw data_3f_kinetics.xlsx]

## Sheet: 3f_kinetics
	NC [uM]																					PSMa3	a3-cationic	a3-F10P	a3-(d)FF	a3-scrambled	a3-EG/K
	240	48.0172				116.988																												0.232616
	160	10.336				95.6243																												546858
	106.667	20.5189				69.7936																												3.34677e+11
	71.1111	13.2799				51.2873																												2.3509e+13
	47.4074	2.45288				38.8777
	31.6049	9.65934				24.3289
	0
																																		35.5231
	106.667	13.7419				81.4212																37.6382												1.80905
		25.0375				55.0449																9.10359												4.32308
		14.8375				62.693																42.0083												0
		16.7359				71.3014																32.3716	69.0879	14.6366	23.5452	27.595	17.8891
		8.8848				155.592																75.4636	65.677	8.54313	34.665	18.8021	21.0635
		41.6967				71.4561																65.9673	60.0816	5.99441	13.7417	28.2332	20.2753
		15.3118				78.3521				39.4337								2.55799				61.2044	49.1293	5.47198	20.013	22.2325	14.5389
		8.288				72.0317																45.3104	48.4115	9.97721	38.7356	29.1637	17.0221
						75.0421	77.6187	6.63924		49.1723	54.4973	28.3554		1.76122	3.37453	2.60279		11.1797	7.14958	16.2421		81.542	52.8582	8.75159	37.9774	21.3522	17.6819							11.9776
						91.7379	90.9397	0.637059	0	42.4207	37.9203	20.2534	0	0.943036	1.89334	0.903076	0	8.5787	14.7208	37.7254	0	45.3278	69.477	3.62037	45.7163	22.1851	12.89							1.0384
						94.9819	96.1598	1.38744	0	50.1467	46.2162	15.449	0	1.40409	2.11464	0.504875	0	5.78377	5.93884	0.0240462	0	79.6098	34.9783	3.96653	26.6457	18.2372	19.6259							39.0072
						86.4569	84.475	3.92788	0	31.0669	44.1641	171.537	0		0.256248	1.05759	0	4.86933	5.98958	1.25496	0	73.9091	52.1241		26.954									45.5897
						84.5691	78.4748	37.1399	0	50.1069	41.4475	74.9862	0	4.61614	4.97494	0.12874	0	12.4101	7.27912	26.3273	0	75.4473
						47.4253	48.427	1.00334	0	43.7892	39.4128	19.153	0	2.41967	3.0261	0.36776	0	5.81795	5.45031	0.13516	0	69.2498
						54.364	55.0619	0.48703	0	31.1535	27.985	10.0391	0		3.0261	23.2267	0	6.8984	5.77298	1.26655	0	71.0516
						41.3754	55.0619	187.32	0	27.4733	27.985	0.261849	0	0.860032	3.0261	4.69186	0	3.26226	5.77298	6.30372	0	69.3553						90.8265
						49.9641	55.0619	25.9879	0	22.9918	27.985	24.9319	0	1.01349	3.0261	4.05063	0	5.62404	5.77298	0.0221842	0	64.6444						55.7472
																												0.24659
																												0.88714
	N																					14	9	8	9	8	8	2	0	0	0	0	0	4	0
																												4.59383	0	42.0921	39.5007	6.71538
																												2552.44	0	42.8914	44.2592	1.87078
																												9.89065	0	31.2925	44.2592	168.135
																												12.8948	0	36.0342	44.2592	67.6508
