# Supplementary material for: Staphylococcus aureus functional amyloids catalyze degradation of β-lactam antibiotics
Source: Nat Commun. 2023 Dec 11;14:8198. doi: 10.1038/s41467-023-43624-1 (PMC10713593; doi:10.1038/s41467-023-43624-1)
Supplement: Supplementary file 4 — Source Data [file 41467_2023_43624_MOESM4_ESM.zip › raw data/Raw data_4f_kinetics.xlsx]

## Sheet: 4f_kinetics unanalyzed
10.7.23
																			SEM								PSMa3
con. NC		PSMa3	K/R	K6A	K9A	K12A	K17A	N.Ac.			PSMa3	K/R	K6A	K9A	K12A	K17A	N.Ac.		PSMa3	K/R	K6A	K9A	K12A	K17A	N.Ac.	PSMa3		Average	SEM
											PSMa3	K/R	K6A	K9A	K12A	K17A	N.Ac.										NC [uM]
240		233.23	102.286	84.8599	53.6141	56.719	49.6669	22.3946		160	88.9455	150.311	42.5243	11.5582	88.5448	24.7694	16.1898		11.6703	64.3404	6.63956	4.37251	12.8327	3.17123	12.603	65.5193	240	74.1486	16.2909
160		109.428	93.1286	51.9368	20.1285	66.3386	23.3278	46.8888		106.667	58.4655	121.287	27.1805	19.099	52.147	16.2779	13.3906		2.24324	47.6708	9.51638	3.26928	2.41724	3.33713	0.631965	61.2535	160	65.5193	11.0288
106.667		61.9251	89.9283	14.3367	27.8979	48.5003	7.12854	13.7377		71.1111	33.5555	25.8161	30.1977	37.122	28.5643	16.5578	9.68346		2.05982	5.61872	10.7417	15.1523	5.49881	2.41997	6.27249	47.5741	106.667	61.2535	3.80948
71.1111		30.6837	31.4348	60.2638	75.1159	31.013	16.9772	24.0059		47.4074	17.9455	19.0128	18.2997	44.2574	22.21	6.66746	18.3704		1.83366	0.0608091	5.17586	5.68002	2.55882	2.54334	5.28425	34.9909	71.1111	47.5741	4.39048
47.4074		14.4086	19.053	23.7097	48.6707	24.0407	10.287	27.3338		31.6049	9.59299	13.3238	15.2071	18.415	13.6326	8.4116	9.33288		1.14021	0.514687	2.73268	7.11199	3.52137	0.878002	2.24622	21.2575	47.4074	34.9909	2.42796
31.6049		7.3181	12.6681	21.9246	31.2506	13.8157	7.36374	10.0491		21	5.27487	8.83432	14.5947	27.0475	13.7174	5.4937	4.41519		1.27647	0.947516	5.59114	8.02081	1.13376	1.83607	1.76002		31.6049	21.2575	2.30206
21		2.72966	7.26691	30.4047	40.648	11.3352	8.18182	8.92449		0	0	0	0	0	0	0	0		0	0	0	0	0	0	0	0	0	0	0
0		0	0	0	0	0	0	0
9.7.23																		Kcat/Km [M-1s-1]	7.06731e-05	7.06731e-05	0.000167763	0.00016815	0.000142971	6.8165e-05	0.000170153	0.000292383
																		Kcat [s-1]	1.52194e-08	1.52194e-08	1.59405e-08	3.36299e-09	0.000516925	1.72982e-08	5.19225e-09	3.22292e-08
240		623.696	432.453	110.158	18.1164	54.4615	48.3856	16.5217										Vmax [uM/h]	54.79	54.79	57.386	12.1068	1.86093e+06	62.2737	18.6921	116.025					V0 [uM/h] 107 uM	SEM
160		88.3968	79.0685	51.087	13.0738	110.751	28.2928	0.969175										Km [uM]	215.35	215.35	95.018	20	3.6156e+06	253.77	30.5152	110.23				PSMa3	61.2535	3.80948
106.667		54.2619	58.9921	21.4384	14.9622	58.8499	19.2547											Km [M]	0.00021535	0.00021535	9.5018e-05	2e-05	3.6156	0.00025377	3.05152e-05	0.00011023				N.Ac	13.3906	0.631965
71.1111		32.4335	20.1973	25.9849	30.5092	37.2095	11.6685	0.143335										SD	79.9842	164.448	10.1581	51.7533	11.4253	5.12933	8.51211	7.28921				K6A	27.1805	9.51638
47.4074		18.8747	19.0921	16.5515	39.844	26.6209	8.76673																							K9A	19.099	3.26928
31.6049		10.868	14.3389	15.1491	19.6763	18.3866	9.45946											calculated												K12A	52.147	2.41724
21		6.37559	10.5404	9.03613	13.4471	16.3783	7.66687	0.44757																						K17A	16.2779	3.33713
0		0	0	0	0	0	0	0										240	28.878	28.878	41.1101	11.1755	123.519	30.2685	16.5836
																		160	23.3553	23.3553	36.0043	10.7616	82.3476	24.0805	15.6981	68.6973
7.7.23																		106.667	18.149	18.149	30.3502	10.1952	54.8992	18.4291	14.5342	57.0597
Nitrocefin [uM]		PSMa3	a3-R/K	a3-K6A	a3-K9A	a3-K12A	a3-K17A	a3-N.Ac.										71.1111	13.6011	13.6011	24.5639	9.44919	36.5998	13.6307	13.0794	45.4983
240		77.1542		224.98	20.0494	68.9328	27.1937	7.35178										47.4074	9.88536	9.88536	19.1014	8.51466	24.4	9.8023	11.3721	34.8932
160		69.0119	278.735	23.3992	1.47233		22.6877	0.711462										31.6049	7.01195	7.01195	14.3235	7.41468	16.2668	6.89673	9.51	25.8539
106.667		59.2095	214.941		14.4368	49.0909	22.4506	13.0435										21.07	4.88293	4.88293	10.4156	6.21109	10.8445	4.77406	7.63479	18.6189
71.1111		37.5494		9.24901	5.74111	17.4704	21.0277	4.90119
47.4074		20.5534	18.8933	4.58498		15.9684	0.948617	9.40711										240	28.878	28.878	41.1101	11.1755	123.519	30.2685	16.5836	79.508
31.6049		10.5929	12.9644	8.53755	4.31818	8.69565		8.6166										230	28.2962	28.2962	40.6094	11.1382	118.372	29.6069	16.5026	78.4347
21.07		6.71937	8.69565	4.90119		13.4387	0.632411	3.87352										220	27.6876	27.6876	40.0768	11.0979	113.226	28.9174	16.4152	77.2964
0		0	0	0	0	0	0	0										210	27.0504	27.0504	39.5093	11.054	108.08	28.1982	16.3206	76.087
																		200	26.3826	26.3826	38.9034	11.0062	102.933	27.4472	16.2177	74.7996
																		190	25.6818	25.6818	38.2549	10.9538	97.787	26.6624	16.1055	73.4265
20.7.23																		180	24.9455	24.9455	37.5593	10.8961	92.6405	25.8415	15.9826	71.9587
				K6A	K9A	K12A	K17A	N.Ac										170	24.171	24.171	36.8111	10.8324	87.4941	24.9818	15.8475	70.3862
240				14.9704	31.0503	84.0711	95.1839	19.591										160	23.3553	23.3553	36.0043	10.7616	82.3476	24.0805	15.6981	68.6973
160				43.6745	3.23509	86.8809	36.423	11.5926										150	22.4949	22.4949	35.1317	10.6825	77.2011	23.1346	15.5323	66.8786
106.667				45.7663	23.097	50.3032	14.2903	23.9716										140	21.586	21.586	34.1848	10.5934	72.0545	22.1406	15.347	64.9145
71.1111				25.2932	17.6945	43.126	10.6458	21.5776										130	20.6246	20.6246	33.1537	10.4925	66.908	21.0949	15.1386	62.7869
47.4074				28.3524	29.0281	17.4763	12.7128	15.9563										120	19.6058	19.6058	32.0267	10.3772	61.7614	19.9931	14.9025	60.4745
31.6049				15.2174	36.3743	25.2827	10.3205	5.44991										110	18.5244	18.5244	30.7898	10.2442	56.6148	18.8309	14.6328	57.9521
21				14.0368	22.14	15.5764	8.04268	9.66714										100	17.3743	17.3743	29.426	10.089	51.4681	17.6029	14.3218	55.1898
0				5.74534	16.6523	13.8354	1.30435	0.135517										90	16.149	16.149	27.9148	9.90555	46.3214	16.3034	13.9591	52.1515
																		80	14.8407	14.8407	26.2309	9.68542	41.1747	14.9261	13.5309	48.7938
																		70	13.4407	13.4407	24.3429	9.41638	36.028	13.4637	13.0174	45.0635
																		60	11.939	11.939	22.2113	9.08008	30.8812	11.9081	12.3905	40.8949
																		50	10.3241	10.3241	19.7858	8.6477	25.7344	10.2501	11.6078	36.2059
																		40	8.58273	8.58273	17.001	8.07119	20.5876	8.47923	10.6032	30.8928
																		30	6.69941	6.69941	13.7707	7.26407	15.4407	6.58353	9.26648	24.8218
																		20	4.65604	4.65604	9.97861	6.05339	10.2938	4.54934	7.40058	17.8186
																		10	2.43133	2.43133	5.4644	4.03559	5.14694	2.36091	4.6136	9.65031
																		0	0	0	0	0	0	0	0	0
