# Supplementary material for: Staphylococcus aureus functional amyloids catalyze degradation of β-lactam antibiotics
Source: Nat Commun. 2023 Dec 11;14:8198. doi: 10.1038/s41467-023-43624-1 (PMC10713593; doi:10.1038/s41467-023-43624-1)
Supplement: Supplementary file 4 — Source Data [file 41467_2023_43624_MOESM4_ESM.zip › raw data/Raw data_6a.xlsx]

## Sheet: Penicilin_New
	Name_A	0h	2h	4h	8h	12h	24h	48h	60h	72h
	Blank_Pennicillin, 335	5.52761e+07	5.44256e+07	4.86331e+07	5.18482e+07	4.58504e+07	4.74991e+07	39077457	37719493	38608558
	Blank_Pennicillin, 353	7.38435e+06	7.2543e+06	6.443e+06	6.86388e+06	8.39363e+06	1.45113e+07	23380377	27952971	28960256
	Deg_Pennicillin, PSMa3, 335	3.58049e+07	4.27742e+07	4.20063e+07	4.68838e+07	4.38966e+07	4.1121e+07	14030700	5154956	758336
	Deg_Pennicillin, PSMa3 353	5.90512e+06	5.53024e+06	6.57165e+06	7.45387e+06	9.77328e+06	2.51471e+07	89096393	126518068	152611265
	sum	6.26605e+07	6.16799e+07	5.50761e+07	5.87121e+07	5.4244e+07	6.20104e+07	62457834	65672464	67568814
	Degraded Penicillin G	11.7847	11.7612	11.6984	11.6907	15.4738	23.4015	37.4339	42.5642	42.8604
	Penicillin G	88.2153	88.2388	88.3016	88.3093	84.5262	76.5985	62.5661	57.4358	57.1396
	sum	4.171e+07	4.83045e+07	4.8578e+07	5.43376e+07	5.36699e+07	6.62681e+07	103127093	131673024	153369601
	Degraded Penicillin G (PSMa3)	14.1576	11.4487	13.5281	13.7177	18.21	37.9475	86.3947	96.085	99.5055
	Penicillin G (PSMa3)	85.8424	88.5513	86.4719	86.2823	81.79	62.0525	13.6053	3.91497	0.49445
	Average
	Name_A	0h	2h	4h	8h	12h	24h
	Blank_Pennicillin, 335	2.76381e+07	2.72128e+07	2.43165e+07	2.59241e+07	2.29252e+07	2.37495e+07
	Blank_Pennicillin, 353	3.69218e+06	3.62715e+06	3.2215e+06	3.43194e+06	4.19681e+06	7.25567e+06
	Deg_Pennicillin, PSMa3, 335	1.79024e+07	2.13871e+07	2.10032e+07	2.34419e+07	2.19483e+07	2.05605e+07
	Deg_Pennicillin, PSMa3 353	2.95256e+06	2.76512e+06	3.28583e+06	3.72693e+06	4.88664e+06	1.25735e+07
