# Supplementary material for: Staphylococcus aureus functional amyloids catalyze degradation of β-lactam antibiotics
Source: Nat Commun. 2023 Dec 11;14:8198. doi: 10.1038/s41467-023-43624-1 (PMC10713593; doi:10.1038/s41467-023-43624-1)
Supplement: Supplementary file 4 — Source Data [file 41467_2023_43624_MOESM4_ESM.zip › raw data/Raw data_6b.xlsx]

## Sheet: Sheet1
Name	0h	4h	8h	12h	24h	60h	72h	80h
Blank_Amoxicillin, 366	24432643	21001816	20479568	21187011	19235962	19576600	18674000	18571713
blank_Amoxicillin, 384	5566484	5189424	5220583	5650507	5365838	8417300	8642017	12613752
Amoxicillin_PSMa3, 366	22343957	20841634	18943409	16577422	15038939	4.75016e+06	1.83916e+06	1.22128e+06
Degr.Amoxicillin_Pept, 384	5687197	5788416	6372778	6997731	9121466	3.23487e+07	3.46569e+07	3.93414e+07
sum	29999127	26191240	25700151	26837518	24601800	27993900	27316017	31185465
Degraded Amoxicillin	18.5555	19.8136	20.3134	21.0545	21.8108	30.0683	31.6372	40.4475
Amoxicillin	81.4445	80.1864	79.6866	78.9455	78.1892	69.9317	68.3628	59.5525
sum	28031154	26630050	25316187	23575153	24160405	3.70988e+07	3.6496e+07	4.05627e+07
Degraded Amoxicillin (PSMa3)	20.2888	21.7364	25.1727	29.6827	37.7538	87.1959	94.9606	96.9892
Amoxicillin (PSMa3)	79.7112	78.2636	74.8273	70.3173	62.2462	12.8041	5.03935	3.01084
