# Supplementary material for: Staphylococcus aureus functional amyloids catalyze degradation of β-lactam antibiotics
Source: Nat Commun. 2023 Dec 11;14:8198. doi: 10.1038/s41467-023-43624-1 (PMC10713593; doi:10.1038/s41467-023-43624-1)
Supplement: Supplementary file 4 — Source Data [file 41467_2023_43624_MOESM4_ESM.zip › raw data/Raw data_7a_bacterial growth.xlsx]

## Sheet: 7a_bacteial growth
time		control	control+PSMa3	staph+50 nitrocefin	staph+100 nitrocefin	staph+50 nitro+PSMa3	staph+100 nitro+PSMa3	Avg	STDVE	Staph + nitrocefin +PSMa - blank PSMa	control +psma3 - blank psma3
0	0	0.1276	0.272	0.132	0.1218	0.2326	0.237	0.1796	0.0086487	0.0574	0.0924
20	0.333333	0.1028	0.2442	0.1026	0.105	0.2474	0.264333	0.156	0.0127475	0.108333	0.0882
40	0.666667	0.1254	0.288	0.13	0.1318	0.3086	0.359667	0.1564	0.0385006	0.203267	0.1316
60	1	0.1406	0.3194	0.145	0.1454	0.3386	0.400333	0.1202	0.00580517	0.280133	0.1992
80	1.33333	0.1592	0.3498	0.1552	0.153	0.3564	0.432667	0.1194	0.00808084	0.313267	0.2304
100	1.66667	0.1868	0.3808	0.1656	0.1604	0.3734	0.466333	0.1208	0.0111669	0.345533	0.26
120	2	0.228	0.4136	0.177	0.1676	0.3938	0.513	0.1276	0.0260058	0.3854	0.286
140	2.33333	0.2822	0.4534	0.1866	0.1748	0.4176	0.562	0.126	0.0118743	0.436	0.3274
160	2.66667	0.3406	0.4994	0.1936	0.1814	0.4442	0.606	0.1196	0.00931665	0.4864	0.3798
180	3	0.3764	0.547	0.1974	0.1884	0.4736	0.635667	0.1266	0.0124619	0.509067	0.4204
200	3.33333	0.3942	0.5868	0.1992	0.1958	0.4984	0.657	0.1346	0.0294415	0.5224	0.4522
220	3.66667	0.4124	0.6212	0.2016	0.2042	0.5168	0.674	0.1212	0.0111221	0.5528	0.5
240	4	0.4314	0.6512	0.204	0.2128	0.5296	0.692333	0.1112	0.008228	0.581133	0.54
260	4.33333	0.4484	0.6744	0.2068	0.2212	0.5372	0.711667	0.1194	0.0155981	0.592267	0.555
280	4.66667	0.4626	0.6864	0.2112	0.2296	0.5438	0.729	0.107	0.0041833	0.622	0.5794
300	5	0.4734	0.6962	0.2158	0.2374	0.5488	0.745333	0.1158	0.00870057	0.629533	0.5804
320	5.33333	0.4826	0.6976	0.2218	0.2446	0.5522	0.757333	0.1166	0.0133342	0.640733	0.581
340	5.66667	0.4898	0.7118	0.2316	0.2508	0.5552	0.765667	0.1212	0.0396636	0.644467	0.5906
360	6	0.496	0.7242	0.2428	0.2562	0.5576	0.778	0.1148	0.0160062	0.6632	0.6094
380	6.33333	0.5028	0.7318	0.2544	0.2612	0.5616	0.784333	0.1084	0.00820366	0.675933	0.6234
400	6.66667	0.5094	0.733	0.2662	0.2654	0.5604	0.789333	0.1072	0.00834865	0.682133	0.6258
420	7	0.5164	0.7372	0.279	0.2696	0.5614	0.798	0.1164	0.016456	0.6816	0.6208
440	7.33333	0.5238	0.7428	0.2934	0.2734	0.56	0.809	0.1106	0.00879204	0.6984	0.6322
460	7.66667	0.5284	0.7436	0.3094	0.2772	0.5546	0.816	0.115	0.016171	0.701	0.6286
480	8	0.534	0.7414	0.327	0.2806	0.5538	0.824	0.11	0.00331662	0.714	0.6314
500	8.33333	0.5374	0.747	0.3464	0.2836	0.5492	0.836	0.1108	0.00779102	0.7252	0.6362
520	8.66667	0.5418	0.7532	0.366	0.2866	0.5452	0.838333	0.1082	0.00426615	0.730133	0.645
540	9	0.544	0.7608	0.3812	0.29	0.541	0.845667	0.11	0.00469042	0.735667	0.6508
560	9.33333	0.5466	0.7686	0.393	0.2932	0.5358	0.850333	0.115	0.00707107	0.735333	0.6536
580	9.66667	0.5484	0.7732	0.4036	0.297	0.5374	0.852	0.1118	0.00414729	0.7402	0.6614
600	10	0.55	0.78	0.4118	0.3014	0.5384	0.852	0.121	0.00948683	0.731	0.659
620	10.3333	0.5512	0.7864	0.4196	0.3066	0.5364	0.852333	0.1178	0.00779102	0.734533	0.6686
640	10.6667	0.5528	0.7928	0.4278	0.3134	0.5414	0.846667	0.1152	0.00370135	0.731467	0.6776
660	11	0.5544	0.7988	0.4352	0.3204	0.5448	0.831667	0.1162	0.00204939	0.715467	0.6826
680	11.3333	0.5542	0.8066	0.444	0.328	0.5474	0.819667	0.1232	0.00535724	0.696467	0.6834
700	11.6667	0.5556	0.812	0.454	0.3368	0.5724	0.813	0.1164	0.00409878	0.6966	0.6956
720	12	0.5556	0.8174	0.4634	0.3476	0.5786	0.797333	0.1206	0.00884873	0.676733	0.6968
740	12.3333	0.5562	0.8222	0.472	0.3614	0.5776	0.796	0.1182	0.00370135	0.6778	0.704
760	12.6667	0.557	0.8272	0.4808	0.378	0.5744	0.790667	0.119	0.00406202	0.671667	0.7082
780	13	0.5572	0.8316	0.4878	0.397	0.5674	0.773667	0.126	0.00254951	0.647667	0.7056
800	13.3333	0.5578	0.8366	0.497	0.417	0.5576	0.752667	0.1268	0.0138275	0.625867	0.7098
820	13.6667	0.5588	0.8386	0.5028	0.4358	0.575	0.748	0.1238	0.00791833	0.6242	0.7148
840	14	0.5586	0.8412	0.5094	0.4518	0.5772	0.749333	0.1226	0.00482701	0.626733	0.7186
860	14.3333	0.5586	0.8424	0.5158	0.4646	0.5722	0.733	0.1288	0.0107564	0.6042	0.7136
880	14.6667	0.559	0.8448	0.5212	0.4768	0.5932	0.732667	0.1228	0.00544977	0.609867	0.722
900	15	0.559	0.847	0.5272	0.4886	0.619	0.74	0.125	0.00632456	0.615	0.722
920	15.3333	0.5594	0.8472	0.5324	0.4996	0.6548	0.732667	0.1294	0.00517687	0.603267	0.7178
940	15.6667	0.5586	0.8498	0.5382	0.5096	0.6726	0.748667	0.1278	0.00852643	0.620867	0.722
960	16	0.5574	0.8514	0.5432	0.5186	0.7002	0.766333	0.1258	0.00626099	0.640533	0.7256
980	16.3333	0.557	0.8536	0.5486	0.5276	0.6906	0.780333	0.1246	0.00939681	0.655733	0.729
1000	16.6667	0.5558	0.8552	0.5542	0.5358	0.6956	0.754333	0.125	0.0106771	0.629333	0.7302
1020	17	0.5556	0.8554	0.5594	0.5444	0.7138	0.741333			0.741333	0.8554
1040	17.3333	0.5542	0.8546	0.5656	0.5524	0.7354	0.695667			0.695667	0.8546
1060	17.6667	0.5528	0.8552	0.5702	0.5606	0.7518	0.673			0.673	0.8552
1080	18	0.5518	0.8546	0.576	0.5698	0.7768	0.674			0.674	0.8546
