# Supplementary material for: Staphylococcus aureus functional amyloids catalyze degradation of β-lactam antibiotics
Source: Nat Commun. 2023 Dec 11;14:8198. doi: 10.1038/s41467-023-43624-1 (PMC10713593; doi:10.1038/s41467-023-43624-1)
Supplement: Supplementary file 4 — Source Data [file 41467_2023_43624_MOESM4_ESM.zip › raw data/Raw data_7b_biofilm.xlsx]

## Sheet: 7b_biofilm activity
Plate Number	Plate 1		Buffer	0.178	0.134	0.146	0.167
Date	2023-07-13		S.aureous	1.178	1.036	0.936	1.13
Time	15:02:36		S.typhimurium	0.393	0.36	0.417	0.365
Reader Type:	Synergy H1		E. Coli	0.688	0.526	0.373	0.218
Reader Serial Number:	1705171B
Reading Type	Reader
Procedure Details
Plate Type	96 WELL PLATE
Eject plate on completion
Read	Absorbance Endpoint
	Full Plate
	Wavelengths: 482
	Read Speed: Normal, Delay: 100 msec, Measurements/Data Point: 8
