# Supplementary material for: Staphylococcus aureus functional amyloids catalyze degradation of β-lactam antibiotics
Source: Nat Commun. 2023 Dec 11;14:8198. doi: 10.1038/s41467-023-43624-1 (PMC10713593; doi:10.1038/s41467-023-43624-1)
Supplement: Supplementary file 4 — Source Data [file 41467_2023_43624_MOESM4_ESM.zip › raw data/Raw data_S4_dissolution.xlsx]

## Sheet: 18.10.22B
																C [uM]	1000	750	562.5	421.875	316.406	237.305	177.979	133.484	100.113	75.0847	56.3135	42.2351	31.6764	23.7573	17.8179	13.3635	10.0226	7.51695	5.63771	4.22828	3.17121	2.37841	1.78381	1.33786
A	1	2	3	4	5	6	7	8	9	10	11	12				log C	3	2.87506	2.75012	2.62518	2.50025	2.37531	2.25037	2.12543	2.00049	1.87555	1.75061	1.62567	1.50074	1.3758	1.25086	1.12592	1.00098	0.876041	0.751103	0.626164	0.501225	0.376287	0.251348	0.126409		Slope high	intercept high	Slope low	intercept low		log CDC	CDC [uM]
A	42801	34322	34067	30634	30646	28144	24783	20642	17013	16616	13818	11605	380500			PSMa1	42801		34067	30634	30646	28144	24783	20642	17013	16616	13818	11605	10379	9160	6743	4773	2701	2339	1249	1083	991	852	857	735		23760.3	-29702	1665.67	323.122		1.35894	22.8526
B	10379	9160	6743	4773	2701	2339	1249	1083	991	852	857	735	380500			PSMa2	69255			53339	45460	43939	40040	38781	34826	30046	28411	26541	20068	19793	16839	11612	7258	3935	2423	1899	1714	1480	1261	1075		33781.1	-34926.2	3236.73	347.241		1.15483	14.2833
C	69255	74101		53339	45460	43939	40040	38781	34826	30046	28411	26541	380500			PSMa3		59427	53409	51777	51232	41922	40682	37422	35476	30287	28271	23677	18324	15281	8134	4666	2461	2688	1697	1441	1304	1154	1046	936		27650.4	-20987.1	1956.67	485.837		0.835727	6.85058
D	20068	19793	16839	11612	7258	3935	2423	1899	1714	1480	1261	1075	380500			PSMa4							34706	33488	30154	26457	23618	20476	16083		9550	6311	3584	2966	2102	1991	1609	1417	1219	968		18216.9	-5936.12	2382.31	559.069		0.410189	2.57151
E	54374	59427	53409	51777	51232	41922	40682	37422	35476	30287	28271	23677	380500
F	18324	15281	8134	4666	2461	2688	1697	1441	1304	1154	1046	936	380500
G	29161	29029	25693	32827	28110	30797	34706	33488	30154	26457	23618	20476	380500
H	16083	11855	9550	6311	3584	2966	2102	1991	1609	1417	1219	968	380500

## Sheet: whisker and box plot
	experiment 1	experiment 2	experiment 3	experiment 4
PSMa1	36.2592	19.317	52.8235	18.3629
PSMa2	50.2908	52.1236	41.9758	13.7257
PSMa3	7.72319	35.8947	29.0331	16.6235
PSMa4	42.9293	3.29401	6.82164	10.8227
