# Supplementary material for: Staphylococcus aureus functional amyloids catalyze degradation of β-lactam antibiotics
Source: Nat Commun. 2023 Dec 11;14:8198. doi: 10.1038/s41467-023-43624-1 (PMC10713593; doi:10.1038/s41467-023-43624-1)
Supplement: Supplementary file 4 — Source Data [file 41467_2023_43624_MOESM4_ESM.zip › raw data/Raw data_S6.xlsx]

## Sheet: Sheet1
	1	2	3	4	5	6	7	8	9	10	11	12	13		1	2	3	4	5	12	6	7	8	9	10
A	13	444	2452	4683	824	1603	2528	2033	2415	1252	945	1124	2167		PSMa3	a3-cationic	a3-F10P	a3-(d)FF	a3-scr.	a3-N.Ac.	a3-EG/K	k6a	k9a	k12a	k17a
B	13	634	4016	3071	752	665	1970	1963	1883	1659.5	701	2199	1089		1921	1144	1077	445	230	683	744	1316	910	910	1236
C	11	386	2866	1459	865	772	3086	3156	1994	2067	653	1261	2232		1945	1293	1497	512	265	924	804	1223	833	887	919
	Blank	PSMa1	PSMa2	a2-cationic	a2-P10F	a2-(d)II	PSMa3	a3-cationic	a3-P10F	a3-(d)ff	a3-scrambled	a3-EG/K	PSMa4		2204	1453	836	520	181	924	786	1407	1763	673	1135
Average	12.3333	488	3111.33	3071	813.667	1013.33	2528	2384	2097.33	1659.5	766.333	1528	1829.33		2252	1147	1141	434	183	720	710	1190	1633	1824	1144
SEM	0.666667	#DIV/0!	#DIV/0!	#DIV/0!	#DIV/0!	#DIV/0!	#DIV/0!	#DIV/0!	#DIV/0!	#DIV/0!	#DIV/0!	#DIV/0!	#DIV/0!		2347	1364	1524	452	231	971	808	1126	1719	764	1122
															2008	1458	835	531	191	940	771	1338	1912	1536	1082
															1834	2054	1184	817	309	483	709	1257	1582	903	1659
															1788	1143	1138	867	317	506	646	1188	1645	762	1705
															1818	1369	1003	819	315	1140	698	1198	1362	673	1625
														Average	2013	1380.56	1137.22	599.667	246.889	810.111	741.778	1249.22	1484.33	992.444	1291.89
														SEM	194.068	266.622	232.129	169.551	53.5671	211.157	51.9033	83.6962	356.236	383.295	274.462
