# Supplementary material for: Staphylococcus aureus functional amyloids catalyze degradation of β-lactam antibiotics
Source: Nat Commun. 2023 Dec 11;14:8198. doi: 10.1038/s41467-023-43624-1 (PMC10713593; doi:10.1038/s41467-023-43624-1)
Supplement: Supplementary file 4 — Source Data [file 41467_2023_43624_MOESM4_ESM.zip › raw data/Raw data_S8f_kinetics.xlsx]

## Sheet: s8f
initial slope 107 uM
PSMa2	a2-cationic	a2-P10F	a2-(d)II
69.7936	60.3123	4.61614	9.16972
81.4212	39.4337	2.41967	2.55799
55.0449	49.1723	1.76122	11.1797
62.693	42.4207	0.943036	8.5787
71.3014	50.1467	1.40409	5.78377
71.4561	31.0669	0.860032	4.86933
79.0721	50.1069	1.01349	12.4101
78.3521	43.7892		5.81795
72.0317	31.1535		6.8984
99.842	27.4733		3.26226
75.0421	22.9918		5.62404
91.7379
94.9819
86.4569
84.5691
47.4253
54.364
41.3754
49.9641
19	11	7	11
